# Supplementary material for: Transcriptomic analysis reveals that pyruvate kinase potentially plays a key role in the differentiation of Spirometra mansoni proglottids by regulating the glycolysis pathway
Source: PLoS Negl Trop Dis. 2025 Oct 9;19(10):e0013570. doi: 10.1371/journal.pntd.0013570 (PMC12510601; doi:10.1371/journal.pntd.0013570)
Supplement: S1 Table — (XLSX) [file pntd.0013570.s001.xlsx]

## Sheet: S1 Table
S1 Table. Sequence information of cox1 gene used for the identification of spargana isolates.
>Seq_cox1
ATGGCTAAGTTTAGTTTTTTTAGTTGGCTTTTTACGCTAGATCATAAGCGTGTGGGTATGATTTATACTTTAATTGGGATATGATCAGGTTTTGTTGGGTTGAGTTTTAGGGTAATGATACGTGTTAATTTCGTTGAGCCTTATTTTAATGTAATTTCTTCGGACTGTTATAAATTTTTGATAACTAATCATGGTATTATTATGATTTTTTTTTTTTTGATGCCTGTGTTGATTGGGGGTTTTGGTAATTATTTGATTCCTTTATTATCCGGTTTACCAGATTTAAATTTACCTCGGTTGAAAGCCTTGAGAGCATGGTTGCTTTTTCCTTCTATTTTATTTCTTGTGCTGAGTATGTGTTTGGGTGCTGGTATAGGGTGGACTTTTTATCCCCCTCTC…
