# Supplementary material for: Transcriptomic analysis reveals that pyruvate kinase potentially plays a key role in the differentiation of Spirometra mansoni proglottids by regulating the glycolysis pathway
Source: PLoS Negl Trop Dis. 2025 Oct 9;19(10):e0013570. doi: 10.1371/journal.pntd.0013570 (PMC12510601; doi:10.1371/journal.pntd.0013570)
Supplement: S2 Table — (XLSX) [file pntd.0013570.s002.xlsx]

## Sheet: S2_Table
S2 Table. Primer sequences for qRT‒PCR validation.
Groups	Gene Name	Gene Id	Sequence（5’-3’）	Product size (bp)
SNIPs vs MPs	HSP70	SERJ2_LOCUS5702	F-GCGTGCTATCCGTCGTCT R-GAAGCGGGCTCGCGTTAT	136
	ENO	SERJ2_LOCUS16755	F-ACCTGTGCCCGCATTTA R-GCAGGCATCAAGACCATAC	181
	Pyruvate kinase PKM	SERJ2_LOCUS24164	F-CTTCGCTTCCTTCATCCG R-TCACCACGAGCAACCATG	168
	Pyruvate kinase PKLR	SERJ2_LOCUS10860	F-GGGTCTATCGGCGGTTAT R-ATTCAGCGGCGAACTCTA	103
	DUF5734	SERJ2_LOCUS12664	F-CCTTGACGAAGACCACCTA R-GTTCACTGAGGCCACCAT	159
	Lipase member M	SERJ2_LOCUS16431	F-ATCCAACGAGCGAACAA R-AATTTGGGTGCCCTGTG	140
MPs vs GPs	DCT	SERJ2_LOCUS18384	F-CTGTAAGAAAGGTGCGGAAAG R-CATTGAGCGGATCGGAGT	147
	FABP2	SERJ2_LOCUS4249	F-TGCGGGTGACGGATACAG R-TGTCGGCCATCCATCGTG	105
	K02A2.6	SERJ2_LOCUS9557	F-ACCCGCTGCCAACCTTA R-TGCGATTTCTCATCCACC	112
	Glud	SERJ2_LOCUS26577	F-ATACGCCAACACTACGGG R-CGGCAGTTCTTCTCGCTAT	156
	Rars	SERJ2_LOCUS8696	F-ACGAACACCCGCCTCACA R-ATGCGCTCTGCACCTTCC	120
	AKR1E2	SERJ2_LOCUS4487	F-TCCAAGTCGGAATGGCTCT R-CCTTACCCTCCCGTGTCT	210
SNIPs vs GPs	Pyruvate kinase PKM	SERJ2_LOCUS24164	F-CTTCGCTTCCTTCATCCG R-TCACCACGAGCAACCATG	168
	FABP2	SERJ2_LOCUS4249	F-TGCGGGTGACGGATACAG R-TGTCGGCCATCCATCGTG	105
	ENO	SERJ2_LOCUS16755	F-ACCTGTGCCCGCATTTA R-GCAGGCATCAAGACCATAC	181
	Pyruvate kinase PKLR	SERJ2_LOCUS10860	F-GGGTCTATCGGCGGTTAT R-ATTCAGCGGCGAACTCTA	103
	Putative ACBP	SERJ2_LOCUS2351	F-TCGGCGACTGCAATACCT R-CCTCACGGTCCATTCCTT	96
	Glud	SERJ2_LOCUS26577	F-ATACGCCAACACTACGGG R-CGGCAGTTCTTCTCGCTAT	156
Reference	GAPDH		F-AGCAACCTCGTTGATGTCGT R-TGAATTGACCGTGGGTGGAG	97
