# Supplementary material for: Transcriptomic analysis reveals that pyruvate kinase potentially plays a key role in the differentiation of Spirometra mansoni proglottids by regulating the glycolysis pathway
Source: PLoS Negl Trop Dis. 2025 Oct 9;19(10):e0013570. doi: 10.1371/journal.pntd.0013570 (PMC12510601; doi:10.1371/journal.pntd.0013570)
Supplement: S3 Table — (XLSX)) [file pntd.0013570.s003.xlsx]

## Sheet: S3_Table
S3 Table. Primer sequences for qRT‒PCR of SmPKs.
Gene	Primer name	Sequence (5’-3’)	Product size (bp)
SmPK1	SERJ2_LOCUS24164	CTTCGCTTCCTTCATCCG	168
		TCACCACGAGCAACCATG
SmPK2	SERJ2_LOCUS10860	GGGTCTATCGGCGGTTAT	103
		ATTCAGCGGCGAACTCTA
SmPK3	SERJ2_LOCUS27030	TACACCGAATCCGCAATT	137
		GATACGCTGCGTCCTCTT
SmPK4	SERJ2_LOCUS10243	CGAAAGAACTTGGGATGG	117
		TTTGTTCGGGTAGTAGCG
GAPDH	GAPDH-F	AGCAACCTCGTTGATGTCGT	97
	GAPDH-R	TGAATTGACCGTGGGTGGAG
