# Supplementary material for: Transcriptomic analysis reveals that pyruvate kinase potentially plays a key role in the differentiation of Spirometra mansoni proglottids by regulating the glycolysis pathway
Source: PLoS Negl Trop Dis. 2025 Oct 9;19(10):e0013570. doi: 10.1371/journal.pntd.0013570 (PMC12510601; doi:10.1371/journal.pntd.0013570)
Supplement: S4 Table — (XLSX) [file pntd.0013570.s004.xlsx]

## Sheet: S4_Table
S4 Table. Redundancy-reduced data statistics.
File Name	ReadNumber	BaseNumber	N50	MeanLength	MaxLength
SNIP1	11922	14777058	1645	1239	8138
SNIP2	12503	15840747	1678	1266	8140
SNIP3	10980	13599066	1640	1238	8139
MP1	13490	16096333	1566	1193	7696
MP2	14598	17315007	1561	1186	7692
MP3	12808	15233634	1557	1189	7509
GP1	11936	13711309	1539	1148	7540
GP2	12312	13961335	1516	1133	6356
GP3	12031	13919869	1551	1157	7686
Mean	12508.9	1.49394e+07	1583.67	1194.33	7655.11
Note：File Name：sample name；ReadNum：number of sequences；BaseNum：total bases number；N50：N50 length；MeanLength：reads mean length；MaxLength：the max Reads length
