# Supplementary material for: Transcriptomic analysis reveals that pyruvate kinase potentially plays a key role in the differentiation of Spirometra mansoni proglottids by regulating the glycolysis pathway
Source: PLoS Negl Trop Dis. 2025 Oct 9;19(10):e0013570. doi: 10.1371/journal.pntd.0013570 (PMC12510601; doi:10.1371/journal.pntd.0013570)
Supplement: S5 Table — (XLSX) [file pntd.0013570.s005.xlsx]

## Sheet: S5_Table
S5 Table. Statistics of differentially expressed genes between SNIPs and MPs.
#ID	SNIP1_Count	SNIP2_Count	SNIP3_Count	MP1_Count	MP2_Count	MP3_Count	SNIP1_CPM	SNIP2_CPM	SNIP3_CPM	MP1_CPM	MP2_CPM	MP3_CPM	FDR	log2FC	regulated
ONT.10012	61	81	58	24	34	28	14.317	17.5898	16.5477	5.4505	6.5122	7.039	1.19060593401448e-06	-1.30898	down
ONT.10014	0	0	0	5	13	6	0	0	0	1.1355	2.4899	1.5083	0.000416985902399961	5.30795295058696	up
ONT.10026	19	12	14	60	62	41	4.4594	2.6059	3.9943	13.6263	11.8751	10.307	2.57291999610043e-07	1.75356972472868	up
ONT.10127	76	75	65	31	45	33	17.8375	16.2869	18.5449	7.0402	8.619	8.2959	1.33005356244867e-05	-1.08696	down
ONT.10173	24	24	19	188	233	194	5.6329	5.2118	5.4208	42.6957	44.6275	48.7699	1.52422226756204e-44	3.10784688058988	up
ONT.10174	0	0	0	9	13	8	0	0	0	2.0439	2.4899	2.0111	8.50650162034136e-05	5.65093554466973	up
ONT.10188	2	2	0	93	129	91	0.4694	0.4343	0	21.1207	24.7079	22.8766	1.311688804095e-15	6.1942024804266	up
ONT.1026	22	9	13	62	86	85	5.1635	1.9544	3.709	14.0805	16.472	21.3682	1.05358727584199e-12	2.31391616494993	up
ONT.10300	2	4	5	19	24	19	0.4694	0.8686	1.4265	4.315	4.5968	4.7764	0.000156178231275993	2.3915904108883	up
ONT.10329	0	0	0	7	9	6	0	0	0	1.5897	1.7238	1.5083	0.000555714748290787	5.20823932539569	up
ONT.10335	0	0	0	7	16	5	0	0	0	1.5897	3.0646	1.257	0.000183042236540857	5.51691590964533	up
ONT.10344	1	3	1	10	16	6	0.2347	0.6515	0.2853	2.271	3.0646	1.5083	0.00824287976894957	2.56741589212356	up
ONT.10361	50	57	40	132	147	90	11.7352	12.378	11.4122	29.9778	28.1556	22.6252	1.93942640900281e-09	1.22984736303461	up
ONT.10362	1	3	2	10	17	8	0.2347	0.6515	0.5706	2.271	3.2561	2.0111	0.00638559618925721	2.42950234261557	up
ONT.10384	0	0	2	29	29	17	0	0	0.5706	6.586	5.5545	4.2736	1.20818844074736e-05	5.11563714604925	up
ONT.10391	0	1	0	7	7	12	0	0.2172	0	1.5897	1.3407	3.0167	0.00247000656909283	4.52998428316199	up
ONT.10460	5	5	1	225	239	185	1.1735	1.0858	0.2853	51.0986	45.7767	46.5074	1.04581353062186e-35	5.79349513211748	up
ONT.10474	0	0	0	21	25	12	0	0	0	4.7692	4.7884	3.0167	9.18936170659244e-07	6.59606042178123	up
ONT.10498	0	0	0	45	36	30	0	0	0	10.2197	6.8952	7.5417	4.37599489361936e-09	7.5574986192757	up
ONT.10499	0	0	0	51	54	38	0	0	0	11.5823	10.3429	9.5529	4.96915820162333e-10	7.9133171534886	up
ONT.1050	0	0	0	13	18	12	0	0	0	2.9524	3.4476	3.0167	7.19298270417335e-06	6.17410299719188	up
ONT.10500	0	0	0	11	12	6	0	0	0	2.4982	2.2984	1.5083	0.000111400198456769	5.59916029822974	up
ONT.1051	0	0	0	16	21	13	0	0	0	3.6337	4.0222	3.2681	2.47887519350461e-06	6.38951482952636	up
ONT.1062	1	0	0	24	39	24	0.2347	0	0	5.4505	7.4698	6.0334	2.29464692729511e-06	6.22355201752979	up
ONT.1066	0	0	0	57	60	43	0	0	0	12.945	11.4921	10.8098	1.83822189894189e-10	8.07612511002203	up
ONT.1084	10	13	8	22	28	27	2.347	2.8231	2.2824	4.9963	5.363	6.7876	0.00863116747831373	1.23192603523901	up
ONT.1136	14	6	6	26	31	18	3.2859	1.3029	1.7118	5.9047	5.9376	4.525	0.00462561545510168	1.4239984039364	up
ONT.1145	0	0	0	609	737	538	0	0	0	138.307	141.161	135.248	1.196323393189e-21	11.6326903538301	up
ONT.1176	1	0	0	78	102	95	0.2347	0	0	17.7142	19.5365	23.8822	3.15465095528951e-10	7.90432306624144	up
ONT.1177	6	7	3	33	32	32	1.4082	1.5201	0.8559	7.4945	6.1291	8.0445	6.88802097904813e-07	2.52635596104252	up
ONT.1190	0	0	0	9	11	8	0	0	0	2.0439	2.1069	2.0111	0.000124753292366355	5.56024159274591	up
ONT.1195	1	0	0	84	78	68	0.2347	0	0	19.0768	14.9397	17.0946	1.35325159383232e-09	7.64677115855836	up
ONT.1219	0	0	0	42	57	28	0	0	0	9.5384	10.9175	7.039	1.65566061345993e-09	7.72487293080188	up
ONT.1260	706	797	575	300	345	296	165.701	173.075	164.051	68.1314	66.0794	74.4118	8.44299872027093e-52	-1.23115	down
ONT.1271	23	25	19	48	51	47	5.3982	5.429	5.4208	10.901	9.7683	11.8154	0.00115653154075751	1.03790309147947	up
ONT.1277	0	0	0	18	19	12	0	0	0	4.0879	3.6392	3.0167	2.8557699848124e-06	6.3643168912844	up
ONT.1304	0	0	0	6	7	7	0	0	0	1.3626	1.3407	1.7597	0.000897867395270705	5.08852717896516	up
ONT.14	2	4	2	243	267	207	0.4694	0.8686	0.5706	55.1864	51.1397	52.038	1.09727769238848e-32	6.3948100580835	up
ONT.1427	31	32	26	64	106	74	7.2758	6.9491	7.4179	14.5347	20.3026	18.6029	1.72861481327856e-07	1.35338968842759	up
ONT.1429	3	4	5	38	52	27	0.7041	0.8686	1.4265	8.63	9.9598	6.7876	4.28804360410198e-09	3.16921344175759	up
ONT.145	0	0	1	61	96	35	0	0	0.2853	13.8534	18.3873	8.7987	9.01548669518562e-09	7.34398068382414	up
ONT.1492	1	1	1	12	11	8	0.2347	0.2172	0.2853	2.7253	2.1069	2.0111	0.00353853675372597	3.27469651957468	up
ONT.1532	0	0	0	11	11	10	0	0	0	2.4982	2.1069	2.5139	5.04929665167673e-05	5.76387116788797	up
ONT.1555	7	7	8	167	168	133	1.6429	1.5201	2.2824	37.9265	32.1778	33.435	7.43753280741233e-35	4.31858739460899	up
ONT.1572	1	1	2	28	29	14	0.2347	0.2172	0.5706	6.3589	5.5545	3.5195	4.55118625522571e-06	4.0348686763617	up
ONT.1591	1	1	1	35	34	33	0.2347	0.2172	0.2853	7.9487	6.5122	8.2959	1.27472828419137e-07	5.00475248098729	up
ONT.1592	46	38	32	111	122	94	10.7964	8.252	9.1298	25.2086	23.3672	23.6308	1.61606582739134e-10	1.40172462639552	up
ONT.1599	33	27	29	11	12	14	7.7452	5.8633	8.2739	2.4982	2.2984	3.5195	0.00125864518844076	-1.36142	down
ONT.1601	572	657	480	270	307	248	134.251	142.673	136.947	61.3183	58.8011	62.345	2.65670477358853e-39	-1.14103	down
ONT.1606	0	0	0	8	6	7	0	0	0	1.8168	1.1492	1.7597	0.000668965515301056	5.1681264840947	up
ONT.1628	0	0	0	22	40	26	0	0	0	4.9963	7.6614	6.5362	3.33205013861082e-08	7.20260183574449	up
ONT.1663	4344	4478	3533	10332	11927	9627	1019.55	972.434	1007.98	2346.45	2284.43	2420.14	0	1.2765287426888	up
ONT.1713	1	0	0	27	24	22	0.2347	0	0	6.1318	4.5968	5.5306	6.5880581495664e-06	5.9932895531326	up
ONT.1723	0	0	0	28	27	19	0	0	0	6.3589	5.1714	4.7764	1.20486316278118e-07	6.96416017868567	up
ONT.1732	0	1	0	9	15	14	0	0.2172	0	2.0439	2.873	3.5195	0.000367270800923443	5.04701284740678	up
ONT.1765	0	1	0	58	81	63	0	0.2172	0	13.1721	15.5143	15.8376	4.01060935300965e-09	7.45055858400007	up
ONT.1769	0	0	0	18	23	17	0	0	0	4.0879	4.4053	4.2736	7.76410327802917e-07	6.61098883923066	up
ONT.1772	0	0	0	205	260	214	0	0	0	46.5565	49.7989	53.7977	1.34626376159788e-16	10.1648599292578	up
ONT.1773	0	0	0	31	39	38	0	0	0	7.0402	7.4698	9.5529	5.19983407622889e-09	7.51989131036668	up
ONT.1810	131	118	90	39	55	30	30.7462	25.6247	25.6775	8.8571	10.5344	7.5417	6.15759627314351e-13	-1.5515	down
ONT.1820	310	305	251	82	94	70	72.7583	66.2332	71.6117	18.6226	18.0042	17.5974	3.9342413059082e-43	-1.91199	down
ONT.1826	0	0	0	862	1012	827	0	0	0	195.764	193.833	207.9	1.33826739827856e-23	12.1574592102541	up
ONT.1828	0	0	0	775	906	750	0	0	0	176.006	173.53	188.543	5.00242041056771e-23	12.0061194565394	up
ONT.1838	0	0	0	208	215	194	0	0	0	47.2378	41.1799	48.7699	3.59061813054431e-16	10.0326443099881	up
ONT.1839	27	21	17	155	184	165	6.337	4.5603	4.8502	35.2012	35.2423	41.4795	1.88715921950864e-34	2.86804692021603	up
ONT.1840	0	0	0	41	42	44	0	0	0	9.3113	8.0444	11.0612	1.29357503818354e-09	7.75833656994341	up
ONT.1849	0	0	0	17	24	15	0	0	0	3.8608	4.5968	3.7709	1.07829214717305e-06	6.55234190137412	up
ONT.1858	0	0	0	44	40	30	0	0	0	9.9926	7.6614	7.5417	3.49111928305813e-09	7.59063964057364	up
ONT.1862	4	13	5	18	24	26	0.9388	2.8231	1.4265	4.0879	4.5968	6.5362	0.00390918038410657	1.56386276514504	up
ONT.1864	0	0	0	12	25	19	0	0	0	2.7253	4.7884	4.7764	1.17080064007544e-06	6.55644127834256	up
ONT.1907	26446	26631	21029	64299	77926	57879	6206.99	5783.14	5999.69	14602.6	14925.5	14550.3	0	1.33651461969191	up
ONT.1922	1	2	0	105	127	105	0.2347	0.4343	0	23.846	24.3249	26.3961	3.69557124540333e-14	6.72360348298415	up
ONT.1926	6215	6611	4981	12736	15865	11285	1458.69	1435.63	1421.11	2892.41	3038.69	2836.95	3.85859186092156e-276	1.06662706283512	up
ONT.1927	937	990	726	2898	3516	2601	219.918	214.987	207.132	658.149	673.435	653.868	3.60806789696858e-284	1.67107850168032	up
ONT.193	0	0	0	10	14	11	0	0	0	2.271	2.6815	2.7653	2.8845662567256e-05	5.88383733725296	up
ONT.1960	0	0	0	6	6	4	0	0	0	1.3626	1.1492	1.0056	0.00316417788922819	4.75229811661693	up
ONT.1964	0	0	0	190	213	164	0	0	0	43.1499	40.7968	41.2281	9.04031604272705e-16	9.90336138390684	up
ONT.2002	83	87	68	26	37	28	19.4804	18.8928	19.4008	5.9047	7.0868	7.039	2.66916016246683e-09	-1.48259	down
ONT.2047	0	1	3	16	14	5	0	0.2172	0.8559	3.6337	2.6815	1.257	0.00349586796576151	2.98984957653404	up
ONT.2055	0	0	0	8	7	8	0	0	0	1.8168	1.3407	2.0111	0.000391346137522798	5.29764558542007	up
ONT.2058	0	0	0	21	19	15	0	0	0	4.7692	3.6392	3.7709	1.15609579841516e-06	6.54097615165711	up
ONT.2090	21	20	14	3	2	1	4.9288	4.3432	3.9943	0.6813	0.3831	0.2514	2.32042103749467e-05	-3.28611	down
ONT.2095	0	0	0	14	20	12	0	0	0	3.1795	3.8307	3.0167	4.62129743876543e-06	6.26676442798992	up
ONT.2097	0	0	0	16	15	9	0	0	0	3.6337	2.873	2.2625	1.24459026895939e-05	6.07165160969449	up
ONT.2099	0	0	0	11	13	13	0	0	0	2.4982	2.4899	3.2681	1.88329835886911e-05	5.9759593139986	up
ONT.2114	0	0	0	141	133	88	0	0	0	32.0218	25.4741	22.1224	9.93425758459592e-14	9.25257786687573	up
ONT.2140	73	96	72	42	41	43	17.1334	20.8472	20.542	9.5384	7.8529	10.8098	1.79617040271251e-05	-1.02034	down
ONT.2148	0	0	0	9	9	8	0	0	0	2.0439	1.7238	2.0111	0.000190411678069754	5.46342824849986	up
ONT.2182	0	0	0	95	125	122	0	0	0	21.5749	23.9418	30.6697	1.57568010789565e-13	9.18304159789919	up
ONT.220	23	22	19	7	6	4	5.3982	4.7775	5.4208	1.5897	1.1492	1.0056	0.00025193372801779	-2.01032	down
ONT.2209	0	0	0	197	219	151	0	0	0	44.7396	41.946	37.9601	9.49311882123167e-16	9.89918444597356	up
ONT.2232	0	0	0	13	21	17	0	0	0	2.9524	4.0222	4.2736	2.10923092911177e-06	6.42690816884571	up
ONT.2233	2	12	9	42	39	30	0.4694	2.6059	2.5677	9.5384	7.4698	7.5417	2.08100630040674e-06	2.17831439480295	up
ONT.225	12	17	13	29	39	35	2.8164	3.6917	3.709	6.586	7.4698	8.7987	0.00245196844056816	1.20474556031993	up
ONT.2258	2	1	0	44	50	39	0.4694	0.2172	0	9.9926	9.5767	9.8043	6.82598782900181e-09	5.38141683483659	up
ONT.2259	0	0	0	44	35	47	0	0	0	9.9926	6.7037	11.8154	1.4412124379153e-09	7.75945863417758	up
ONT.2260	0	1	3	121	130	114	0	0.2172	0.8559	27.4797	24.8995	28.6586	6.47451239814129e-17	6.42217338121071	up
ONT.2302	4	4	9	23	30	25	0.9388	0.8686	2.5677	5.2234	5.746	6.2848	9.6222902592101e-05	2.08406791116525	up
ONT.2316	37	46	34	251	281	218	8.6841	9.9893	9.7004	57.0033	53.8212	54.8033	5.7647314607896e-48	2.58864814729181	up
ONT.2323	58	60	36	144	146	126	13.6128	13.0295	10.271	32.7031	27.964	31.6753	3.22940351151241e-12	1.35209632882574	up
ONT.2356	19	32	16	71	84	54	4.4594	6.9491	4.5649	16.1244	16.0889	13.5751	8.01459281383856e-08	1.55091297567642	up
ONT.2378	0	0	0	101	161	118	0	0	0	22.9376	30.837	29.6642	6.04934354389292e-14	9.3198266076364	up
ONT.2389	0	0	0	63	81	66	0	0	0	14.3076	15.5143	16.5918	1.5508309421332e-11	8.47122286447224	up
ONT.24	1	2	0	14	8	6	0.2347	0.4343	0	3.1795	1.5323	1.5083	0.00723670871719926	3.15777	up
ONT.2439	0	0	0	56	98	57	0	0	0	12.7179	18.7704	14.3293	1.83112420498809e-11	8.45955523180747	up
ONT.2473	0	1	0	1286	1597	1193	0	0.2172	0	292.057	305.88	299.91	3.02844681631277e-22	11.7848493167296	up
ONT.2492	0	0	0	18	24	12	0	0	0	4.0879	4.5968	3.0167	1.53292679498977e-06	6.49233115429845	up
ONT.2499	30	23	15	158	178	133	7.0411	4.9946	4.2796	35.8825	34.0931	33.435	7.20432292555709e-31	2.69512189421779	up
ONT.2508	0	0	0	10	13	5	0	0	0	2.271	2.4899	1.257	0.000153629928638882	5.53661680389155	up
ONT.2522	0	0	0	52	93	65	0	0	0	11.8094	17.8127	16.3404	1.82679230902127e-11	8.46071957130153	up
ONT.2523	0	0	0	11	12	9	0	0	0	2.4982	2.2984	2.2625	5.22048857669436e-05	5.75546161089636	up
ONT.2526	0	0	0	67	84	92	0	0	0	15.216	16.0889	23.128	4.16399556312446e-12	8.6959209299797	up
ONT.2562	29	45	26	14	19	18	6.8064	9.7721	7.4179	3.1795	3.6392	4.525	0.00695459163614264	-1.05071	down
ONT.2586	0	0	0	85	99	65	0	0	0	19.3039	18.9619	16.3404	3.3697348045438e-12	8.70954365985546	up
ONT.2601	128	147	118	64	78	60	30.0421	31.9222	33.666	14.5347	14.9397	15.0835	4.53685095099095e-09	-1.05599	down
ONT.2612	0	0	0	5	8	8	0	0	0	1.1355	1.5323	2.0111	0.000707561135687204	5.15687436833406	up
ONT.2625	0	0	0	40	31	30	0	0	0	9.0842	5.9376	7.5417	9.26549409885458e-09	7.42700279421985	up
ONT.2643	1	0	0	203	287	197	0.2347	0	0	46.1023	54.9704	49.5241	8.88528232651855e-14	9.2109535135119	up
ONT.2662	0	0	0	54	61	49	0	0	0	12.2637	11.6836	12.3182	1.42199434929409e-10	8.11528400487473	up
ONT.2672	74	64	69	32	26	25	17.3681	13.8981	19.6861	7.2674	4.9799	6.2848	2.41461886076927e-07	-1.41758	down
ONT.2708	1	0	3	11	14	12	0.2347	0	0.8559	2.4982	2.6815	3.0167	0.00163194562736399	3.09084406757793	up
ONT.2712	0	0	0	6	7	4	0	0	0	1.3626	1.3407	1.0056	0.00239926178664116	4.83197336978423	up
ONT.2714	17	13	9	39	40	38	3.99	2.8231	2.5677	8.8571	7.6614	9.5529	9.44506880975145e-05	1.50390721320238	up
ONT.2748	3	6	5	84	84	83	0.7041	1.3029	1.4265	19.0768	16.0889	20.8655	1.76866667825656e-19	4.0819247181165	up
ONT.2758	26	21	18	49	78	56	6.1023	4.5603	5.1355	11.1281	14.9397	14.0779	3.98226371592314e-06	1.39304510219109	up
ONT.2766	0	0	0	158	179	132	0	0	0	35.8825	34.2847	33.1836	6.48140253061096e-15	9.62779120366571	up
ONT.277	0	0	1	45	38	40	0	0	0.2853	10.2197	7.2783	10.0556	1.71858703755837e-07	6.75194472826574	up
ONT.2867	0	0	0	29	50	31	0	0	0	6.586	9.5767	7.7931	5.23045228004483e-09	7.52311866374425	up
ONT.2905	0	0	0	9	17	7	0	0	0	2.0439	3.2561	1.7597	5.4966416964647e-05	5.76818233644557	up
ONT.2948	0	0	0	293	367	258	0	0	0	66.5417	70.2931	64.8589	5.25784886524387e-18	10.5935332100674	up
ONT.2983	0	0	0	8	7	11	0	0	0	1.8168	1.3407	2.7653	0.000185750688397484	5.48827695811487	up
ONT.2990	1	0	0	32	55	28	0.2347	0	0	7.2674	10.5344	7.039	3.50709278664371e-07	6.61718030176503	up
ONT.301	0	2	0	189	220	169	0	0.4343	0	42.9228	42.1376	42.4851	4.8718645697409e-14	8.08341	up
ONT.3010	0	0	0	19	17	15	0	0	0	4.315	3.2561	3.7709	1.9670351730598e-06	6.43623490339402	up
ONT.3015	8	5	1	18	20	18	1.8776	1.0858	0.2853	4.0879	3.8307	4.525	0.00206022703513292	1.92993727620908	up
ONT.3028	0	0	0	55	69	39	0	0	0	12.4908	13.2159	9.8043	1.73334680614584e-10	8.0915114411019	up
ONT.3063	0	0	0	292	330	242	0	0	0	66.3146	63.2064	60.8367	9.99099500672255e-18	10.5090393940131	up
ONT.3120	6	7	6	1	0	0	1.4082	1.5201	1.7118	0.2271	0	0	0.00652736935115281	-4.23397	down
ONT.3132	0	0	0	16	13	16	0	0	0	3.6337	2.4899	4.0223	4.73318039458966e-06	6.26946059036756	up
ONT.3161	5585	5860	4318	2269	2789	2037	1310.82	1272.55	1231.95	515.301	534.189	512.084	3.4030854156131e-251	-1.24488	down
ONT.3174	64	58	43	137	176	127	15.0211	12.5952	12.2681	31.1133	33.7101	31.9267	1.1497408242178e-12	1.32017467183874	up
ONT.3182	0	0	0	26	29	45	0	0	0	5.9047	5.5545	11.3126	1.11119909978997e-08	7.4328061013653	up
ONT.3231	0	0	0	56	73	40	0	0	0	12.7179	13.982	10.0556	1.28722663012102e-10	8.14183847238134	up
ONT.3233	0	0	0	13	9	7	0	0	0	2.9524	1.7238	1.7597	0.000103214227370945	5.62045282515154	up
ONT.3245	5	6	5	22	24	25	1.1735	1.3029	1.4265	4.9963	4.5968	6.2848	0.000169404574354596	2.06707562335382	up
ONT.3246	0	0	0	44	37	34	0	0	0	9.9926	7.0868	8.5473	3.10665316721765e-09	7.61153984087547	up
ONT.3288	0	0	0	65	86	62	0	0	0	14.7618	16.472	15.5863	1.40424486930267e-11	8.48628267860809	up
ONT.3347	1	2	2	13	16	17	0.2347	0.4343	0.5706	2.9524	3.0646	4.2736	0.000320747228359378	3.11720333305349	up
ONT.3354	13	3	3	24	28	30	3.0512	0.6515	0.8559	5.4505	5.363	7.5417	0.00014381755760281	2.03247156490552	up
ONT.3358	0	0	0	10	17	10	0	0	0	2.271	3.2561	2.5139	2.19544954967832e-05	5.94932192044491	up
ONT.3403	0	0	0	8	11	5	0	0	0	1.8168	2.1069	1.257	0.000372493224284662	5.31857531064685	up
ONT.3405	0	0	0	8	9	6	0	0	0	1.8168	1.7238	1.5083	0.000425572066609035	5.27419585928747	up
ONT.3406	0	0	0	16	13	8	0	0	0	3.6337	2.4899	2.0111	2.1646824923216e-05	5.96231393993824	up
ONT.3418	75	61	46	22	28	21	17.6028	13.2466	13.124	4.9963	5.363	5.2792	7.04971387477087e-07	-1.45006	down
ONT.3427	23	32	29	11	17	10	5.3982	6.9491	8.2739	2.4982	3.2561	2.5139	0.00362532675468828	-1.25483	down
ONT.3469	0	0	0	53	64	56	0	0	0	12.0366	12.2582	14.0779	8.81843414127659e-11	8.1952276476166	up
ONT.3517	0	0	0	44	46	33	0	0	0	9.9926	8.8106	8.2959	1.79853115715602e-09	7.69683988958447	up
ONT.3518	0	0	0	56	50	38	0	0	0	12.7179	9.5767	9.5529	4.73401851588662e-10	7.92839057478382	up
ONT.3519	0	0	0	14	20	14	0	0	0	3.1795	3.8307	3.5195	3.26495039517764e-06	6.33440430880057	up
ONT.3520	8	4	2	620	774	499	1.8776	0.8686	0.5706	140.805	148.248	125.444	3.97432855524145e-68	6.97866553204461	up
ONT.3540	0	0	0	20	22	9	0	0	0	4.5421	4.2138	2.2625	2.60736600356762e-06	6.40699072465821	up
ONT.3553	0	0	0	6	6	5	0	0	0	1.3626	1.1492	1.257	0.00222400783576312	4.84795562377337	up
ONT.3598	0	0	0	1293	1453	1146	0	0	0	293.646	278.3	288.094	1.20639066208584e-25	12.6834939860787	up
ONT.3599	0	0	0	227	237	164	0	0	0	51.5528	45.3937	41.2281	3.26587036006681e-16	10.0475510420223	up
ONT.3622	2	1	0	384	438	340	0.4694	0.2172	0	87.2082	83.8921	85.473	6.9931339986353e-23	8.5058047066974	up
ONT.3639	0	0	0	7	6	6	0	0	0	1.5897	1.1492	1.5083	0.00118990935119152	5.01687026183686	up
ONT.3676	0	0	0	75	90	58	0	0	0	17.0329	17.2381	14.5807	9.53818097692623e-12	8.54932214866582	up
ONT.3694	13	10	5	19	38	25	3.0512	2.1716	1.4265	4.315	7.2783	6.2848	0.00252262555010081	1.45495771319081	up
ONT.3697	2342	2425	1894	797	880	687	549.677	526.609	540.368	181.002	168.55	172.706	9.82054435474308e-211	-1.58759	down
ONT.373	0	0	0	10	12	4	0	0	0	2.271	2.2984	1.0056	0.000256489251752869	5.42737040652185	up
ONT.3730	0	0	0	11	7	10	0	0	0	2.4982	1.3407	2.5139	0.000118085647525291	5.59179446534956	up
ONT.3756	0	0	0	45	51	32	0	0	0	10.2197	9.7683	8.0445	1.34849410672226e-09	7.74827653211363	up
ONT.3768	0	0	0	20	25	18	0	0	0	4.5421	4.7884	4.525	4.14479738689463e-07	6.72949846386871	up
ONT.377	0	0	0	11	17	8	0	0	0	2.4982	3.2561	2.0111	2.79945124866228e-05	5.90253678387578	up
ONT.3788	0	0	0	13	14	10	0	0	0	2.9524	2.6815	2.5139	1.9779701362722e-05	5.96323742253207	up
ONT.381	0	0	0	8	9	6	0	0	0	1.8168	1.7238	1.5083	0.000425572066609035	5.27419585928747	up
ONT.385	0	1	0	30	50	36	0	0.2172	0	6.8131	9.5767	9.0501	2.94204529997543e-07	6.64501215503053	up
ONT.3924	0	0	0	14	14	8	0	0	0	3.1795	2.6815	2.0111	2.57838511814194e-05	5.91698943258726	up
ONT.3932	243	275	193	98	143	105	57.0331	59.7185	55.0639	22.2563	27.3894	26.3961	1.19351412991551e-16	-1.13192	down
ONT.3959	0	0	0	12	22	20	0	0	0	2.7253	4.2138	5.0278	1.43841186397653e-06	6.51395015673029	up
ONT.3966	0	0	0	30	28	25	0	0	0	6.8131	5.363	6.2848	4.51895065228811e-08	7.13888651893726	up
ONT.3982	0	0	0	46	52	45	0	0	0	10.4468	9.9598	11.3126	4.70316310343333e-10	7.9206085826224	up
ONT.3983	16	15	18	35	52	24	3.7553	3.2574	5.1355	7.9487	9.9598	6.0334	0.00723697569010168	1.05383125140594	up
ONT.4009	0	0	0	13	23	10	0	0	0	2.9524	4.4053	2.5139	5.47660816511589e-06	6.25056397437822	up
ONT.4018	1394	1373	974	267	320	216	327.178	298.158	277.887	60.637	61.291	54.3005	3.46122503984744e-181	-2.31178	down
ONT.4037	0	2	0	225	276	199	0	0.4343	0	51.0986	52.8635	50.0268	5.46292696193782e-15	8.35636450783706	up
ONT.4066	33	42	28	129	137	118	7.7452	9.1206	7.9886	29.2965	26.2402	29.6642	4.0286240969485e-17	1.81308887896078	up
ONT.4082	79	87	66	44	38	26	18.5416	18.8928	18.8302	9.9926	7.2783	6.5362	1.3322861781449e-06	-1.19609	down
ONT.411	0	2	0	12	13	10	0	0.4343	0	2.7253	2.4899	2.5139	0.00166561464707237	4.05342111506112	up
ONT.4179	2	1	1	57	81	50	0.4694	0.2172	0.2853	12.945	15.5143	12.5696	7.49418927593236e-12	5.45035218297676	up
ONT.4181	0	1	1	21	34	14	0	0.2172	0.2853	4.7692	6.5122	3.5195	2.63147694651327e-05	4.98477372297912	up
ONT.4204	3	3	6	220	291	212	0.7041	0.6515	1.7118	49.963	55.7365	53.2949	2.40668467844087e-39	5.8140758559609	up
ONT.4229	0	0	0	26	18	28	0	0	0	5.9047	3.4476	7.039	1.45011039149564e-07	6.95842508460514	up
ONT.424	0	0	0	9	15	8	0	0	0	2.0439	2.873	2.0111	5.96086323724541e-05	5.73616036482421	up
ONT.4241	25	32	17	74	87	56	5.8676	6.9491	4.8502	16.8057	16.6635	14.0779	1.30083283047092e-07	1.46079814095476	up
ONT.4252	0	0	0	100	109	93	0	0	0	22.7105	20.8773	23.3794	4.96349846778104e-13	8.99894833624263	up
ONT.4258	0	0	0	14	20	13	0	0	0	3.1795	3.8307	3.2681	3.87937928739013e-06	6.30098900963266	up
ONT.4259	0	0	0	37	49	39	0	0	0	8.4029	9.3852	9.8043	1.54402878403991e-09	7.72146246912888	up
ONT.4260	0	0	0	36	52	51	0	0	0	8.1758	9.9598	12.8209	6.47693277752802e-10	7.88347019760834	up
ONT.4266	0	0	0	60	66	52	0	0	0	13.6263	12.6413	13.0723	6.89215655630546e-11	8.23299771884991	up
ONT.4278	0	0	0	850	992	725	0	0	0	193.039	190.002	182.259	2.63158305385496e-23	12.0794512546559	up
ONT.4363	28	16	16	9128	10889	8017	6.5717	3.4745	4.5649	2073.01	2085.62	2015.4	0	8.77297848684209	up
ONT.4368	0	0	0	6	8	8	0	0	0	1.3626	1.5323	2.0111	0.000526456124991837	5.22512193219886	up
ONT.4376	0	0	0	11	17	16	0	0	0	2.4982	3.2561	4.0223	5.97924027078149e-06	6.22132747315496	up
ONT.438	4	5	1	19	16	13	0.9388	1.0858	0.2853	4.315	3.0646	3.2681	0.00191837468742357	2.19292837687975	up
ONT.439	80	94	51	28	48	32	18.7763	20.4129	14.5506	6.3589	9.1937	8.0445	8.11361828427429e-06	-1.14571	down
ONT.4427	1	7	4	121	189	123	0.2347	1.5201	1.1412	27.4797	36.2	30.9211	3.28269769876108e-28	5.07091773205915	up
ONT.446	0	0	0	13	20	14	0	0	0	2.9524	3.8307	3.5195	3.86682493022844e-06	6.30313676851151	up
ONT.4486	25	24	22	8	6	8	5.8676	5.2118	6.2767	1.8168	1.1492	2.0111	0.00038941065254188	-1.77849	down
ONT.4501	14	22	19	98	105	91	3.2859	4.7775	5.4208	22.2563	20.1111	22.8766	2.08574778260261e-17	2.32782965626053	up
ONT.4534	0	0	0	12	8	9	0	0	0	2.7253	1.5323	2.2625	9.57843629375205e-05	5.63325	up
ONT.4548	0	0	0	92	87	74	0	0	0	20.8936	16.6635	18.6029	2.71911162848488e-12	8.74494664561076	up
ONT.4558	0	0	0	35	39	41	0	0	0	7.9487	7.4698	10.307	3.0407028980593e-09	7.61474089136333	up
ONT.4566	1	0	1	28	25	19	0.2347	0	0.2853	6.3589	4.7884	4.7764	1.49995695835475e-05	5.07427566908982	up
ONT.4620	3	3	2	23	26	31	0.7041	0.6515	0.5706	5.2234	4.9799	7.7931	1.01194395010261e-06	3.24912756275941	up
ONT.4636	0	0	0	40	31	27	0	0	0	9.0842	5.9376	6.7876	1.22539432226207e-08	7.37970089562331	up
ONT.4637	0	0	0	63	87	50	0	0	0	14.3076	16.6635	12.5696	2.77368795323314e-11	8.38570673387943	up
ONT.4638	0	1	0	21	27	13	0	0.2172	0	4.7692	5.1714	3.2681	2.4582941264875e-05	5.7058299663893	up
ONT.467	0	0	0	28	46	23	0	0	0	6.3589	8.8106	5.782	1.61244456503862e-08	7.3334636998556	up
ONT.4681	1	2	3	89	101	73	0.2347	0.4343	0.8559	20.2123	19.345	18.3516	1.00469540895055e-16	5.35653023896089	up
ONT.4695	0	0	0	11	13	7	0	0	0	2.4982	2.4899	1.7597	7.08866566318614e-05	5.69642034372194	up
ONT.4706	1	0	0	533	640	465	0.2347	0	0	121.047	122.582	116.897	1.13271265839182e-17	10.4689453828239	up
ONT.4712	0	0	0	207	244	188	0	0	0	47.0107	46.7344	47.2615	2.54343199833017e-16	10.0752777215435	up
ONT.4740	0	0	0	25	21	21	0	0	0	5.6776	4.0222	5.2792	2.45612175263547e-07	6.83526269370652	up
ONT.4772	0	0	0	39	70	51	0	0	0	8.8571	13.4074	12.8209	2.08384744555957e-10	8.07037518571518	up
ONT.4795	0	0	0	11	12	9	0	0	0	2.4982	2.2984	2.2625	5.22048857669436e-05	5.75546161089636	up
ONT.4847	0	0	0	28	23	27	0	0	0	6.3589	4.4053	6.7876	7.38570552080599e-08	7.06118511626877	up
ONT.4889	1	0	0	105	111	94	0.2347	0	0	23.846	21.2603	23.6308	1.11318127871297e-10	8.07488200166386	up
ONT.4944	0	0	1	260	300	232	0	0	0.2853	59.0472	57.4603	58.3227	2.07067208119388e-14	9.42356032108667	up
ONT.4978	11	9	9	20	34	25	2.5817	1.9544	2.5677	4.5421	6.5122	6.2848	0.00447612477853594	1.34220682240024	up
ONT.4983	0	0	0	39	55	34	0	0	0	8.8571	10.5344	8.5473	1.37176115124647e-09	7.74452236751726	up
ONT.4984	21	22	18	311	386	298	4.9288	4.7775	5.1355	70.6296	73.9323	74.9146	1.69329812963551e-75	3.93411072861441	up
ONT.4995	14	12	9	40	40	42	3.2859	2.6059	2.5677	9.0842	7.6614	10.5584	9.53954696097232e-06	1.7224511684022	up
ONT.5071	1	0	0	374	422	333	0.2347	0	0	84.9372	80.8275	83.7132	5.67712919663829e-16	9.93610713262928	up
ONT.5112	1	0	0	123	126	88	0.2347	0	0	27.9339	24.1333	22.1224	5.80130370971235e-11	8.18839317843751	up
ONT.5116	1	4	1	16	21	15	0.2347	0.8686	0.2853	3.6337	4.0222	3.7709	0.000151899274945347	3.03088605109467	up
ONT.5120	0	0	0	68	85	59	0	0	0	15.4431	16.2804	14.8321	1.47092030092364e-11	8.47868363072488	up
ONT.5121	0	0	0	61	70	55	0	0	0	13.8534	13.4074	13.8265	4.63526186687681e-11	8.29584031562872	up
ONT.5122	0	0	0	138	150	130	0	0	0	31.3405	28.7302	32.6808	2.03568633115029e-14	9.46859844097476	up
ONT.5123	0	0	0	9	20	13	0	0	0	2.0439	3.8307	3.2681	9.72002955835712e-06	6.13315235850775	up
ONT.514	0	0	0	14	12	11	0	0	0	3.1795	2.2984	2.7653	1.89848465097404e-05	5.97510638650513	up
ONT.5150	22	18	13	4	6	3	5.1635	3.9088	3.709	0.9084	1.1492	0.7542	0.000699872395372064	-2.12505	down
ONT.5163	0	0	0	375	502	353	0	0	0	85.1643	96.1503	88.7411	1.93457230495751e-19	11.0147152282618	up
ONT.5164	0	0	0	53	69	58	0	0	0	12.0366	13.2159	14.5807	6.29502004456915e-11	8.25004276393206	up
ONT.5207	0	0	0	15	9	12	0	0	0	3.4066	1.7238	3.0167	2.31445530368471e-05	5.95210329900485	up
ONT.5211	0	0	0	24	19	24	0	0	0	5.4505	3.6392	6.0334	2.45062842449266e-07	6.84506706390243	up
ONT.5221	0	0	0	6	7	12	0	0	0	1.3626	1.3407	3.0167	0.000248949986893837	5.43604936219861	up
ONT.5226	0	0	0	33	26	29	0	0	0	7.4945	4.9799	7.2903	2.81378622416906e-08	7.2334704111573	up
ONT.5248	18	13	14	4	5	1	4.2247	2.8231	3.9943	0.9084	0.9577	0.2514	0.00122071930458542	-2.28992	down
ONT.5261	66	79	51	8	8	9	15.4905	17.1555	14.5506	1.8168	1.5323	2.2625	4.45130677827669e-16	-3.05301	down
ONT.529	26	25	32	11	14	14	6.1023	5.429	9.1298	2.4982	2.6815	3.5195	0.00598827082068674	-1.19837	down
ONT.5330	0	0	0	28	30	24	0	0	0	6.3589	5.746	6.0334	5.05141506999831e-08	7.11570269393347	up
ONT.5357	0	0	0	6	6	4	0	0	0	1.3626	1.1492	1.0056	0.00316417788922819	4.75229811661693	up
ONT.5374	0	0	0	25	24	26	0	0	0	5.6776	4.5968	6.5362	9.97622782163016e-08	7.00022893771295	up
ONT.5382	5075	5305	4098	2393	2989	2110	1191.12	1152.02	1169.18	543.462	572.496	530.435	2.37355390565261e-178	-1.0476	down
ONT.5386	5	3	2	19	17	13	1.1735	0.6515	0.5706	4.315	3.2561	3.2681	0.0015568195501761	2.20595695040294	up
ONT.5511	0	0	0	14	21	6	0	0	0	3.1795	4.0222	1.5083	1.46844424449511e-05	6.07398220375139	up
ONT.5513	0	0	0	9	14	8	0	0	0	2.0439	2.6815	2.0111	7.10704447731251e-05	5.69419424454759	up
ONT.5527	9	3	4	34	40	36	2.1123	0.6515	1.1412	7.7216	7.6614	9.0501	6.14603214452081e-08	2.69133863272861	up
ONT.556	0	0	0	25	30	28	0	0	0	5.6776	5.746	7.039	4.51895065228811e-08	7.13844248514451	up
ONT.5618	5	6	1	115	119	94	1.1735	1.3029	0.2853	26.117	22.7926	23.6308	1.33826739827856e-23	4.6871839418748	up
ONT.5619	0	0	0	12	13	9	0	0	0	2.7253	2.4899	2.2625	3.5474128713045e-05	5.84001041481144	up
ONT.5646	59	51	47	6468	7772	5652	13.8475	11.0751	13.4094	1468.91	1488.61	1420.86	0	6.88936283627958	up
ONT.5670	0	0	0	17	30	25	0	0	0	3.8608	5.746	6.2848	1.57614184598425e-07	6.92499778735755	up
ONT.5671	0	0	0	28	42	22	0	0	0	6.3589	8.0444	5.5306	2.37635774631937e-08	7.26058247048432	up
ONT.5674	0	0	0	50	72	42	0	0	0	11.3552	13.7905	10.5584	1.64367940114175e-10	8.09938669145109	up
ONT.5694	4	5	3	34	37	32	0.9388	1.0858	0.8559	7.7216	7.0868	8.0445	3.34600594274948e-08	3.01649365191982	up
ONT.5695	2	8	1	27	20	22	0.4694	1.7373	0.2853	6.1318	3.8307	5.5306	4.53589818760272e-05	2.59819308620589	up
ONT.5708	1	0	0	142	133	100	0.2347	0	0	32.2489	25.4741	25.1391	2.26508680385988e-11	8.34645769569093	up
ONT.5801	0	0	0	17	25	17	0	0	0	3.8608	4.7884	4.2736	7.12279408600958e-07	6.6305176489036	up
ONT.582	0	1	2	44	46	28	0	0.2172	0.5706	9.9926	8.8106	7.039	3.08695593357732e-08	5.1925031364464	up
ONT.5834	76	95	64	198	266	230	17.8375	20.63	18.2595	44.9667	50.9482	57.82	2.47548766378498e-21	1.47551146047059	up
ONT.5839	1	0	0	74	91	68	0.2347	0	0	16.8057	17.4296	17.0946	1.24306649966727e-09	7.65628755556215	up
ONT.5841	0	0	0	8	13	11	0	0	0	1.8168	2.4899	2.7653	5.38096685337952e-05	5.75647783577354	up
ONT.5855	4	9	1	301	313	274	0.9388	1.9544	0.2853	68.3585	59.9503	68.8812	5.40237584870126e-47	5.90426811270597	up
ONT.5863	1	0	0	78	111	73	0.2347	0	0	17.7142	21.2603	18.3516	5.02619501580677e-10	7.81848498701105	up
ONT.5864	0	0	0	48	51	33	0	0	0	10.901	9.7683	8.2959	1.03265107093609e-09	7.79472669213109	up
ONT.5868	18	15	12	5	3	4	4.2247	3.2574	3.4237	1.1355	0.5746	1.0056	0.00299581458496392	-1.98881	down
ONT.5892	0	0	0	7	6	10	0	0	0	1.5897	1.1492	2.5139	0.000391363521217017	5.31401945080407	up
ONT.5924	0	0	0	40	46	32	0	0	0	9.0842	8.8106	8.0445	2.57638384432539e-09	7.63457780052541	up
ONT.5951	33	33	27	90	94	73	7.7452	7.1662	7.7032	20.4394	18.0042	18.3516	2.37094203337585e-08	1.37373346696151	up
ONT.5956	0	0	0	37	60	47	0	0	0	8.4029	11.4921	11.8154	4.93634246095417e-10	7.92285	up
ONT.5960	0	0	0	10	12	14	0	0	0	2.271	2.2984	3.5195	2.27835792292472e-05	5.94334917138036	up
ONT.598	0	0	1	8	9	7	0	0	0.2853	1.8168	1.7238	1.7597	0.00368984888536339	4.37964152527979	up
ONT.5988	1	2	0	713	879	753	0.2347	0.4343	0	161.926	168.359	189.298	1.25112732101825e-28	9.52248194057413	up
ONT.6048	4	3	3	26	36	17	0.9388	0.6515	0.8559	5.9047	6.8952	4.2736	4.00120602554102e-06	2.86646934034507	up
ONT.612	0	0	0	14	29	20	0	0	0	3.1795	5.5545	5.0278	4.85817323216953e-07	6.72167568999697	up
ONT.6142	1	0	1	12	10	5	0.2347	0	0.2853	2.7253	1.9153	1.257	0.00695459163614264	3.63945254211866	up
ONT.6151	1	0	0	787	869	660	0.2347	0	0	178.731	166.443	165.918	2.36871718897054e-19	10.9714553605993	up
ONT.6202	0	0	0	19	29	17	0	0	0	4.315	5.5545	4.2736	3.57968449998706e-07	6.76364189711376	up
ONT.6203	2	2	3	16	20	9	0.4694	0.4343	0.8559	3.6337	3.8307	2.2625	0.00121877619337616	2.56158030458221	up
ONT.624	0	0	0	7	13	5	0	0	0	1.5897	2.4899	1.257	0.000320747228359378	5.3655401930181	up
ONT.6261	14	24	14	3	5	3	3.2859	5.2118	3.9943	0.6813	0.9577	0.7542	0.000415870488331118	-2.33047	down
ONT.6266	0	0	0	231	277	209	0	0	0	52.4612	53.055	52.5407	7.55080291074302e-17	10.2403981893288	up
ONT.6273	0	0	0	9	8	4	0	0	0	2.0439	1.5323	1.0056	0.000790086614036772	5.13742399163307	up
ONT.6274	23	14	16	0	3	2	5.3982	3.0402	4.5649	0	0.5746	0.5028	3.02322977064676e-05	-3.51836	down
ONT.6293	0	0	0	21	30	16	0	0	0	4.7692	5.746	4.0223	2.91444393484528e-07	6.80470049373469	up
ONT.6372	16	12	7	45	46	43	3.7553	2.6059	1.9971	10.2197	8.8106	10.8098	1.02960799017129e-06	1.85796708485142	up
ONT.6379	7	6	4	101	120	89	1.6429	1.3029	1.1412	22.9376	22.9841	22.3738	5.91956029475502e-24	4.09531728747081	up
ONT.6383	11	11	5	321	379	284	2.5817	2.3887	1.4265	72.9006	72.5915	71.3951	3.13083841679839e-64	5.09543407085481	up
ONT.6385	0	0	0	12	13	5	0	0	0	2.7253	2.4899	1.257	9.92683618443037e-05	5.64021887019867	up
ONT.6402	0	0	0	13	14	12	0	0	0	2.9524	2.6815	3.0167	1.32948943044555e-05	6.04621911388401	up
ONT.6440	0	0	0	63	87	61	0	0	0	14.3076	16.6635	15.3349	1.5562737105465e-11	8.47100023522928	up
ONT.6453	0	0	0	14	15	5	0	0	0	3.1795	2.873	1.257	4.7672927091217e-05	5.81702954419858	up
ONT.6487	0	0	0	108	136	88	0	0	0	24.5273	26.0487	22.1224	2.18575871414879e-13	9.12290972697097	up
ONT.6492	0	0	0	7	10	11	0	0	0	1.5897	1.9153	2.7653	0.000122265199041866	5.57716667944487	up
ONT.6504	0	0	0	9	23	5	0	0	0	2.0439	4.4053	1.257	3.88209789516215e-05	5.90310808016212	up
ONT.6507	0	0	0	113	124	82	0	0	0	25.6628	23.7503	20.6141	3.20133613071247e-13	9.06802121857332	up
ONT.6518	0	0	0	25	27	19	0	0	0	5.6776	5.1714	4.7764	1.64030681919407e-07	6.90293923154622	up
ONT.6548	136	143	118	297	343	298	31.9198	31.0536	33.666	67.4501	65.6963	74.9146	1.24687809081089e-20	1.15010757787202	up
ONT.6557	21	39	32	13	10	11	4.9288	8.4692	9.1298	2.9524	1.9153	2.7653	0.00045087577779796	-1.52607	down
ONT.658	11	12	10	28	39	32	2.5817	2.6059	2.8531	6.3589	7.4698	8.0445	0.00037144345372676	1.49077211737107	up
ONT.6592	0	3	1	558	642	537	0	0.6515	0.2853	126.724	122.965	134.997	1.83659873655844e-31	8.67376926883652	up
ONT.663	0	0	0	13	19	9	0	0	0	2.9524	3.6392	2.2625	1.14316191991213e-05	6.09141081019052	up
ONT.6695	0	0	0	12	18	7	0	0	0	2.7253	3.4476	1.7597	2.51363216830618e-05	5.93585825396576	up
ONT.671	0	0	0	62	76	61	0	0	0	14.0805	14.5566	15.3349	2.52238743833635e-11	8.3934564265543	up
ONT.6719	0	0	0	30	51	35	0	0	0	6.8131	9.7683	8.7987	3.26479144127943e-09	7.60439532233441	up
ONT.6740	0	1	0	101	140	80	0	0.2172	0	22.9376	26.8148	20.1113	9.63251469812746e-11	8.10604251111689	up
ONT.6745	0	0	0	13	8	5	0	0	0	2.9524	1.5323	1.257	0.00022686029191256	5.45836938379494	up
ONT.6830	0	0	0	6	6	4	0	0	0	1.3626	1.1492	1.0056	0.00316417788922819	4.75229811661693	up
ONT.6847	5	2	2	204	223	159	1.1735	0.4343	0.5706	46.3294	42.7122	39.9712	5.71971133768396e-31	5.92987539092851	up
ONT.6886	0	0	1	31	33	25	0	0	0.2853	7.0402	6.3206	6.2848	1.77581039615181e-06	6.27007044145926	up
ONT.6904	0	0	0	6	7	6	0	0	0	1.3626	1.3407	1.5083	0.00121774940456327	5.00797728753301	up
ONT.6928	224	214	198	89	117	101	52.5737	46.4718	56.4905	20.2123	22.4095	25.3905	7.70323635560383e-15	-1.14906	down
ONT.6930	0	0	0	119	153	123	0	0	0	27.0255	29.3048	30.9211	3.69557124540333e-14	9.38212733015754	up
ONT.6937	0	0	0	48	84	50	0	0	0	10.901	16.0889	12.5696	6.93658854527795e-11	8.24736039051418	up
ONT.6953	0	0	0	20	39	31	0	0	0	4.5421	7.4698	7.7931	2.80162560443087e-08	7.24373798015776	up
ONT.6959	0	0	0	234	262	186	0	0	0	53.1425	50.182	46.7588	1.32810879940681e-16	10.1666371990284	up
ONT.6970	2	0	2	91	97	82	0.4694	0	0.5706	20.6665	18.5788	20.6141	1.46350124232972e-14	5.98571085469435	up
ONT.7008	0	0	0	12	24	14	0	0	0	2.7253	4.5968	3.5195	2.78763615463034e-06	6.38100653385349	up
ONT.7079	0	1	1	56	52	53	0	0.2172	0.2853	12.7179	9.9598	13.3237	1.98040128702565e-08	6.25082716558485	up
ONT.7083	0	0	0	8	19	20	0	0	0	1.8168	3.6392	5.0278	4.47896016763309e-06	6.3202176965144	up
ONT.7106	1	0	0	68	73	71	0.2347	0	0	15.4431	13.982	17.8488	2.57117522986675e-09	7.53227177611051	up
ONT.7212	8	11	5	279	370	282	1.8776	2.3887	1.4265	63.3622	70.8677	70.8923	2.81811514263832e-59	5.18487815906539	up
ONT.7243	0	0	0	52	68	39	0	0	0	11.8094	13.0243	9.8043	2.1441829507089e-10	8.05557250522217	up
ONT.7300	0	0	0	886	1059	819	0	0	0	201.215	202.835	205.889	1.02020331198933e-23	12.1881608971101	up
ONT.7301	0	0	0	79	73	64	0	0	0	17.9413	13.982	16.089	1.18644951154294e-11	8.51824078809151	up
ONT.7310	0	0	1	11	16	14	0	0	0.2853	2.4982	3.0646	3.5195	0.000232992395389845	5.15464607263907	up
ONT.7314	18	18	12	2	4	3	4.2247	3.9088	3.4237	0.4542	0.7661	0.7542	0.000391724530868983	-2.50499	down
ONT.7379	0	0	0	56	99	48	0	0	0	12.7179	18.9619	12.0668	2.93426016508094e-11	8.39557921769629	up
ONT.7417	1	0	0	123	165	104	0.2347	0	0	27.9339	31.6032	26.1447	1.59261281351784e-11	8.3988094883185	up
ONT.7429	0	0	0	15	17	16	0	0	0	3.4066	3.2561	4.0223	3.0214205920362e-06	6.34916654799477	up
ONT.7430	3	6	1	155	203	146	0.7041	1.3029	0.2853	35.2012	38.8815	36.7031	1.18006242532287e-29	5.56179634626585	up
ONT.7438	22	23	12	79	118	94	5.1635	4.9946	3.4237	17.9413	22.6011	23.6308	2.54659311294036e-16	2.26442155029214	up
ONT.7445	0	0	0	23	21	16	0	0	0	5.2234	4.0222	4.0223	6.03940807704334e-07	6.66512752897441	up
ONT.7475	0	1	0	25	28	18	0	0.2172	0	5.6776	5.363	4.525	8.42671507185476e-06	5.93735927052647	up
ONT.7477	0	0	0	26	37	17	0	0	0	5.9047	7.0868	4.2736	7.84922271231685e-08	7.05495785628324	up
ONT.7503	493	503	413	1599	1899	1434	115.709	109.231	117.831	363.14	363.724	360.495	4.94727184766615e-177	1.71220502432775	up
ONT.7521	0	1	0	15	15	6	0	0.2172	0	3.4066	2.873	1.5083	0.000572524524816319	4.94456937688537	up
ONT.7568	0	0	0	11	16	15	0	0	0	2.4982	3.0646	3.7709	8.14696206296354e-06	6.15444775019463	up
ONT.7617	0	0	0	74	90	75	0	0	0	16.8057	17.2381	18.8543	4.59963659835317e-12	8.65934186480953	up
ONT.7627	0	0	0	84	78	52	0	0	0	19.0768	14.9397	13.0723	1.45446229214673e-11	8.49476551671236	up
ONT.7630	3	0	1	128	145	109	0.7041	0	0.2853	29.0694	27.7725	27.4016	2.95393785386659e-17	6.48331819532873	up
ONT.7633	0	0	0	54	62	49	0	0	0	12.2637	11.8751	12.3182	1.35279065440467e-10	8.12322982691643	up
ONT.7682	50	50	46	11	9	5	11.7352	10.8579	13.124	2.4982	1.7238	1.257	3.80152071980396e-11	-2.64874	down
ONT.769	0	1	0	43	55	38	0	0.2172	0	9.7655	10.5344	9.5529	8.66592076193993e-08	6.87597758998645	up
ONT.7709	0	0	0	9	14	8	0	0	0	2.0439	2.6815	2.0111	7.10704447731251e-05	5.69419424454759	up
ONT.7746	0	0	0	260	317	243	0	0	0	59.0472	60.7164	61.088	1.75255555595002e-17	10.4344967922045	up
ONT.7788	112	108	80	212	287	230	26.2869	23.4531	22.8244	48.1462	54.9704	57.82	9.45129303451325e-17	1.18938096637782	up
ONT.7789	20	25	23	62	67	68	4.6941	5.429	6.562	14.0805	12.8328	17.0946	6.46470115905021e-07	1.44743548792033	up
ONT.7812	0	0	0	74	88	67	0	0	0	16.8057	16.855	16.8432	6.97042184403552e-12	8.59423205068422	up
ONT.783	0	1	0	16	28	9	0	0.2172	0	3.6337	5.363	2.2625	7.1625867038521e-05	5.4825033898851	up
ONT.7867	2	6	4	51	74	43	0.4694	1.3029	1.1412	11.5823	14.1735	10.8098	3.29648751320360e-13	3.70150085462908	up
ONT.795	0	0	0	12	13	10	0	0	0	2.7253	2.4899	2.5139	2.83939785414156e-05	5.88579675562888	up
ONT.7978	0	0	0	42	35	25	0	0	0	9.5384	6.7037	6.2848	9.25635132053206e-09	7.42967382344843	up
ONT.7988	0	0	0	45	37	34	0	0	0	10.2197	7.0868	8.5473	2.9089472448877e-09	7.62427323092781	up
ONT.799	0	1	0	42	46	32	0	0.2172	0	9.5384	8.8106	8.0445	2.1754056755449e-07	6.6976830001471	up
ONT.8019	0	0	0	133	188	116	0	0	0	30.2049	36.0085	29.1614	1.50794849176695e-14	9.51566105971707	up
ONT.8021	0	0	0	20	39	25	0	0	0	4.5421	7.4698	6.2848	5.05141506999831e-08	7.1339474997323	up
ONT.8055	0	0	0	24	30	16	0	0	0	5.4505	5.746	4.0223	2.05021054783426e-07	6.87014229169116	up
ONT.8057	0	0	0	14	14	13	0	0	0	3.1795	2.6815	3.2681	9.25483057761709e-06	6.12226484651403	up
ONT.8079	0	0	0	93	107	74	0	0	0	21.1207	20.4942	18.6029	1.33708805490035e-12	8.84972055716222	up
ONT.8102	77	90	62	259	274	217	18.0722	19.5442	17.6889	58.8201	52.4804	54.5519	7.73229499570377e-28	1.62288434366912	up
ONT.8104	7	12	8	35	30	25	1.6429	2.6059	2.2824	7.9487	5.746	6.2848	0.000290847437828279	1.65212283786491	up
ONT.8108	0	0	0	35	44	36	0	0	0	7.9487	8.4275	9.0501	3.10380366076578e-09	7.60285814419443	up
ONT.8187	0	0	0	37	35	33	0	0	0	8.4029	6.7037	8.2959	6.44546341737156e-09	7.48010615864133	up
ONT.8192	42	51	33	201	232	189	9.8576	11.0751	9.4151	45.648	44.436	47.5129	1.9929590922097e-34	2.21557559750655	up
ONT.8193	0	0	0	50	47	47	0	0	0	11.3552	9.0021	11.8154	4.40001502630557e-10	7.93827312453037	up
ONT.8198	0	0	0	6	12	5	0	0	0	1.3626	2.2984	1.257	0.000517132661499457	5.2468346753073	up
ONT.8237	0	0	0	36	47	41	0	0	0	8.1758	9.0021	10.307	1.63864515710491e-09	7.71396567399541	up
ONT.8240	0	0	0	8	7	6	0	0	0	1.8168	1.3407	1.5083	0.000692536106130647	5.15528525801338	up
ONT.8241	0	0	0	34	32	36	0	0	0	7.7216	6.1291	9.0501	8.19295345871677e-09	7.44567108854945	up
ONT.8254	6	3	3	28	47	31	1.4082	0.6515	0.8559	6.3589	9.0021	7.7931	3.24884084572429e-08	3.03846587895526	up
ONT.8279	1	2	0	56	84	49	0.2347	0.4343	0	12.7179	16.0889	12.3182	1.21464958981231e-10	5.87404186668511	up
ONT.8280	2	2	2	6	11	16	0.4694	0.4343	0.5706	1.3626	2.1069	4.0223	0.00892983502273594	2.38832455312226	up
ONT.8284	0	0	0	38	44	31	0	0	0	8.63	8.4275	7.7931	3.71298773580798e-09	7.5725098808306	up
ONT.8300	0	2	0	15	24	19	0	0.4343	0	3.4066	4.5968	4.7764	7.50719490257035e-05	4.77378210275642	up
ONT.8304	0	0	0	5	16	10	0	0	0	1.1355	3.0646	2.5139	8.59574174960424e-05	5.68911040666613	up
ONT.8317	0	0	0	6	7	5	0	0	0	1.3626	1.3407	1.257	0.0016917153325277	4.92267937869056	up
ONT.8347	3	5	5	36	45	45	0.7041	1.0858	1.4265	8.1758	8.619	11.3126	6.07842210886633e-10	3.19023981652186	up
ONT.8350	7	6	2	12	24	17	1.6429	1.3029	0.5706	2.7253	4.5968	4.2736	0.00611841775578088	1.73351202381883	up
ONT.8384	0	0	0	9	10	10	0	0	0	2.0439	1.9153	2.5139	9.45031722654973e-05	5.62492040756444	up
ONT.8385	0	0	0	551	680	502	0	0	0	125.135	130.243	126.198	3.28309660707128e-21	11.5123851468109	up
ONT.8388	31	47	33	6	18	13	7.2758	10.2064	9.4151	1.3626	3.4476	3.2681	2.79945124866228e-05	-1.68327	down
ONT.8391	1	1	1	39	47	51	0.2347	0.2172	0.2853	8.8571	9.0021	12.8209	4.88030015672027e-09	5.43415655971772	up
ONT.8422	0	0	0	33	42	23	0	0	0	7.4945	8.0444	5.782	1.35229117156185e-08	7.35617866182043	up
ONT.8470	37787	39449	30005	82871	101627	73678	8868.77	8566.67	8560.59	18820.4	19465.1	18522	0	1.17136095460838	up
ONT.8475	6431	6602	5071	12834	15623	11333	1509.38	1433.68	1446.78	2914.66	2992.34	2849.02	7.08614596618621e-262	1.03993660677038	up
ONT.8488	0	0	0	10	16	25	0	0	0	2.271	3.0646	6.2848	2.35789367930815e-06	6.46117398097897	up
ONT.8493	1	2	1	165	174	137	0.2347	0.4343	0.2853	37.4723	33.327	34.4406	4.41551710818898e-19	6.80472608201418	up
ONT.854	0	0	0	13	9	13	0	0	0	2.9524	1.7238	3.2681	2.72515756520898e-05	5.91400223173982	up
ONT.8577	0	0	0	7	11	6	0	0	0	1.5897	2.1069	1.5083	0.000357995992550542	5.32295845874036	up
ONT.8596	0	0	0	28	42	29	0	0	0	6.3589	8.0444	7.2903	1.16141494739119e-08	7.37761048330145	up
ONT.8638	0	0	0	11	7	13	0	0	0	2.4982	1.3407	3.2681	6.22603733897359e-05	5.74942395937742	up
ONT.8654	0	0	0	13	12	6	0	0	0	2.9524	2.2984	1.5083	7.4203843512738e-05	5.69853072085315	up
ONT.8658	3	0	0	16	13	9	0.7041	0	0	3.6337	2.4899	2.2625	0.00109709635827417	3.57443079697102	up
ONT.8659	0	0	0	15	21	12	0	0	0	3.4066	4.0222	3.0167	3.45416114964171e-06	6.32657194448302	up
ONT.8664	1	1	0	17	19	19	0.2347	0.2172	0	3.8608	3.6392	4.7764	9.58082738055277e-05	4.7057556805715	up
ONT.8716	0	0	0	38	39	35	0	0	0	8.63	7.4698	8.7987	3.78782288088997e-09	7.57048457098173	up
ONT.8729	0	0	0	8	9	5	0	0	0	1.8168	1.7238	1.257	0.000578686377531912	5.20357497692721	up
ONT.8737	0	0	1	161	211	161	0	0	0.2853	36.5639	40.4138	40.474	9.24020478655613e-13	8.85021138694984	up
ONT.8746	0	0	0	8	6	13	0	0	0	1.8168	1.1492	3.2681	0.000153530315539974	5.5573585722303	up
ONT.8759	0	0	2	11	10	8	0	0	0.5706	2.4982	1.9153	2.0111	0.00454361399164713	3.74131489970024	up
ONT.8764	0	0	0	49	45	39	0	0	0	11.1281	8.619	9.8043	8.93200495939224e-10	7.81820234564446	up
ONT.8792	0	0	0	5	23	6	0	0	0	1.1355	4.4053	1.5083	7.85460239243868e-05	5.77444743682254	up
ONT.8803	0	0	0	30	57	35	0	0	0	6.8131	10.9175	8.7987	2.31843757617615e-09	7.67062670930321	up
ONT.8818	5	1	1	13	13	12	1.1735	0.2172	0.2853	2.9524	2.4899	3.0167	0.00469436918264705	2.35780239895437	up
ONT.8819	0	0	0	176	209	169	0	0	0	39.9704	40.0307	42.4851	1.14310367884575e-15	9.87122707173811	up
ONT.8844	0	2	0	659	813	606	0	0.4343	0	149.662	155.718	152.343	5.07800271728925e-21	9.92676002620489	up
ONT.885	0	0	0	91	90	95	0	0	0	20.6665	17.2381	23.8822	1.17643710519001e-12	8.87907690790281	up
ONT.8877	1	0	0	74	97	79	0.2347	0	0	16.8057	18.5788	19.8599	6.98472984272792e-10	7.76075572237443	up
ONT.8902	0	0	0	34	47	34	0	0	0	7.7216	9.0021	8.5473	3.23650331566091e-09	7.5966877331783	up
ONT.8909	0	0	0	78	77	68	0	0	0	17.7142	14.7481	17.0946	8.71474961824923e-12	8.56382532109112	up
ONT.8973	4	11	12	48	46	22	0.9388	2.3887	3.4237	10.901	8.8106	5.5306	1.00962429773665e-05	1.98408808145771	up
ONT.8992	0	0	0	15	13	12	0	0	0	3.4066	2.4899	3.0167	1.11392524611611e-05	6.08773633331597	up
ONT.901	84	100	54	206	246	189	19.7151	21.7158	15.4065	46.7836	47.1175	47.5129	5.6458231980425e-18	1.34430259418935	up
ONT.9020	0	0	0	19	19	24	0	0	0	4.315	3.6392	6.0334	4.4603914901896e-07	6.73216868673838	up
ONT.9075	0	0	0	13	27	10	0	0	0	2.9524	5.1714	2.5139	3.43170093779825e-06	6.36129410421276	up
ONT.9076	0	0	0	7	11	13	0	0	0	1.5897	2.1069	3.2681	6.55747549592803e-05	5.72724359568319	up
ONT.9101	0	1	2	4499	5133	4089	0	0.2172	0.5706	1021.74	983.146	1027.94	6.8106907920587e-46	12.0684633956389	up
ONT.9124	0	0	0	13	17	13	0	0	0	2.9524	3.2561	3.2681	6.92433804745956e-06	6.1804028878214	up
ONT.9163	0	0	0	96	99	85	0	0	0	21.8021	18.9619	21.3682	1.0271172143764e-12	8.89065017796182	up
ONT.9168	1	0	0	110	150	85	0.2347	0	0	24.9815	28.7302	21.3682	5.18958735500523e-11	8.20995169224314	up
ONT.9176	21	17	12	9	3	3	4.9288	3.6917	3.4237	2.0439	0.5746	0.7542	0.00432288628753133	-1.81377	down
ONT.9179	0	0	0	8	7	9	0	0	0	1.8168	1.3407	2.2625	0.000302259771466415	5.3639513816211	up
ONT.9188	0	0	0	77	102	54	0	0	0	17.4871	19.5365	13.5751	7.1733274238723e-12	8.60338251723842	up
ONT.921	0	0	0	198	265	199	0	0	0	44.9667	50.7566	50.0268	1.81970158154625e-16	10.1237829066417	up
ONT.9295	151	133	110	68	59	66	35.4403	28.882	31.3836	15.4431	11.3005	16.5918	6.44546341737156e-09	-1.11301	down
ONT.9299	0	0	0	330	331	285	0	0	0	74.9446	63.3979	71.6465	3.55393906795533e-18	10.6477089670947	up
ONT.9349	67	50	38	21	37	13	15.7252	10.8579	10.8416	4.7692	7.0868	3.2681	0.000168061672466774	-1.23986	down
ONT.9363	0	0	0	8	6	10	0	0	0	1.8168	1.1492	2.5139	0.000303006037303033	5.37541916150383	up
ONT.9377	0	0	0	14	15	14	0	0	0	3.1795	2.873	3.5195	6.61159013754835e-06	6.19058495184093	up
ONT.945	0	0	0	525	638	477	0	0	0	119.23	122.199	119.914	6.20264270517608e-21	11.4335146106165	up
ONT.9461	2	2	1	10	18	16	0.4694	0.4343	0.2853	2.271	3.4476	4.0223	0.000535352555698943	3.05146173866911	up
ONT.9477	0	0	0	5	9	7	0	0	0	1.1355	1.7238	1.7597	0.000739287125107791	5.14393010142373	up
ONT.9497	3	4	1	51	54	49	0.7041	0.8686	0.2853	11.5823	10.3429	12.3182	2.73660894025172e-12	4.18700748415141	up
ONT.9519	6	3	7	161	240	162	1.4082	0.6515	1.9971	36.5639	45.9683	40.7254	6.99043316223131e-37	5.03184323802977	up
ONT.9523	0	0	0	116	143	136	0	0	0	26.3441	27.3894	34.1892	3.68850341017761e-14	9.3900584281158	up
ONT.9525	0	0	0	83	109	66	0	0	0	18.8497	20.8773	16.5918	2.52916142881878e-12	8.75588555963109	up
ONT.9589	0	0	0	7	12	4	0	0	0	1.5897	2.2984	1.0056	0.000543001806297728	5.24204575481852	up
ONT.9597	0	1	0	19	41	25	0	0.2172	0	4.315	7.8529	6.2848	2.96299230390816e-06	6.18560960028137	up
ONT.9608	102	121	101	60	49	46	23.9398	26.2761	28.8158	13.6263	9.3852	11.564	3.09010984139564e-08	-1.15418	down
ONT.9627	0	0	0	43	42	43	0	0	0	9.7655	8.0444	10.8098	1.20791565253297e-09	7.7690002006392	up
ONT.964	1	2	2	44	55	25	0.2347	0.4343	0.5706	9.9926	10.5344	6.2848	1.92559781585705e-09	4.51699715943958	up
ONT.9685	0	0	0	342	404	274	0	0	0	77.6698	77.3799	68.8812	1.63876386326012e-18	10.7448262676373	up
ONT.9710	0	0	0	78	69	54	0	0	0	17.7142	13.2159	13.5751	2.41723428420946e-11	8.41071396371921	up
ONT.9796	189	253	173	65	54	55	44.3591	54.941	49.3578	14.7618	10.3429	13.8265	1.58000355392315e-28	-1.90354	down
ONT.9805	0	0	0	130	110	97	0	0	0	29.5236	21.0688	24.3849	1.81492535942484e-13	9.16136736949173	up
ONT.9815	0	0	0	7	18	8	0	0	0	1.5897	3.4476	2.0111	5.84406582922534e-05	5.76570928649765	up
ONT.9825	36	34	24	1	0	0	8.4493	7.3834	6.8473	0.2271	0	0	5.50379980264344e-07	-6.53026	down
ONT.9826	66	61	60	29	33	31	15.4905	13.2466	17.1183	6.586	6.3206	7.7931	4.99183314895202e-05	-1.10503	down
ONT.9848	54	52	44	15	27	37	12.674	11.2922	12.5534	3.4066	5.1714	9.3015	0.00241797010044126	-1.00496	down
ONT.9855	0	0	0	16	7	10	0	0	0	3.6337	1.3407	2.5139	4.53589818760272e-05	5.83044447828776	up
ONT.9879	0	0	0	101	159	104	0	0	0	22.9376	30.454	26.1447	9.47012996838391e-14	9.25287031822313	up
ONT.9899	0	0	0	23	25	19	0	0	0	5.2234	4.7884	4.7764	2.52689633497772e-07	6.82209908197053	up
ONT.9907	0	0	0	118	138	93	0	0	0	26.7984	26.4317	23.3794	1.32090129943836e-13	9.19754847698117	up
ONT.9934	0	1	3	12	10	11	0	0.2172	0.8559	2.7253	1.9153	2.7653	0.00358637217310957	2.94251298083131	up
ONT.9937	0	1	0	107	101	99	0	0.2172	0	24.3002	19.345	24.8877	1.20195247183721e-10	8.06799692336673	up
ONT.9953	0	0	0	18	24	9	0	0	0	4.0879	4.5968	2.2625	2.71312663506475e-06	6.40001894989755	up
ONT.9976	4	9	5	89	107	105	0.9388	1.9544	1.4265	20.2123	20.4942	26.3961	4.46898711501652e-23	3.98323366019049	up
ONT.9978	11	12	11	89	76	54	2.5817	2.6059	3.1384	20.2123	14.5566	13.5751	5.61201402313202e-14	2.59254755810644	up
gene-SERJ2_LOCUS1008	461	481	311	889	1074	812	108.199	104.453	88.73	201.896	205.708	204.13	7.49352923748371e-46	1.05845681058176	up
gene-SERJ2_LOCUS10089	0	0	0	17	16	8	0	0	0	3.8608	3.0646	2.0111	1.13484289631203e-05	6.10146669469157	up
gene-SERJ2_LOCUS10150	0	0	0	12	17	18	0	0	0	2.7253	3.2561	4.525	3.67280465816684e-06	6.32267293672826	up
gene-SERJ2_LOCUS10167	159	164	147	58	61	57	37.318	35.6139	41.9399	13.1721	11.6836	14.3293	2.31757032467844e-17	-1.51203	down
gene-SERJ2_LOCUS10181	0	0	1	32	33	32	0	0	0.2853	7.2674	6.3206	8.0445	9.44564786284881e-07	6.40429946431481	up
gene-SERJ2_LOCUS10206	76	79	65	32	49	32	17.8375	17.1555	18.5449	7.2674	9.3852	8.0445	1.64767217814199e-05	-1.06301	down
gene-SERJ2_LOCUS10222	19	16	16	79	106	64	4.4594	3.4745	4.5649	17.9413	20.3026	16.089	9.32150700827091e-14	2.18007537700791	up
gene-SERJ2_LOCUS10278	0	0	0	539	648	516	0	0	0	122.409	124.114	129.718	3.92790261611323e-21	11.4906247181502	up
gene-SERJ2_LOCUS10287	1	0	0	70	57	56	0.2347	0	0	15.8973	10.9175	14.0779	8.4764476864421e-09	7.32294643234888	up
gene-SERJ2_LOCUS103	7	15	3	32	41	37	1.6429	3.2574	0.8559	7.2674	7.8529	9.3015	3.91210840971939e-06	2.07227659624427	up
gene-SERJ2_LOCUS10302	556	529	455	229	251	220	130.495	114.877	129.814	52.007	48.0751	55.306	1.05848998842504e-36	-1.23105	down
gene-SERJ2_LOCUS10303	88	95	91	399	501	349	20.654	20.63	25.9628	90.6148	95.9587	87.7355	6.5279100615098e-61	2.08640498822363	up
gene-SERJ2_LOCUS10312	279	332	268	643	760	598	65.4825	72.0965	76.4618	146.028	145.566	150.332	1.39677679926098e-38	1.09261156621206	up
gene-SERJ2_LOCUS10317	6	1	1	17	10	11	1.4082	0.2172	0.2853	3.8608	1.9153	2.7653	0.00850384824014319	2.17697709462351	up
gene-SERJ2_LOCUS10329	19	23	15	151	160	127	4.4594	4.9946	4.2796	34.2928	30.6455	31.9267	1.53859931415696e-30	2.85325043356795	up
gene-SERJ2_LOCUS10358	0	0	0	10	16	8	0	0	0	2.271	3.0646	2.0111	4.0388336975592e-05	5.82175898772634	up
gene-SERJ2_LOCUS1043	0	0	0	20	19	12	0	0	0	4.5421	3.6392	3.0167	2.16355289471871e-06	6.4236274727741	up
gene-SERJ2_LOCUS1044	83	65	76	31	37	33	19.4804	14.1153	21.6832	7.0402	7.0868	8.2959	1.3926808527028e-06	-1.25438	down
gene-SERJ2_LOCUS10446	0	0	0	29	46	28	0	0	0	6.586	8.8106	7.039	8.85406408703327e-09	7.42869536611488	up
gene-SERJ2_LOCUS10447	1	0	0	32	32	30	0.2347	0	0	7.2674	6.1291	7.5417	1.18351533583415e-06	6.35785840459873	up
gene-SERJ2_LOCUS10477	0	0	0	1517	1764	1365	0	0	0	344.518	337.867	343.149	1.1576799441187e-26	12.9377590845101	up
gene-SERJ2_LOCUS10478	0	0	0	59	71	61	0	0	0	13.3992	13.5989	15.3349	3.61450306734149e-11	8.33728502198839	up
gene-SERJ2_LOCUS10497	0	0	1	7	11	16	0	0	0.2853	1.5897	2.1069	4.0223	0.000668965515301056	4.90930060512694	up
gene-SERJ2_LOCUS10498	3	2	1	103	112	84	0.7041	0.4343	0.2853	23.3918	21.4519	21.1169	4.84052639941367e-18	5.54721296512098	up
gene-SERJ2_LOCUS10500	0	0	0	27	20	13	0	0	0	6.1318	3.8307	3.2681	6.89179465685113e-07	6.6628927516217	up
gene-SERJ2_LOCUS10521	1	0	0	24	38	30	0.2347	0	0	5.4505	7.2783	7.5417	1.48187787769133e-06	6.31529706783072	up
gene-SERJ2_LOCUS10583	0	0	0	148	173	122	0	0	0	33.6115	33.1355	30.6697	1.19388556213866e-14	9.54338496417134	up
gene-SERJ2_LOCUS106	4	1	1	24	22	17	0.9388	0.2172	0.2853	5.4505	4.2138	4.2736	1.71596088828608e-05	3.30297200348728	up
gene-SERJ2_LOCUS10623	1	3	1	16	10	14	0.2347	0.6515	0.2853	3.6337	1.9153	3.5195	0.00113883094220635	2.94424660746894	up
gene-SERJ2_LOCUS10637	13	11	12	126	157	125	3.0512	2.3887	3.4237	28.6152	30.0709	31.4239	4.29419590101337e-31	3.40730965712153	up
gene-SERJ2_LOCUS10661	16	16	10	38	35	32	3.7553	3.4745	2.8531	8.63	6.7037	8.0445	0.00162502151862117	1.24195270816403	up
gene-SERJ2_LOCUS10662	9	8	10	3	1	1	2.1123	1.7373	2.8531	0.6813	0.1915	0.2514	0.0096486663602934	-2.53894	down
gene-SERJ2_LOCUS10686	20	14	14	4272	4930	3837	4.6941	3.0402	3.9943	970.191	944.265	964.588	0	7.9935723209981	up
gene-SERJ2_LOCUS10701	15	20	10	32	51	20	3.5206	4.3432	2.8531	7.2674	9.7683	5.0278	0.00950460151369436	1.08558946934377	up
gene-SERJ2_LOCUS10758	2	1	3	16	15	15	0.4694	0.2172	0.8559	3.6337	2.873	3.7709	0.00048752098712884	2.84190800756162	up
gene-SERJ2_LOCUS10780	64	88	53	39	43	25	15.0211	19.1099	15.1212	8.8571	8.236	6.2848	8.82666494414034e-05	-1.02868	down
gene-SERJ2_LOCUS10807	0	0	0	27	23	32	0	0	0	6.1318	4.4053	8.0445	5.05141506999831e-08	7.14067095202297	up
gene-SERJ2_LOCUS10810	1	1	2	18	12	9	0.2347	0.2172	0.5706	4.0879	2.2984	2.2625	0.00109291496695475	3.18658907514254	up
gene-SERJ2_LOCUS10814	41	51	37	8	14	8	9.6229	11.0751	10.5563	1.8168	2.6815	2.0111	1.75910130969991e-08	-2.20331	down
gene-SERJ2_LOCUS10840	14	8	5	77	109	74	3.2859	1.7373	1.4265	17.4871	20.8773	18.6029	3.97718695801212e-19	3.17018275788004	up
gene-SERJ2_LOCUS10841	0	0	0	351	419	319	0	0	0	79.7138	80.2529	80.1938	7.39354245509538e-19	10.8437702999477	up
gene-SERJ2_LOCUS10842	20	17	26	54	71	52	4.6941	3.6917	7.4179	12.2637	13.5989	13.0723	8.81231382075464e-06	1.37683796109268	up
gene-SERJ2_LOCUS10857	0	0	0	8	7	8	0	0	0	1.8168	1.3407	2.0111	0.000391346137522798	5.29764558542007	up
gene-SERJ2_LOCUS10860	232	290	208	103	130	111	54.4514	62.9759	59.3435	23.3918	24.8995	27.9044	6.2053685152233e-18	-1.17486	down
gene-SERJ2_LOCUS10887	10	6	9	213	244	193	2.347	1.3029	2.5677	48.3733	46.7344	48.5185	1.08927581951532e-46	4.60634739963559	up
gene-SERJ2_LOCUS1091	13	14	10	337	387	287	3.0512	3.0402	2.8531	76.5343	74.1238	72.1493	2.95706801717845e-71	4.67852144589794	up
gene-SERJ2_LOCUS10919	1	0	0	234	277	223	0.2347	0	0	53.1425	53.055	56.0602	4.32768095343129e-14	9.31518500857329	up
gene-SERJ2_LOCUS10924	0	0	1	51	78	66	0	0	0.2853	11.5823	14.9397	16.5918	5.39841421427001e-09	7.40259688599645	up
gene-SERJ2_LOCUS10939	13	9	10	664	782	659	3.0512	1.9544	2.8531	150.798	149.78	165.667	1.38921949856823e-108	5.95007583405571	up
gene-SERJ2_LOCUS1097	3	4	4	139	154	101	0.7041	0.8686	1.1412	31.5676	29.4963	25.3905	4.16349298203427e-26	5.06328175701955	up
gene-SERJ2_LOCUS10991	17	19	16	285	379	268	3.99	4.126	4.5649	64.7248	72.5915	67.3728	1.02291758517765e-69	4.06542362356271	up
gene-SERJ2_LOCUS1102	22	15	6	378	413	332	5.1635	3.2574	1.7118	85.8456	79.1037	83.4619	4.01091296762406e-79	4.61944	up
gene-SERJ2_LOCUS11079	4	4	3	53	71	45	0.9388	0.8686	0.8559	12.0366	13.5989	11.3126	1.80853863694448e-13	3.83981803367455	up
gene-SERJ2_LOCUS11107	0	0	0	25	26	16	0	0	0	5.6776	4.9799	4.0223	2.73176461207042e-07	6.81499981185624	up
gene-SERJ2_LOCUS11113	1	0	0	14	20	16	0.2347	0	0	3.1795	3.8307	4.0223	7.42197318255408e-05	5.43718453602572	up
gene-SERJ2_LOCUS11122	0	1	0	39	47	41	0	0.2172	0	8.8571	9.0021	10.307	1.37216131091771e-07	6.7873428652283	up
gene-SERJ2_LOCUS11124	0	0	0	24	22	18	0	0	0	5.4505	4.2138	4.525	3.58518408853003e-07	6.76076012899739	up
gene-SERJ2_LOCUS11131	0	0	2	6	6	13	0	0	0.5706	1.3626	1.1492	3.2681	0.00950460151369436	3.56300090830693	up
gene-SERJ2_LOCUS11229	0	0	0	42	45	46	0	0	0	9.5384	8.619	11.564	8.74127884686855e-10	7.82355968388189	up
gene-SERJ2_LOCUS11248	2	5	0	49	58	41	0.4694	1.0858	0	11.1281	11.109	10.307	1.31839642302788e-11	4.31644070272683	up
gene-SERJ2_LOCUS11251	0	2	0	145	212	142	0	0.4343	0	32.9302	40.6053	35.6975	2.82286858586672e-13	7.86318178896072	up
gene-SERJ2_LOCUS11296	0	0	0	9	15	20	0	0	0	2.0439	2.873	5.0278	6.43692923723405e-06	6.2390096350976	up
gene-SERJ2_LOCUS1137	2	5	1	422	456	374	0.4694	1.0858	0.2853	95.8382	87.3397	94.0203	3.45154272384356e-42	7.20196287249594	up
gene-SERJ2_LOCUS11390	4	5	1	38	44	27	0.9388	1.0858	0.2853	8.63	8.4275	6.7876	8.07079264829583e-09	3.35514682304492	up
gene-SERJ2_LOCUS11459	303	336	241	723	987	702	71.1154	72.9651	68.7586	164.197	189.044	176.477	8.28877553925405e-61	1.35862447395009	up
gene-SERJ2_LOCUS1146	3	4	2	40	42	40	0.7041	0.8686	0.5706	9.0842	8.0444	10.0556	4.21958263521732e-10	3.68067728141639	up
gene-SERJ2_LOCUS11462	47	39	25	20	24	13	11.0311	8.4692	7.1326	4.5421	4.5968	3.2681	0.00440639491632969	-1.055	down
gene-SERJ2_LOCUS11491	2	1	2	187	199	190	0.4694	0.2172	0.5706	42.4686	38.1153	47.7643	2.6361562190782e-23	6.76434466479341	up
gene-SERJ2_LOCUS11526	0	0	0	7	8	6	0	0	0	1.5897	1.5323	1.5083	0.000706906537747285	5.1472207395181	up
gene-SERJ2_LOCUS11528	0	0	0	18	18	14	0	0	0	4.0879	3.4476	3.5195	2.31369705374552e-06	6.40172901597457	up
gene-SERJ2_LOCUS11573	0	0	1	967	1137	859	0	0	0.2853	219.61	217.775	215.945	1.34848049477655e-20	11.3258958897269	up
gene-SERJ2_LOCUS11577	66	70	66	35	43	30	15.4905	15.2011	18.8302	7.9487	8.236	7.5417	8.88635071426524e-05	-1.00753	down
gene-SERJ2_LOCUS11618	0	0	0	572	677	577	0	0	0	129.904	129.669	145.053	1.68787616731546e-21	11.5944160662546	up
gene-SERJ2_LOCUS11706	39	44	26	12	19	14	9.1535	9.555	7.4179	2.7253	3.6392	3.5195	0.000308476999247684	-1.36291	down
gene-SERJ2_LOCUS11746	1	1	1	34	30	21	0.2347	0.2172	0.2853	7.7216	5.746	5.2792	9.8954250454049e-07	4.73064737477185	up
gene-SERJ2_LOCUS11757	50	50	45	22	33	20	11.7352	10.8579	12.8387	4.9963	6.3206	5.0278	0.000634814492648195	-1.05781	down
gene-SERJ2_LOCUS11797	8	9	9	73	83	65	1.8776	1.9544	2.5677	16.5786	15.8974	16.3404	2.15368386490731e-16	2.99226545952824	up
gene-SERJ2_LOCUS11807	99	112	70	40	49	39	23.2357	24.3217	19.9714	9.0842	9.3852	9.8043	4.10883783563746e-08	-1.21969	down
gene-SERJ2_LOCUS11817	17	16	18	59	63	31	3.99	3.4745	5.1355	13.3992	12.0667	7.7931	2.3093048537067e-05	1.46880900783072	up
gene-SERJ2_LOCUS11818	34	38	23	14	20	12	7.9799	8.252	6.562	3.1795	3.8307	3.0167	0.00417228100185678	-1.13811	down
gene-SERJ2_LOCUS11820	291	324	246	154	155	122	68.2989	70.3592	70.1851	34.9741	29.6878	30.6697	5.20009928937809e-19	-1.08977	down
gene-SERJ2_LOCUS11823	17	13	14	3	1	2	3.99	2.8231	3.9943	0.6813	0.1915	0.5028	0.000268211519139583	-2.96815	down
gene-SERJ2_LOCUS11875	0	1	1	31	42	35	0	0.2172	0.2853	7.0402	8.0444	8.7987	6.45431491981613e-07	5.66261142448237	up
gene-SERJ2_LOCUS11901	1	0	0	1073	1245	989	0.2347	0	0	243.683	238.46	248.626	3.66044902297367e-21	11.4866112295199	up
gene-SERJ2_LOCUS11904	0	0	0	419	485	348	0	0	0	95.1569	92.8942	87.4841	1.52995201854422e-19	11.0430002822925	up
gene-SERJ2_LOCUS11912	1	1	1	46	53	38	0.2347	0.2172	0.2853	10.4468	10.1513	9.5529	4.85489683164579e-09	5.41709874163136	up
gene-SERJ2_LOCUS11932	3	4	3	25	32	27	0.7041	0.8686	0.8559	5.6776	6.1291	6.7876	8.39025843258726e-07	2.98025613988889	up
gene-SERJ2_LOCUS11944	78	82	72	1	1	0	18.3069	17.807	20.542	0.2271	0.1915	0	2.02755630328696e-10	-6.9592	down
gene-SERJ2_LOCUS1195	2	0	0	675	789	628	0.4694	0	0	153.296	151.121	157.874	4.47646459341964e-21	9.93948124386727	up
gene-SERJ2_LOCUS11983	0	0	1	9	8	9	0	0	0.2853	2.0439	1.5323	2.2625	0.00242527901667064	4.51159866538542	up
gene-SERJ2_LOCUS12003	7	7	4	64	68	46	1.6429	1.5201	1.1412	14.5347	13.0243	11.564	1.14332498634223e-13	3.21248713141521	up
gene-SERJ2_LOCUS1204	0	0	0	8	18	10	0	0	0	1.8168	3.4476	2.5139	2.90127764912401e-05	5.90329686593086	up
gene-SERJ2_LOCUS12057	11	12	9	24	43	31	2.5817	2.6059	2.5677	5.4505	8.236	7.7931	0.000418623474103605	1.51544069863825	up
gene-SERJ2_LOCUS12061	8	8	1	59	82	60	1.8776	1.7373	0.2853	13.3992	15.7058	15.0835	1.46550673417434e-15	3.47732927776928	up
gene-SERJ2_LOCUS12065	31	33	20	4	2	2	7.2758	7.1662	5.7061	0.9084	0.3831	0.5028	9.10416453232568e-08	-3.47166	down
gene-SERJ2_LOCUS12075	4	5	2	18	33	22	0.9388	1.0858	0.5706	4.0879	6.3206	5.5306	1.79627717624346e-05	2.63505117072608	up
gene-SERJ2_LOCUS1208	32	44	29	88	91	72	7.5105	9.555	8.2739	19.9852	17.4296	18.1002	1.56430999758228e-06	1.16969550960259	up
gene-SERJ2_LOCUS12104	2	2	0	187	243	182	0.4694	0.4343	0	42.4686	46.5429	45.7532	3.03812242149899e-21	7.16367695342007	up
gene-SERJ2_LOCUS1216	2	5	1	32	31	29	0.4694	1.0858	0.2853	7.2674	5.9376	7.2903	9.88816538118419e-08	3.45104497978447	up
gene-SERJ2_LOCUS12162	1	1	0	896	1178	810	0.2347	0.2172	0	203.486	225.627	203.627	5.36077422840526e-23	10.3950901076184	up
gene-SERJ2_LOCUS12210	359	373	306	174	226	150	84.2588	81	87.3035	39.5162	43.2868	37.7087	3.22744584261751e-20	-1.01661	down
gene-SERJ2_LOCUS12213	2	1	4	12	20	10	0.4694	0.2172	1.1412	2.7253	3.8307	2.5139	0.00253872437324469	2.4461907092338	up
gene-SERJ2_LOCUS12285	0	0	0	35	39	49	0	0	0	7.9487	7.4698	12.3182	1.7928990296101e-09	7.72041722885192	up
gene-SERJ2_LOCUS1231	5	6	5	93	132	100	1.1735	1.3029	1.4265	21.1207	25.2825	25.1391	1.39986494305438e-24	4.24819972083068	up
gene-SERJ2_LOCUS12313	0	0	0	8	12	5	0	0	0	1.8168	2.2984	1.257	0.000302356131486875	5.37274110367113	up
gene-SERJ2_LOCUS12330	3	9	7	17	37	15	0.7041	1.9544	1.9971	3.8608	7.0868	3.7709	0.00227430245571102	1.73130733189148	up
gene-SERJ2_LOCUS12342	1	0	0	13	16	16	0.2347	0	0	2.9524	3.0646	4.0223	0.000132909599686239	5.2961599055747	up
gene-SERJ2_LOCUS12349	11	13	7	40	57	35	2.5817	2.8231	1.9971	9.0842	10.9175	8.7987	3.83749371540797e-07	1.99288470157911	up
gene-SERJ2_LOCUS12370	14	8	10	25	39	21	3.2859	1.7373	2.8531	5.6776	7.4698	5.2792	0.00488732796706211	1.29168412608046	up
gene-SERJ2_LOCUS1238	77	90	84	37	46	30	18.0722	19.5442	23.9657	8.4029	8.8106	7.5417	1.33309807180564e-07	-1.25787	down
gene-SERJ2_LOCUS12384	0	0	0	19	26	14	0	0	0	4.315	4.9799	3.5195	7.64872267632602e-07	6.62235143554567	up
gene-SERJ2_LOCUS12433	36	64	33	152	166	116	8.4493	13.8981	9.4151	34.5199	31.7947	29.1614	2.45312576618465e-15	1.61946256407598	up
gene-SERJ2_LOCUS12434	0	0	0	74	75	82	0	0	0	16.8057	14.3651	20.6141	6.29431808081291e-12	8.62367317958675	up
gene-SERJ2_LOCUS12470	0	0	0	5	6	7	0	0	0	1.1355	1.1492	1.7597	0.0016008752660483	4.94328473363715	up
gene-SERJ2_LOCUS12477	2	2	4	697	853	636	0.4694	0.4343	1.1412	158.292	163.379	159.885	1.03392420114662e-52	7.9990359486662	up
gene-SERJ2_LOCUS12581	0	0	0	58	66	30	0	0	0	13.1721	12.6413	7.5417	3.42039734471898e-10	8.00327463685516	up
gene-SERJ2_LOCUS12610	0	0	0	22	19	18	0	0	0	4.9963	3.6392	4.525	6.56133608309205e-07	6.64948483080323	up
gene-SERJ2_LOCUS12619	33	51	35	247	280	216	7.7452	11.0751	9.9857	56.0949	53.6296	54.3005	2.59456967324185e-46	2.55121450069366	up
gene-SERJ2_LOCUS12624	0	0	0	227	257	220	0	0	0	51.5528	49.2243	55.306	8.94309078978491e-17	10.2198043999922	up
gene-SERJ2_LOCUS12639	0	0	0	14	12	6	0	0	0	3.1795	2.2984	1.5083	6.1177018822541e-05	5.74575995021131	up
gene-SERJ2_LOCUS12640	0	0	1	92	102	69	0	0	0.2853	20.8936	19.5365	17.346	4.7341079996548e-10	7.82847440630839	up
gene-SERJ2_LOCUS12664	237	275	225	73	89	62	55.6249	59.7185	64.1937	16.5786	17.0466	15.5863	1.87562442212936e-34	-1.81705	down
gene-SERJ2_LOCUS12665	21	22	9	4	4	2	4.9288	4.7775	2.5677	0.9084	0.7661	0.5028	0.000356308533673525	-2.45264	down
gene-SERJ2_LOCUS12730	16	26	15	8	7	7	3.7553	5.6461	4.2796	1.8168	1.3407	1.7597	0.00840828591167792	-1.45004	down
gene-SERJ2_LOCUS12866	1	1	1	54	60	44	0.2347	0.2172	0.2853	12.2637	11.4921	11.0612	8.81421227601417e-10	5.62423998863077	up
gene-SERJ2_LOCUS12875	21	24	17	1925	2403	1778	4.9288	5.2118	4.8502	437.177	460.257	446.973	2.79453298368581e-258	6.52685020570615	up
gene-SERJ2_LOCUS12924	2	0	2	11	12	12	0.4694	0	0.5706	2.4982	2.2984	3.0167	0.00226061519774281	3.02897906713814	up
gene-SERJ2_LOCUS12966	1	0	1	33	44	32	0.2347	0	0.2853	7.4945	8.4275	8.0445	6.03546295412216e-07	5.66793505385732	up
gene-SERJ2_LOCUS12979	134	138	110	67	57	64	31.4504	29.9678	31.3836	15.216	10.9175	16.089	6.61629215240574e-09	-1.10616	down
gene-SERJ2_LOCUS13038	0	0	0	16	20	12	0	0	0	3.6337	3.8307	3.0167	3.36558427467573e-06	6.33016339272236	up
gene-SERJ2_LOCUS13051	1	1	1	45	44	35	0.2347	0.2172	0.2853	10.2197	8.4275	8.7987	1.51586534206807e-08	5.27902677110643	up
gene-SERJ2_LOCUS13130	0	3	1	43	25	29	0	0.6515	0.2853	9.7655	4.7884	7.2903	1.10219037157886e-07	4.53496128686164	up
gene-SERJ2_LOCUS13154	5	11	4	19	22	19	1.1735	2.3887	1.1412	4.315	4.2138	4.7764	0.00723828611767079	1.51188552937639	up
gene-SERJ2_LOCUS13191	0	0	1	190	248	155	0	0	0.2853	43.1499	47.5005	38.9656	3.65476211287863e-13	8.99593769730996	up
gene-SERJ2_LOCUS13205	1	0	1	85	89	105	0.2347	0	0.2853	19.3039	17.0466	26.3961	1.13174847565069e-10	7.04959147653059	up
gene-SERJ2_LOCUS13218	0	0	0	7	11	5	0	0	0	1.5897	2.1069	1.257	0.000484126255263833	5.25464021345009	up
gene-SERJ2_LOCUS13245	0	0	0	18	18	9	0	0	0	4.0879	3.4476	2.2625	5.84736377140044e-06	6.23460175398381	up
gene-SERJ2_LOCUS13340	60	54	46	568	608	465	14.0822	11.7265	13.124	128.995	116.453	116.897	1.15893053581668e-116	3.26555545476405	up
gene-SERJ2_LOCUS13346	0	0	0	11	15	6	0	0	0	2.4982	2.873	1.5083	6.4770311467272e-05	5.72943838566704	up
gene-SERJ2_LOCUS13356	1	6	9	38	52	27	0.2347	1.3029	2.5677	8.63	9.9598	6.7876	4.97554633715201e-08	2.74349798529834	up
gene-SERJ2_LOCUS13369	17	19	12	45672	53566	42860	3.99	4.126	3.4237	10372.3	10259.7	10774.6	0	11.4415082235616	up
gene-SERJ2_LOCUS13371	0	0	0	9	11	7	0	0	0	2.0439	2.1069	1.7597	0.000162313702648169	5.50261721320126	up
gene-SERJ2_LOCUS13430	21	18	13	98	128	101	4.9288	3.9088	3.709	22.2563	24.5164	25.3905	4.00628099712572e-21	2.56094854474171	up
gene-SERJ2_LOCUS13443	87	71	56	194	231	165	20.4193	15.4182	15.9771	44.0583	44.2444	41.4795	5.27067737851366e-17	1.36763980121261	up
gene-SERJ2_LOCUS13446	105	130	96	300	363	276	24.6439	28.2306	27.3893	68.1314	69.527	69.384	9.56522468403454e-29	1.41105558789018	up
gene-SERJ2_LOCUS13455	6	10	11	1	1	1	1.4082	2.1716	3.1384	0.2271	0.1915	0.2514	0.00418556621631482	-3.28227	down
gene-SERJ2_LOCUS13552	0	0	0	185	223	184	0	0	0	42.0144	42.7122	46.256	5.67492440888368e-16	9.9676338138651	up
gene-SERJ2_LOCUS13554	0	0	0	108	144	96	0	0	0	24.5273	27.581	24.1335	1.37617730056219e-13	9.1912152534222	up
gene-SERJ2_LOCUS13557	13	18	15	31	47	35	3.0512	3.9088	4.2796	7.0402	9.0021	8.7987	0.0015884204213214	1.19678930104162	up
gene-SERJ2_LOCUS1356	4	8	5	38	44	45	0.9388	1.7373	1.4265	8.63	8.4275	11.3126	2.17988711883983e-09	2.82211536439923	up
gene-SERJ2_LOCUS13562	0	0	0	19	24	18	0	0	0	4.315	4.5968	4.525	5.28073263298229e-07	6.68447028104151	up
gene-SERJ2_LOCUS13583	0	1	1	672	720	591	0	0.2172	0.2853	152.614	137.905	148.572	9.1962818695564e-21	9.8644581362119	up
gene-SERJ2_LOCUS13584	2	0	1	550	656	594	0.4694	0	0.2853	124.908	125.647	149.326	2.14789287951992e-26	9.14311706078109	up
gene-SERJ2_LOCUS13588	22	23	21	425	505	412	5.1635	4.9946	5.9914	96.5195	96.7249	103.573	3.11890055305464e-99	4.25416689162563	up
gene-SERJ2_LOCUS13593	0	0	0	7	6	6	0	0	0	1.5897	1.1492	1.5083	0.00118990935119152	5.01687026183686	up
gene-SERJ2_LOCUS13636	10	9	3	51	55	59	2.347	1.9544	0.8559	11.5823	10.5344	14.8321	9.35020508657576e-12	2.83752497213311	up
gene-SERJ2_LOCUS13661	14	16	8	140	154	97	3.2859	3.4745	2.2824	31.7947	29.4963	24.3849	1.7257698853686e-28	3.26802225679884	up
gene-SERJ2_LOCUS13664	2	3	7	2662	3087	2477	0.4694	0.6515	1.9971	604.553	591.267	622.696	4.72129234231336e-108	9.33002044142819	up
gene-SERJ2_LOCUS13669	0	0	0	23	40	29	0	0	0	5.2234	7.6614	7.2903	2.22908296564862e-08	7.27221620140758	up
gene-SERJ2_LOCUS13674	3	8	1	13	24	13	0.7041	1.7373	0.2853	2.9524	4.5968	3.2681	0.00417650179657757	1.97520734562879	up
gene-SERJ2_LOCUS13687	0	0	0	77	115	86	0	0	0	17.4871	22.0265	21.6196	1.20182153414897e-12	8.87062469327102	up
gene-SERJ2_LOCUS13713	10	13	10	38	45	33	2.347	2.8231	2.8531	8.63	8.619	8.2959	1.450937169482e-05	1.71829900014771	up
gene-SERJ2_LOCUS13719	11	6	10	22	28	27	2.5817	1.3029	2.8531	4.9963	5.363	6.7876	0.00361572958761481	1.41179439812225	up
gene-SERJ2_LOCUS13754	257	286	218	126	131	93	60.319	62.1072	62.1966	28.6152	25.091	23.3794	5.1266642036429e-20	-1.21468	down
gene-SERJ2_LOCUS13764	26	22	23	406	479	332	6.1023	4.7775	6.562	92.2045	91.745	83.4619	1.38970850762481e-90	4.00036268002113	up
gene-SERJ2_LOCUS13770	424	466	338	171	205	153	99.5146	101.196	96.4332	38.8349	39.2646	38.4628	6.29363894567838e-36	-1.30705	down
gene-SERJ2_LOCUS13776	0	0	0	33	36	25	0	0	0	7.4945	6.8952	6.2848	1.72274239402987e-08	7.30715484975319	up
gene-SERJ2_LOCUS1378	66	51	38	16	21	19	15.4905	11.0751	10.8416	3.6337	4.0222	4.7764	1.87329447430692e-06	-1.55586	down
gene-SERJ2_LOCUS13822	0	0	0	163	202	146	0	0	0	37.0181	38.69	36.7031	2.7162475380268e-15	9.74963919448953	up
gene-SERJ2_LOCUS13824	0	0	0	59	40	39	0	0	0	13.3992	7.6614	9.8043	7.16291895868858e-10	7.87920776672642	up
gene-SERJ2_LOCUS13837	8	7	13	67	67	57	1.8776	1.5201	3.709	15.216	12.8328	14.3293	6.41735873547452e-13	2.66890372357136	up
gene-SERJ2_LOCUS13883	1	1	1	10	7	10	0.2347	0.2172	0.2853	2.271	1.3407	2.5139	0.00750997805832074	3.10110977833597	up
gene-SERJ2_LOCUS13906	23	27	21	66	56	35	5.3982	5.8633	5.9914	14.9889	10.7259	8.7987	0.00117574273999993	1.04854233274591	up
gene-SERJ2_LOCUS13908	1	1	0	12	6	10	0.2347	0.2172	0	2.7253	1.1492	2.5139	0.00511679855442521	3.76004678956339	up
gene-SERJ2_LOCUS13917	0	0	0	130	173	99	0	0	0	29.5236	33.1355	24.8877	3.62489914644344e-14	9.3930541753214	up
gene-SERJ2_LOCUS13944	1	3	0	134	168	114	0.2347	0.6515	0	30.432	32.1778	28.6586	6.81305092124354e-18	6.60446021609194	up
gene-SERJ2_LOCUS13947	3	3	4	112	136	98	0.7041	0.6515	1.1412	25.4357	26.0487	24.6363	1.85862752213797e-23	5.01484327288412	up
gene-SERJ2_LOCUS13974	70	76	66	22	36	20	16.4293	16.504	18.8302	4.9963	6.8952	5.0278	9.99531474832646e-09	-1.55036	down
gene-SERJ2_LOCUS14012	8	6	5	13	35	18	1.8776	1.3029	1.4265	2.9524	6.7037	4.525	0.00320532475669031	1.67668784230322	up
gene-SERJ2_LOCUS14072	0	0	0	209	231	199	0	0	0	47.4649	44.2444	50.0268	2.49049566029119e-16	10.0805	up
gene-SERJ2_LOCUS14075	0	0	0	31	35	33	0	0	0	7.0402	6.7037	8.2959	1.05136258705397e-08	7.39369218538234	up
gene-SERJ2_LOCUS14192	1	0	0	38	43	26	0.2347	0	0	8.63	8.236	6.5362	5.24724312804823e-07	6.52667522525487	up
gene-SERJ2_LOCUS14194	5	6	4	63	92	64	1.1735	1.3029	1.1412	14.3076	17.6212	16.089	3.507199271295e-17	3.76958618530055	up
gene-SERJ2_LOCUS14215	0	0	0	29	47	34	0	0	0	6.586	9.0021	8.5473	4.91395210490419e-09	7.53070030178244	up
gene-SERJ2_LOCUS1422	641	708	502	7048	8542	6543	150.445	153.748	143.223	1600.63	1636.09	1644.85	0	3.48775571199154	up
gene-SERJ2_LOCUS14220	0	0	1	78	104	74	0	0	0.2853	17.7142	19.9196	18.6029	5.88359607680967e-10	7.78915292611431	up
gene-SERJ2_LOCUS14243	2	0	3	28	18	14	0.4694	0	0.8559	6.3589	3.4476	3.5195	3.13007472571539e-05	3.47949373212717	up
gene-SERJ2_LOCUS14244	50	54	47	14	21	16	11.7352	11.7265	13.4094	3.1795	4.0222	4.0223	3.36169771281443e-07	-1.66637	down
gene-SERJ2_LOCUS14323	0	0	0	25	34	17	0	0	0	5.6776	6.5122	4.2736	1.11763400422421e-07	6.98494109018169	up
gene-SERJ2_LOCUS14329	0	1	0	61	52	42	0	0.2172	0	13.8534	9.9598	10.5584	3.18775009049771e-08	7.07554871247084	up
gene-SERJ2_LOCUS14409	0	0	0	12	23	9	0	0	0	2.7253	4.4053	2.2625	8.00406924633343e-06	6.18080929193456	up
gene-SERJ2_LOCUS1445	25	32	26	56	79	51	5.8676	6.9491	7.4179	12.7179	15.1312	12.8209	0.000184610402950178	1.06086261889526	up
gene-SERJ2_LOCUS14455	0	0	0	31	31	28	0	0	0	7.0402	5.9376	7.039	2.31676785809357e-08	7.25547781901956	up
gene-SERJ2_LOCUS14457	0	0	1	180	198	155	0	0	0.2853	40.8788	37.9238	38.9656	9.02862468830421e-13	8.85322303338343	up
gene-SERJ2_LOCUS1449	24	23	18	707	823	592	5.6329	4.9946	5.1355	160.563	157.633	148.824	6.53796504468738e-141	4.93349427937177	up
gene-SERJ2_LOCUS145	16	17	12	39	48	29	3.7553	3.6917	3.4237	8.8571	9.1937	7.2903	0.000729224831625725	1.26657805937107	up
gene-SERJ2_LOCUS14600	2	1	1	15	19	16	0.4694	0.2172	0.2853	3.4066	3.6392	4.0223	0.000114068339329268	3.55287101290414	up
gene-SERJ2_LOCUS14608	0	0	0	22	15	12	0	0	0	4.9963	2.873	3.0167	2.9169008704161e-06	6.37832501706234	up
gene-SERJ2_LOCUS14695	5	1	6	24	28	25	1.1735	0.2172	1.7118	5.4505	5.363	6.2848	1.26979964590328e-05	2.57334256717444	up
gene-SERJ2_LOCUS14723	0	0	0	77	91	75	0	0	0	17.4871	17.4296	18.8543	3.93304506500205e-12	8.68311342090385	up
gene-SERJ2_LOCUS14745	27	22	22	5	8	5	6.337	4.7775	6.2767	1.1355	1.5323	1.257	7.44731123691555e-05	-2.08746	down
gene-SERJ2_LOCUS14813	1	0	1	916	1126	830	0.2347	0	0.2853	208.028	215.668	208.655	5.30391484054428e-23	10.3926672098226	up
gene-SERJ2_LOCUS1485	1	1	2	11	10	8	0.2347	0.2172	0.5706	2.4982	1.9153	2.0111	0.00793914632814407	2.75529048377067	up
gene-SERJ2_LOCUS14893	183	189	135	90	100	65	42.9509	41.0429	38.5162	20.4394	19.1534	16.3404	1.69964021561496e-11	-1.08518	down
gene-SERJ2_LOCUS14924	4	13	4	32	34	30	0.9388	2.8231	1.1412	7.2674	6.5122	7.5417	1.11392524611611e-05	2.12242045843144	up
gene-SERJ2_LOCUS14946	2	0	0	1357	1488	1187	0.4694	0	0	308.181	285.003	298.401	3.50080212375976e-25	10.8870262028495	up
gene-SERJ2_LOCUS1495	3	2	1	154	194	154	0.7041	0.4343	0.2853	34.9741	37.1577	38.7142	7.20235643811973e-24	6.29498214022817	up
gene-SERJ2_LOCUS1499	0	1	0	48	47	43	0	0.2172	0	10.901	9.0021	10.8098	7.33513993911648e-08	6.9110603880022	up
gene-SERJ2_LOCUS14996	0	2	0	89	109	95	0	0.4343	0	20.2123	20.8773	23.8822	6.93767014852656e-11	7.10907454108278	up
gene-SERJ2_LOCUS15003	4	3	3	8	19	18	0.9388	0.6515	0.8559	1.8168	3.6392	4.525	0.00449129788506778	2.07669665122857	up
gene-SERJ2_LOCUS15027	5	1	2	14	21	9	1.1735	0.2172	0.5706	3.1795	4.0222	2.2625	0.00277329246313651	2.33595667866718	up
gene-SERJ2_LOCUS1503	84	75	81	166	215	144	19.7151	16.2869	23.1097	37.6994	41.1799	36.2003	1.05342555721006e-09	1.02099181426528	up
gene-SERJ2_LOCUS15043	7	4	4	14050	16794	12817	1.6429	0.8686	1.1412	3190.82	3216.63	3222.08	7.07420179082423e-203	11.4139915696129	up
gene-SERJ2_LOCUS1507	16	11	10	75	79	80	3.7553	2.3887	2.8531	17.0329	15.1312	20.1113	3.08952125578107e-15	2.57851034175447	up
gene-SERJ2_LOCUS15101	4559	5003	3677	2231	2663	1949	1070.02	1086.44	1049.07	506.671	510.056	489.961	1.41929806075258e-187	-1.0452	down
gene-SERJ2_LOCUS1511	226	264	200	99	93	62	53.0431	57.3297	57.0611	22.4834	17.8127	15.5863	1.38341997170629e-24	-1.53632	down
gene-SERJ2_LOCUS15142	48	60	47	116	132	96	11.2658	13.0295	13.4094	26.3441	25.2825	24.1335	1.80445227233959e-07	1.05445521709103	up
gene-SERJ2_LOCUS15160	21	29	16	84	118	88	4.9288	6.2976	4.5649	19.0768	22.6011	22.1224	6.45013771410593e-15	2.04514964372306	up
gene-SERJ2_LOCUS15171	7	4	8	40	44	33	1.6429	0.8686	2.2824	9.0842	8.4275	8.2959	5.13354753524198e-08	2.51650582141236	up
gene-SERJ2_LOCUS15237	3	1	1	12	11	9	0.7041	0.2172	0.2853	2.7253	2.1069	2.2625	0.00648815720751575	2.58987874615504	up
gene-SERJ2_LOCUS15251	26	36	20	62	84	57	6.1023	7.8177	5.7061	14.0805	16.0889	14.3293	1.06036080657607e-05	1.21613667321233	up
gene-SERJ2_LOCUS15271	85	104	59	197	248	151	19.9499	22.5844	16.833	44.7396	47.5005	37.9601	5.20657489595565e-13	1.17056329042001	up
gene-SERJ2_LOCUS15308	2	2	2	49	38	33	0.4694	0.4343	0.5706	11.1281	7.2783	8.2959	1.17198409713473e-09	4.23661050529806	up
gene-SERJ2_LOCUS15402	14	16	11	97	100	82	3.2859	3.4745	3.1384	22.0292	19.1534	20.6141	6.03850003170276e-19	2.67885564888377	up
gene-SERJ2_LOCUS15403	1	1	1	72	96	90	0.2347	0.2172	0.2853	16.3515	18.3873	22.6252	1.6360074771413e-12	6.34046688915999	up
gene-SERJ2_LOCUS15521	265	279	192	110	161	117	62.1966	60.5871	54.7786	24.9815	30.837	29.4128	3.34422744129694e-14	-1.01575	down
gene-SERJ2_LOCUS15597	6	12	4	26265	30878	23778	1.4082	2.6059	1.1412	5964.91	5914.2	5977.58	0	11.752512713364	up
gene-SERJ2_LOCUS15599	0	3	0	2869	3428	2751	0	0.6515	0	651.563	656.58	691.577	1.76409274257284e-41	11.4677194991214	up
gene-SERJ2_LOCUS15601	3	7	3	5707	6819	5055	0.7041	1.5201	0.8559	1296.09	1306.07	1270.78	3.44992721769518e-143	10.3068590315416	up
gene-SERJ2_LOCUS15604	2	2	2	215	236	240	0.4694	0.4343	0.5706	48.8275	45.2021	60.3339	1.09385092371628e-27	6.7675818738962	up
gene-SERJ2_LOCUS15606	6	7	6	12014	14012	10983	1.4082	1.5201	1.7118	2728.44	2683.78	2761.03	4.39925623257839e-231	10.8361722636276	up
gene-SERJ2_LOCUS15628	0	0	0	95	95	75	0	0	0	21.5749	18.1958	18.8543	1.76734857500465e-12	8.8083111115497	up
gene-SERJ2_LOCUS15636	10	8	9	29	30	29	2.347	1.7373	2.5677	6.586	5.746	7.2903	0.000387433176554151	1.61368677737012	up
gene-SERJ2_LOCUS15642	131	148	113	381	437	309	30.7462	32.1394	32.2395	86.5269	83.7005	77.6799	3.12834851999622e-34	1.4278094962956	up
gene-SERJ2_LOCUS15784	231	229	208	110	109	74	54.2167	49.7292	59.3435	24.9815	20.8773	18.6029	2.98742210752693e-18	-1.29054	down
gene-SERJ2_LOCUS15792	17	14	10	226	273	218	3.99	3.0402	2.8531	51.3257	52.2889	54.8033	1.94808933612659e-54	4.03734008050483	up
gene-SERJ2_LOCUS15793	0	0	0	33	39	24	0	0	0	7.4945	7.4698	6.0334	1.51586534206807e-08	7.33192285436219	up
gene-SERJ2_LOCUS15830	0	0	0	12	7	6	0	0	0	2.7253	1.3407	1.5083	0.000266043253414748	5.41143054017651	up
gene-SERJ2_LOCUS15839	2	0	0	176	253	200	0.4694	0	0	39.9704	48.4582	50.2782	1.97392095735739e-14	8.20333723575831	up
gene-SERJ2_LOCUS15855	27	15	24	45	61	45	6.337	3.2574	6.8473	10.2197	11.6836	11.3126	0.0010538218557185	1.08150022664218	up
gene-SERJ2_LOCUS15865	0	0	0	77	81	89	0	0	0	17.4871	15.5143	22.3738	3.38349014319437e-12	8.72037359680142	up
gene-SERJ2_LOCUS15901	1	2	2	37	20	15	0.2347	0.4343	0.5706	8.4029	3.8307	3.7709	4.59667427592656e-06	3.76077461492833	up
gene-SERJ2_LOCUS15902	27	20	14	86	110	80	6.337	4.3432	3.9943	19.531	21.0688	20.1113	1.5295837141536e-14	2.08422778579829	up
gene-SERJ2_LOCUS15925	0	0	0	144	161	135	0	0	0	32.7031	30.837	33.9378	1.21363863509906e-14	9.54095338802571	up
gene-SERJ2_LOCUS1600	99	145	128	579	623	553	23.2357	31.4879	36.5191	131.494	119.326	139.019	4.5292795009902e-33	2.14445877455822	up
gene-SERJ2_LOCUS16036	8	8	1	72	76	61	1.8776	1.7373	0.2853	16.3515	14.5566	15.3349	2.53328266933179e-16	3.5399444086174	up
gene-SERJ2_LOCUS16053	0	0	0	9	6	4	0	0	0	2.0439	1.1492	1.0056	0.00133098359155267	5.00632269200185	up
gene-SERJ2_LOCUS16055	5	3	1	17	16	14	1.1735	0.6515	0.2853	3.8608	3.0646	3.5195	0.00151043351656561	2.30868386481043	up
gene-SERJ2_LOCUS16093	5	3	2	27	26	25	1.1735	0.6515	0.5706	6.1318	4.9799	6.2848	2.96905693154476e-06	2.88329084760818	up
gene-SERJ2_LOCUS1610	4	9	11	79	95	72	0.9388	1.9544	3.1384	17.9413	18.1958	18.1002	1.42115625076517e-18	3.25674932969364	up
gene-SERJ2_LOCUS16123	0	1	0	235	286	212	0	0.2172	0	53.3696	54.7788	53.2949	4.47700958524715e-14	9.30956015968662	up
gene-SERJ2_LOCUS16134	0	0	0	65	80	77	0	0	0	14.7618	15.3228	19.3571	9.26169219245804e-12	8.55915131212892	up
gene-SERJ2_LOCUS16144	0	0	0	23	14	10	0	0	0	5.2234	2.6815	2.5139	4.33269498108272e-06	6.31639967575543	up
gene-SERJ2_LOCUS16150	0	0	0	30	37	35	0	0	0	6.8131	7.0868	8.7987	8.34517695350852e-09	7.43622493357968	up
gene-SERJ2_LOCUS16168	3	1	4	28	35	39	0.7041	0.2172	1.1412	6.3589	6.7037	9.8043	1.95505778442997e-08	3.58247148556354	up
gene-SERJ2_LOCUS16178	82	80	79	24	55	24	19.2457	17.3727	22.5391	5.4505	10.5344	6.0334	2.67886573975818e-07	-1.3517	down
gene-SERJ2_LOCUS16192	0	0	0	12	11	11	0	0	0	2.7253	2.1069	2.7653	3.3111223905728e-05	5.85586077654858	up
gene-SERJ2_LOCUS16193	25	26	19	251	301	244	5.8676	5.6461	5.4208	57.0033	57.6519	61.3394	6.82413572473449e-60	3.41686749128199	up
gene-SERJ2_LOCUS16202	0	0	0	87	99	82	0	0	0	19.7581	18.9619	20.6141	1.55609823762672e-12	8.82498193615965	up
gene-SERJ2_LOCUS16210	5	5	7	24	30	32	1.1735	1.0858	1.9971	5.4505	5.746	8.0445	1.41421827545427e-05	2.24724545614824	up
gene-SERJ2_LOCUS16214	1	3	1	14	29	27	0.2347	0.6515	0.2853	3.1795	5.5545	6.7876	5.11620089361679e-06	3.72557	up
gene-SERJ2_LOCUS16227	0	0	1	11	7	10	0	0	0.2853	2.4982	1.3407	2.5139	0.00169491807311015	4.62943751165072	up
gene-SERJ2_LOCUS16431	342	405	330	101	130	87	80.2688	87.949	94.1508	22.9376	24.8995	21.871	7.65086206433701e-50	-1.86013	down
gene-SERJ2_LOCUS16453	0	0	0	69	78	61	0	0	0	15.6702	14.9397	15.3349	1.67268007241402e-11	8.45710529431577	up
gene-SERJ2_LOCUS16460	5	2	0	26	29	18	1.1735	0.4343	0	5.9047	5.5545	4.525	4.04712237672786e-06	3.29242214794545	up
gene-SERJ2_LOCUS16499	1	2	2	99	107	110	0.2347	0.4343	0.5706	22.4834	20.4942	27.653	2.62482380552943e-17	5.90135933622745	up
gene-SERJ2_LOCUS16503	70	70	64	157	178	134	16.4293	15.2011	18.2595	35.6554	34.0931	33.6864	1.81168189533602e-10	1.10327224788085	up
gene-SERJ2_LOCUS16517	137	149	100	619	683	579	32.1545	32.3566	28.5305	140.578	130.818	145.555	8.27128522222982e-96	2.19897216720817	up
gene-SERJ2_LOCUS16528	57	66	39	111	129	105	13.3781	14.3324	11.1269	25.2086	24.7079	26.3961	5.82809993605015e-07	1.00605649287829	up
gene-SERJ2_LOCUS16573	148	151	126	59	53	41	34.7362	32.7909	35.9485	13.3992	10.1513	10.307	1.32729990441777e-16	-1.56859	down
gene-SERJ2_LOCUS16586	20	16	20	60	62	56	4.6941	3.4745	5.7061	13.6263	11.8751	14.0779	4.58749342077533e-07	1.57229076137178	up
gene-SERJ2_LOCUS16650	164	145	100	64	69	51	38.4915	31.4879	28.5305	14.5347	13.2159	12.8209	6.06657981323535e-11	-1.24055	down
gene-SERJ2_LOCUS16651	48	46	40	18	30	16	11.2658	9.9893	11.4122	4.0879	5.746	4.0223	0.000360353354364774	-1.17489	down
gene-SERJ2_LOCUS16663	1	2	0	9	16	6	0.2347	0.4343	0	2.0439	3.0646	1.5083	0.00457010103317355	3.26239078353848	up
gene-SERJ2_LOCUS16671	34	45	35	15	24	19	7.9799	9.7721	9.9857	3.4066	4.5968	4.7764	0.00263877469264874	-1.07141	down
gene-SERJ2_LOCUS16691	1	0	1	12	30	25	0.2347	0	0.2853	2.7253	5.746	6.2848	3.10557447555234e-05	4.96303322254867	up
gene-SERJ2_LOCUS16701	0	1	2	1129	1371	1015	0	0.2172	0.5706	256.401	262.594	255.162	3.00631458546661e-32	10.0994639971175	up
gene-SERJ2_LOCUS16723	29	47	35	196	233	159	6.8064	10.2064	9.9857	44.5125	44.6275	39.9712	7.92549733650211e-33	2.30742943076624	up
gene-SERJ2_LOCUS16755	33	46	24	1538	1781	1377	7.7452	9.9893	6.8473	349.287	341.123	346.166	3.33476194993017e-278	5.41962779568995	up
gene-SERJ2_LOCUS16759	217	247	214	478	553	436	50.9308	53.6381	61.0554	108.556	105.918	109.606	1.1653539257481e-25	1.01764394814423	up
gene-SERJ2_LOCUS16852	1	0	0	11	14	19	0.2347	0	0	2.4982	2.6815	4.7764	0.000154779973582008	5.27808297701283	up
gene-SERJ2_LOCUS16857	42	50	38	105	117	93	9.8576	10.8579	10.8416	23.846	22.4095	23.3794	3.12138948073495e-08	1.18533464138177	up
gene-SERJ2_LOCUS16929	4	7	7	114	127	94	0.9388	1.5201	1.9971	25.8899	24.3249	23.6308	1.05819249264766e-25	4.12209925957835	up
gene-SERJ2_LOCUS1693	2	1	2	29	41	30	0.4694	0.2172	0.5706	6.586	7.8529	7.5417	3.02391676874972e-08	4.22033414504023	up
gene-SERJ2_LOCUS16951	22	21	15	260	307	205	5.1635	4.5603	4.2796	59.0472	58.8011	51.5352	7.86906104192582e-58	3.63689387905498	up
gene-SERJ2_LOCUS16954	11	10	5	26	34	30	2.5817	2.1716	1.4265	5.9047	6.5122	7.5417	0.000190411678069754	1.7107627459189	up
gene-SERJ2_LOCUS16992	13	31	12	92	118	66	3.0512	6.7319	3.4237	20.8936	22.6011	16.5918	4.41994378697754e-14	2.20801185717783	up
gene-SERJ2_LOCUS17014	0	0	1	9	15	7	0	0	0.2853	2.0439	2.873	1.7597	0.0012006027500249	4.72379294974772	up
gene-SERJ2_LOCUS1704	66	77	61	37	42	24	15.4905	16.7212	17.4036	8.4029	8.0444	6.0334	2.69364409747696e-05	-1.0872	down
gene-SERJ2_LOCUS17049	8	3	2	14	24	11	1.8776	0.6515	0.5706	3.1795	4.5968	2.7653	0.00809168102521401	1.80236612104088	up
gene-SERJ2_LOCUS1707	9	7	5	96	99	69	2.1123	1.5201	1.4265	21.8021	18.9619	17.346	2.25938620269551e-20	3.55813602914572	up
gene-SERJ2_LOCUS1710	3	3	2	84	114	74	0.7041	0.6515	0.5706	19.0768	21.8349	18.6029	1.36497451288071e-18	4.98675875271851	up
gene-SERJ2_LOCUS17121	6	4	8	60	63	64	1.4082	0.8686	2.2824	13.6263	12.0667	16.089	2.25269541120192e-14	3.28643895436958	up
gene-SERJ2_LOCUS17179	2	1	1	63	100	72	0.4694	0.2172	0.2853	14.3076	19.1534	18.1002	2.06825572980168e-13	5.77726095810012	up
gene-SERJ2_LOCUS17224	0	2	0	15	11	6	0	0.4343	0	3.4066	2.1069	1.5083	0.00305913677124641	3.92171878537901	up
gene-SERJ2_LOCUS17228	40	50	46	23	34	14	9.3882	10.8579	13.124	5.2234	6.5122	3.5195	0.00145429952090197	-1.05675	down
gene-SERJ2_LOCUS17231	0	0	0	92	94	67	0	0	0	20.8936	18.0042	16.8432	2.84639697842037e-12	8.7373708681352	up
gene-SERJ2_LOCUS17233	1	0	0	12	14	10	0.2347	0	0	2.7253	2.6815	2.5139	0.000485831069547118	4.96092480776845	up
gene-SERJ2_LOCUS17235	7	6	4	21	29	17	1.6429	1.3029	1.1412	4.7692	5.5545	4.2736	0.000715933618861929	1.87717418430557	up
gene-SERJ2_LOCUS17261	0	2	2	8	12	9	0	0.4343	0.5706	1.8168	2.2984	2.2625	0.00852622380499445	2.75377006568631	up
gene-SERJ2_LOCUS17264	0	0	2	60	50	55	0	0	0.5706	13.6263	9.5767	13.8265	1.577940945192e-08	6.28504033505761	up
gene-SERJ2_LOCUS17330	23	29	20	13	5	12	5.3982	6.2976	5.7061	2.9524	0.9577	3.0167	0.00693303871353205	-1.32491	down
gene-SERJ2_LOCUS17389	31	36	30	100	98	83	7.2758	7.8177	8.5592	22.7105	18.7704	20.8655	1.44973244086918e-09	1.4444116317494	up
gene-SERJ2_LOCUS17396	1	2	2	7	15	9	0.2347	0.4343	0.5706	1.5897	2.873	2.2625	0.00926649806510194	2.51670435369723	up
gene-SERJ2_LOCUS17404	0	0	0	6	6	4	0	0	0	1.3626	1.1492	1.0056	0.00316417788922819	4.75229811661693	up
gene-SERJ2_LOCUS17405	0	0	0	10	20	8	0	0	0	2.271	3.8307	2.0111	2.19835245399254e-05	5.96939400751825	up
gene-SERJ2_LOCUS17408	0	0	0	7	6	4	0	0	0	1.5897	1.1492	1.0056	0.00233771619773742	4.84202275387414	up
gene-SERJ2_LOCUS17412	4	1	0	2487	2964	2202	0.9388	0.2172	0	564.809	567.708	553.563	2.03940905277691e-57	10.4856366766555	up
gene-SERJ2_LOCUS17442	2	0	1	703	868	693	0.4694	0	0.2853	159.655	166.252	174.214	2.37999343242767e-28	9.46782335486257	up
gene-SERJ2_LOCUS17444	0	1	0	1250	1488	1187	0	0.2172	0	283.881	285.003	298.401	4.66376677510568e-22	11.7336993741091	up
gene-SERJ2_LOCUS17445	2	1	0	874	1118	956	0.4694	0.2172	0	198.489	214.136	240.33	1.24838369411059e-30	9.85219706442832	up
gene-SERJ2_LOCUS17449	48	40	31	293	314	246	11.2658	8.6863	8.8445	66.5417	60.1418	61.8422	5.08518080792975e-56	2.7507943666124	up
gene-SERJ2_LOCUS17464	37	31	32	15	21	14	8.6841	6.7319	9.1298	3.4066	4.0222	3.5195	0.00385536522893824	-1.10791	down
gene-SERJ2_LOCUS17476	17	8	3	18	44	24	3.99	1.7373	0.8559	4.0879	8.4275	6.0334	0.00305180975827011	1.51732666064579	up
gene-SERJ2_LOCUS17478	0	0	0	339	400	297	0	0	0	76.9885	76.6138	74.6632	1.31213900053368e-18	10.7709243442252	up
gene-SERJ2_LOCUS17535	4	3	1	18	22	14	0.9388	0.6515	0.2853	4.0879	4.2138	3.5195	0.000229916213437946	2.66336949544894	up
gene-SERJ2_LOCUS17612	51	46	52	115	149	117	11.9699	9.9893	14.8359	26.117	28.5386	29.4128	5.02193855681991e-10	1.25155187842792	up
gene-SERJ2_LOCUS17618	0	0	0	40	40	42	0	0	0	9.0842	7.6614	10.5584	1.81257633723279e-09	7.70064132879546	up
gene-SERJ2_LOCUS17643	1	1	0	36	45	40	0.2347	0.2172	0	8.1758	8.619	10.0556	2.48896132279572e-07	5.83441606274939	up
gene-SERJ2_LOCUS17647	20	24	10	83	86	60	4.6941	5.2118	2.8531	18.8497	16.472	15.0835	1.67571190258942e-11	1.99998261605038	up
gene-SERJ2_LOCUS17714	0	2	0	255	327	220	0	0.4343	0	57.9117	62.6318	55.306	1.14422378036636e-15	8.54913984871226	up
gene-SERJ2_LOCUS17773	0	0	0	6	10	4	0	0	0	1.3626	1.9153	1.0056	0.00112822658014487	5.04728250683769	up
gene-SERJ2_LOCUS17782	219	241	189	449	527	435	51.4002	52.3351	53.9227	101.97	100.939	109.355	7.63495257258179e-26	1.02918829821882	up
gene-SERJ2_LOCUS17796	576	640	486	1204	1431	1130	135.19	138.981	138.658	273.434	274.086	284.072	1.0980919956299e-66	1.05339696603041	up
gene-SERJ2_LOCUS17798	21	18	13	85	102	62	4.9288	3.9088	3.709	19.3039	19.5365	15.5863	1.34722666454505e-13	2.15948785656669	up
gene-SERJ2_LOCUS17816	0	0	0	18	14	11	0	0	0	4.0879	2.6815	2.7653	7.0949737482606e-06	6.18758404222542	up
gene-SERJ2_LOCUS17834	646	743	570	1668	1829	1616	151.619	161.349	162.624	378.811	350.316	406.248	3.98094302224e-96	1.29761879425043	up
gene-SERJ2_LOCUS1786	13	11	14	65	74	61	3.0512	2.3887	3.9943	14.7618	14.1735	15.3349	4.24514089035308e-12	2.29787044860421	up
gene-SERJ2_LOCUS17861	2	4	6	21	21	12	0.4694	0.8686	1.7118	4.7692	4.0222	3.0167	0.00172267496094132	2.05163482964197	up
gene-SERJ2_LOCUS17867	0	2	1	21	17	9	0	0.4343	0.2853	4.7692	3.2561	2.2625	0.000239696598891881	3.87320055213243	up
gene-SERJ2_LOCUS17877	11	11	16	182	204	159	2.5817	2.3887	4.5649	41.3331	39.073	39.9712	1.17081792528201e-41	3.74473545039512	up
gene-SERJ2_LOCUS17890	13589	15062	11124	6870	7742	5814	3189.39	3270.84	3173.74	1560.21	1482.86	1461.59	2.28790686939575e-285	-1.05313	down
gene-SERJ2_LOCUS17895	88	105	81	44	50	44	20.654	22.8016	23.1097	9.9926	9.5767	11.0612	8.34552101260399e-07	-1.08034	down
gene-SERJ2_LOCUS17900	3801	3986	3329	1398	1526	1265	892.111	865.592	949.782	317.492	292.281	318.01	2.68652262664664e-231	-1.5025	down
gene-SERJ2_LOCUS17941	0	0	0	94	131	94	0	0	0	21.3478	25.091	23.6308	3.15281663820614e-13	9.06814129379564	up
gene-SERJ2_LOCUS1798	0	1	1	122	145	126	0	0.2172	0.2853	27.7068	27.7725	31.6753	3.21564763376587e-12	7.53017524785896	up
gene-SERJ2_LOCUS17982	0	0	0	50	79	44	0	0	0	11.3552	15.1312	11.0612	1.0786293403829e-10	8.17303495491871	up
gene-SERJ2_LOCUS18025	0	2	0	100	107	54	0	0.4343	0	22.7105	20.4942	13.5751	3.02698292312105e-10	6.9237916313887	up
gene-SERJ2_LOCUS18026	3	12	10	3006	3556	2688	0.7041	2.6059	2.8531	682.677	681.096	675.739	2.83678252904639e-182	8.43777719109799	up
gene-SERJ2_LOCUS18035	1	3	0	80	97	75	0.2347	0.6515	0	18.1684	18.5788	18.8543	5.28731169660264e-14	5.88832229283062	up
gene-SERJ2_LOCUS18041	58	66	38	121	128	113	13.6128	14.3324	10.8416	27.4797	24.5164	28.4072	6.72717877450641e-08	1.07994980681056	up
gene-SERJ2_LOCUS18109	4	9	6	26	26	21	0.9388	1.9544	1.7118	5.9047	4.9799	5.2792	0.000421547716995059	1.85392497380315	up
gene-SERJ2_LOCUS18148	2	3	5	22	34	26	0.4694	0.6515	1.4265	4.9963	6.5122	6.5362	1.73735753274474e-06	2.92738734512633	up
gene-SERJ2_LOCUS18200	0	0	0	69	46	39	0	0	0	15.6702	8.8106	9.8043	2.97524851753527e-10	8.03297212736265	up
gene-SERJ2_LOCUS18205	80	122	72	252	330	283	18.7763	26.4933	20.542	57.2304	63.2064	71.1437	3.63113544124031e-27	1.57517700924059	up
gene-SERJ2_LOCUS18233	0	0	0	179	221	149	0	0	0	40.6517	42.3291	37.4573	1.33792013025394e-15	9.85038936688542	up
gene-SERJ2_LOCUS18242	31	41	23	93	82	53	7.2758	8.9035	6.562	21.1207	15.7058	13.3237	1.42808505912504e-05	1.1759129488591	up
gene-SERJ2_LOCUS18276	0	0	0	10	8	5	0	0	0	2.271	1.5323	1.257	0.000443380283260764	5.27716247459865	up
gene-SERJ2_LOCUS18277	0	0	0	1734	1959	1417	0	0	0	393.8	375.216	356.221	3.36905156434794e-27	13.0725872298523	up
gene-SERJ2_LOCUS18279	1	0	0	224	228	189	0.2347	0	0	50.8715	43.6698	47.5129	1.5856528598884e-13	9.12259294146068	up
gene-SERJ2_LOCUS18292	23	31	14	5	7	8	5.3982	6.7319	3.9943	1.1355	1.3407	2.0111	0.000568070507534531	-1.83155	down
gene-SERJ2_LOCUS18384	1	0	0	181	238	168	0.2347	0	0	41.106	45.5852	42.2337	3.81142079791874e-13	8.9861766197834	up
gene-SERJ2_LOCUS18447	11	8	7	44	62	49	2.5817	1.7373	1.9971	9.9926	11.8751	12.3182	3.24991528909983e-10	2.4809533222304	up
gene-SERJ2_LOCUS18539	7	3	3	21	24	15	1.6429	0.6515	0.8559	4.7692	4.5968	3.7709	0.000639317629534661	2.10533142461288	up
gene-SERJ2_LOCUS18552	0	0	0	56	64	50	0	0	0	12.7179	12.2582	12.5696	1.04413038399114e-10	8.16589244907393	up
gene-SERJ2_LOCUS18584	14	18	12	1425	1693	1275	3.2859	3.9088	3.4237	323.624	324.268	320.524	9.78020791870532e-186	6.54805150991025	up
gene-SERJ2_LOCUS18625	143	128	83	51	46	43	33.5627	27.7962	23.6803	11.5823	8.8106	10.8098	2.61664274169952e-11	-1.41737	down
gene-SERJ2_LOCUS18627	82	86	74	44	40	40	19.2457	18.6756	21.1126	9.9926	7.6614	10.0556	7.73022061937549e-06	-1.05465	down
gene-SERJ2_LOCUS18707	108	123	92	33	44	24	25.348	26.7105	26.2481	7.4945	8.4275	6.0334	2.5630191311314e-15	-1.77696	down
gene-SERJ2_LOCUS1878	4	2	1	23	18	12	0.9388	0.4343	0.2853	5.2234	3.4476	3.0167	0.00021112826415656	2.83325824084002	up
gene-SERJ2_LOCUS18834	18	14	6	37	37	33	4.2247	3.0402	1.7118	8.4029	7.0868	8.2959	0.000481444269406294	1.41948591861723	up
gene-SERJ2_LOCUS18864	28	28	26	11	9	4	6.5717	6.0804	7.4179	2.4982	1.7238	1.0056	7.54764227492589e-05	-1.87877	down
gene-SERJ2_LOCUS18865	18	14	17	1	2	2	4.2247	3.0402	4.8502	0.2271	0.3831	0.5028	5.75171115485068e-05	-3.40285	down
gene-SERJ2_LOCUS18866	208	210	156	21	21	14	48.8185	45.6032	44.5076	4.7692	4.0222	3.5195	5.61390290689331e-48	-3.45001	down
gene-SERJ2_LOCUS18871	25	28	19	61	79	60	5.8676	6.0804	5.4208	13.8534	15.1312	15.0835	8.7329882373717e-07	1.38214411885437	up
gene-SERJ2_LOCUS18888	7	6	9	104	101	72	1.6429	1.3029	2.5677	23.6189	19.345	18.1002	3.9430166657277e-21	3.5545011818161	up
gene-SERJ2_LOCUS189	0	0	0	13	10	13	0	0	0	2.9524	1.9153	3.2681	2.2334461003071e-05	5.94997301946218	up
gene-SERJ2_LOCUS18925	0	2	0	16	29	18	0	0.4343	0	3.6337	5.5545	4.525	4.59716807528768e-05	4.88038627612644	up
gene-SERJ2_LOCUS18929	14	14	8	33	40	31	3.2859	3.0402	2.2824	7.4945	7.6614	7.7931	0.000362025675818221	1.44375122721095	up
gene-SERJ2_LOCUS18973	1383	1443	1101	441	517	427	324.596	313.359	314.121	100.153	99.0233	107.344	1.2723065921409e-137	-1.59482	down
gene-SERJ2_LOCUS19024	13	7	5	151	172	133	3.0512	1.5201	1.4265	34.2928	32.9439	33.435	1.07609689487411e-34	4.09773984821306	up
gene-SERJ2_LOCUS19028	11	8	4	66	60	37	2.5817	1.7373	1.1412	14.9889	11.4921	9.3015	5.40913412618034e-11	2.73381036426441	up
gene-SERJ2_LOCUS19032	13	16	4	142	148	135	3.0512	3.4745	1.1412	32.2489	28.3471	33.9378	3.67226196428673e-32	3.61041404486695	up
gene-SERJ2_LOCUS19040	5	2	2	90	92	70	1.1735	0.4343	0.5706	20.4394	17.6212	17.5974	3.17815315475211e-18	4.71550570233712	up
gene-SERJ2_LOCUS19072	4	10	4	59	62	60	0.9388	2.1716	1.1412	13.3992	11.8751	15.0835	6.18223504432211e-14	3.25402212163668	up
gene-SERJ2_LOCUS19178	5	2	2	5357	6395	4877	1.1735	0.4343	0.5706	1216.6	1224.86	1226.03	2.27068342459076e-108	10.7582790278169	up
gene-SERJ2_LOCUS19232	29	27	31	14	11	7	6.8064	5.8633	8.8445	3.1795	2.1069	1.7597	0.00042089642530853	-1.5531	down
gene-SERJ2_LOCUS19251	1176	1327	995	439	509	405	276.012	288.169	283.879	99.699	97.491	101.813	2.60281994156396e-112	-1.46222	down
gene-SERJ2_LOCUS19253	9285	10112	7552	2869	3342	2662	2179.23	2195.9	2154.63	651.563	640.108	669.203	0	-1.69341	down
gene-SERJ2_LOCUS19290	0	0	0	7	8	6	0	0	0	1.5897	1.5323	1.5083	0.000706906537747285	5.1472207395181	up
gene-SERJ2_LOCUS1930	4	7	5	18	23	19	0.9388	1.5201	1.4265	4.0879	4.4053	4.7764	0.00173241072873514	1.81614515693579	up
gene-SERJ2_LOCUS19322	0	0	0	9	7	9	0	0	0	2.0439	1.3407	2.2625	0.000235747672239822	5.42332898253505	up
gene-SERJ2_LOCUS19332	7	13	11	61	67	47	1.6429	2.8231	3.1384	13.8534	12.8328	11.8154	5.08030363490616e-11	2.39870877024041	up
gene-SERJ2_LOCUS1935	15	21	6	209	222	201	3.5206	4.5603	1.7118	47.4649	42.5206	50.5296	2.08316379805485e-47	3.83338244910439	up
gene-SERJ2_LOCUS19356	71	65	53	8	20	18	16.664	14.1153	15.1212	1.8168	3.8307	4.525	4.02825783083355e-11	-2.13371	down
gene-SERJ2_LOCUS19362	64	73	65	26	32	17	15.0211	15.8525	18.5449	5.9047	6.1291	4.2736	3.03456444070849e-08	-1.53711	down
gene-SERJ2_LOCUS19367	0	0	0	20	16	13	0	0	0	4.5421	3.0646	3.2681	2.75190471940779e-06	6.37682113298696	up
gene-SERJ2_LOCUS19370	12	21	8	113	118	107	2.8164	4.5603	2.2824	25.6628	22.6011	26.8989	7.22819166084968e-24	2.96638512420854	up
gene-SERJ2_LOCUS1938	65	46	49	132	163	131	15.2558	9.9893	13.98	29.9778	31.2201	32.9322	1.0951448917296e-11	1.31446897658548	up
gene-SERJ2_LOCUS19410	4	4	4	190	227	159	0.9388	0.8686	1.1412	43.1499	43.4783	39.9712	1.79115010352389e-34	5.48761789500193	up
gene-SERJ2_LOCUS1942	0	0	0	183	241	166	0	0	0	41.5602	46.1598	41.7309	6.27818628303095e-16	9.95429568274795	up
gene-SERJ2_LOCUS19479	0	0	1	65	52	51	0	0	0.2853	14.7618	9.9598	12.8209	1.66302685001515e-08	7.19963740100894	up
gene-SERJ2_LOCUS19517	245	295	207	140	140	110	57.5025	64.0617	59.0582	31.7947	26.8148	27.653	6.58996326545531e-15	-1.02623	down
gene-SERJ2_LOCUS19544	0	0	0	13	8	9	0	0	0	2.9524	1.5323	2.2625	7.87363509296426e-05	5.68275405338152	up
gene-SERJ2_LOCUS19548	66	66	47	155	165	160	15.4905	14.3324	13.4094	35.2012	31.6032	40.2226	1.33416744708685e-13	1.34171310828675	up
gene-SERJ2_LOCUS19644	0	0	0	10	18	10	0	0	0	2.271	3.4476	2.5139	1.88245351503314e-05	5.98455187863492	up
gene-SERJ2_LOCUS19653	0	0	0	18	30	27	0	0	0	4.0879	5.746	6.7876	1.11877634117764e-07	6.98808	up
gene-SERJ2_LOCUS19670	169	154	144	498	592	445	39.665	33.4424	41.084	113.098	113.388	111.869	7.77690232252666e-54	1.61866140058859	up
gene-SERJ2_LOCUS19703	3155	3495	2721	6659	7803	6121	740.492	758.968	776.316	1512.29	1494.54	1538.77	5.13675364187227e-233	1.04229280202048	up
gene-SERJ2_LOCUS19732	18	15	25	328	349	279	4.2247	3.2574	7.1326	74.4903	66.8455	70.1381	4.35949129923254e-71	3.94643	up
gene-SERJ2_LOCUS198	0	0	1	5	7	9	0	0	0.2853	1.1355	1.3407	2.2625	0.00664849900814228	4.20742955398639	up
gene-SERJ2_LOCUS19803	0	0	1	63	64	60	0	0	0.2853	14.3076	12.2582	15.0835	6.93728794199364e-09	7.35011591821131	up
gene-SERJ2_LOCUS19813	4	14	6	82	96	79	0.9388	3.0402	1.7118	18.6226	18.3873	19.8599	1.7410522168184e-19	3.33649296866038	up
gene-SERJ2_LOCUS19818	10	17	10	52	77	57	2.347	3.6917	2.8531	11.8094	14.7481	14.3293	7.55584864704336e-11	2.23684870314352	up
gene-SERJ2_LOCUS19837	1	0	0	10	10	8	0.2347	0	0	2.271	1.9153	2.0111	0.00176201797305764	4.60442403893714	up
gene-SERJ2_LOCUS1984	6064	6822	5032	2626	3050	2256	1423.25	1481.45	1435.66	596.377	584.18	567.138	0	-1.26844	down
gene-SERJ2_LOCUS19841	13	21	18	154	169	122	3.0512	4.5603	5.1355	34.9741	32.3693	30.6697	1.41245331922413e-31	3.00065	up
gene-SERJ2_LOCUS19849	2	5	3	40	50	42	0.4694	1.0858	0.8559	9.0842	9.5767	10.5584	8.41877764446302e-11	3.63421943811159	up
gene-SERJ2_LOCUS19863	13	20	15	187	182	170	3.0512	4.3432	4.2796	42.4686	34.8593	42.7365	7.29965177842673e-40	3.40590053519339	up
gene-SERJ2_LOCUS19882	45	46	34	21	24	20	10.5617	9.9893	9.7004	4.7692	4.5968	5.0278	0.00194621422334127	-1.03307	down
gene-SERJ2_LOCUS19893	8	6	2	57	78	59	1.8776	1.3029	0.5706	12.945	14.9397	14.8321	3.33892663603407e-15	3.51055961899486	up
gene-SERJ2_LOCUS19968	0	1	0	50	62	45	0	0.2172	0	11.3552	11.8751	11.3126	2.86545902065534e-08	7.08546808662907	up
gene-SERJ2_LOCUS20041	0	0	0	9	10	8	0	0	0	2.0439	1.9153	2.0111	0.000153780577314946	5.51264385600102	up
gene-SERJ2_LOCUS20056	5	5	6	21	17	23	1.1735	1.0858	1.7118	4.7692	3.2561	5.782	0.00148668330699679	1.8519491348904	up
gene-SERJ2_LOCUS20060	6	12	6	103	130	89	1.4082	2.6059	1.7118	23.3918	24.8995	22.3738	7.58408965756351e-25	3.65116561489807	up
gene-SERJ2_LOCUS20064	23	17	19	47	44	36	5.3982	3.6917	5.4208	10.6739	8.4275	9.0501	0.00401801148671287	1.00907221937492	up
gene-SERJ2_LOCUS20067	0	1	0	70	100	83	0	0.2172	0	15.8973	19.1534	20.8655	6.47693277752802e-10	7.77798927215118	up
gene-SERJ2_LOCUS20071	0	0	0	77	96	84	0	0	0	17.4871	18.3873	21.1169	2.34203179721505e-12	8.76597158135276	up
gene-SERJ2_LOCUS20108	9	6	4	22	26	21	2.1123	1.3029	1.1412	4.9963	4.9799	5.2792	0.00091015252149752	1.77299	up
gene-SERJ2_LOCUS20115	6	9	2	54	59	53	1.4082	1.9544	0.5706	12.2637	11.3005	13.3237	7.83943387644996e-13	3.21217833149458	up
gene-SERJ2_LOCUS20156	8	6	2	31	39	28	1.8776	1.3029	0.5706	7.0402	7.4698	7.039	7.12279408600958e-07	2.52795868890585	up
gene-SERJ2_LOCUS20163	38	33	20	509	558	438	8.9188	7.1662	5.7061	115.596	106.876	110.109	4.05011996232602e-112	3.95840313358928	up
gene-SERJ2_LOCUS20192	582	609	453	269	317	274	136.598	132.249	129.243	61.0912	60.7164	68.8812	8.58666741672177e-31	-1.02365	down
gene-SERJ2_LOCUS2024	6	9	7	162	189	172	1.4082	1.9544	1.9971	36.791	36.2	43.2393	3.81407274877712e-38	4.48523812176372	up
gene-SERJ2_LOCUS20248	0	0	0	56	67	49	0	0	0	12.7179	12.8328	12.3182	9.58943963249096e-11	8.17963239317578	up
gene-SERJ2_LOCUS20277	2	4	1	16	24	16	0.4694	0.8686	0.2853	3.6337	4.5968	4.0223	0.000100153946579236	2.91061606616963	up
gene-SERJ2_LOCUS2030	232	266	186	36	50	57	54.4514	57.7641	53.0668	8.1758	9.5767	14.3293	9.88541706953229e-41	-2.34103	down
gene-SERJ2_LOCUS20384	1	3	2	93	92	73	0.2347	0.6515	0.5706	21.1207	17.6212	18.3516	1.62870921000225e-16	5.33694294486674	up
gene-SERJ2_LOCUS20488	7	8	4	39	29	27	1.6429	1.7373	1.1412	8.8571	5.5545	6.7876	5.07427150859579e-06	2.24729806177209	up
gene-SERJ2_LOCUS20500	2	9	3	54	77	62	0.4694	1.9544	0.8559	12.2637	14.7481	15.5863	4.3819091313231e-15	3.69941669402337	up
gene-SERJ2_LOCUS2051	41	60	35	254	298	209	9.6229	13.0295	9.9857	57.6846	57.0773	52.5407	4.63080256197815e-44	2.39208363095664	up
gene-SERJ2_LOCUS20645	11	4	10	361	476	346	2.5817	0.8686	2.8531	81.9848	91.1704	86.9813	4.61529765013953e-70	5.46526561404714	up
gene-SERJ2_LOCUS20737	1	1	1	291	311	232	0.2347	0.2172	0.2853	66.0875	59.5672	58.3227	2.39233129143851e-20	8.02601972014502	up
gene-SERJ2_LOCUS20744	5	11	4	18	28	21	1.1735	2.3887	1.1412	4.0879	5.363	5.2792	0.00222400783576312	1.66236468120578	up
gene-SERJ2_LOCUS20759	0	0	0	22	21	11	0	0	0	4.9963	4.0222	2.7653	1.53989456854422e-06	6.4999195230425	up
gene-SERJ2_LOCUS20814	0	0	0	12	15	19	0	0	0	2.7253	2.873	4.7764	4.23585927247058e-06	6.30089064291704	up
gene-SERJ2_LOCUS20865	0	0	0	18	16	18	0	0	0	4.0879	3.0646	4.525	1.65295228235136e-06	6.47385712779574	up
gene-SERJ2_LOCUS20866	2	3	0	12	20	20	0.4694	0.6515	0	2.7253	3.8307	5.0278	0.000115581958247968	3.31114967936558	up
gene-SERJ2_LOCUS20888	41	67	41	184	196	133	9.6229	14.5496	11.6975	41.7873	37.5407	33.435	4.37526039577138e-19	1.6918508406194	up
gene-SERJ2_LOCUS20905	5	4	3	27	30	26	1.1735	0.8686	0.8559	6.1318	5.746	6.5362	2.28463069976283e-06	2.70302574697548	up
gene-SERJ2_LOCUS20921	11	11	8	41	34	33	2.5817	2.3887	2.2824	9.3113	6.5122	8.2959	2.4255635257468e-05	1.76772941912933	up
gene-SERJ2_LOCUS20922	0	0	0	11	11	9	0	0	0	2.4982	2.1069	2.2625	6.31956670953562e-05	5.71397733397223	up
gene-SERJ2_LOCUS20926	4	5	1	301	333	278	0.9388	1.0858	0.2853	68.3585	63.781	69.8867	5.02625485365346e-41	6.42374945878136	up
gene-SERJ2_LOCUS20927	0	0	0	101	163	118	0	0	0	22.9376	31.2201	29.6642	5.79770936007005e-14	9.32667981702798	up
gene-SERJ2_LOCUS2097	0	0	0	10	6	8	0	0	0	2.271	1.1492	2.0111	0.000309789270079004	5.36697704130605	up
gene-SERJ2_LOCUS20973	421	468	369	987	1175	856	98.8104	101.63	105.278	224.152	225.053	215.191	7.38192957773977e-64	1.1664062266038	up
gene-SERJ2_LOCUS20988	22	24	18	57	65	49	5.1635	5.2118	5.1355	12.945	12.4497	12.3182	1.16857877249376e-05	1.32493157654391	up
gene-SERJ2_LOCUS21076	124	112	76	42	58	45	29.1033	24.3217	21.6832	9.5384	11.109	11.3126	2.63057789836542e-08	-1.194	down
gene-SERJ2_LOCUS21097	1	0	0	19	29	25	0.2347	0	0	4.315	5.5545	6.2848	6.90106064017398e-06	5.98589328754553	up
gene-SERJ2_LOCUS21105	39	49	40	99	109	80	9.1535	10.6407	11.4122	22.4834	20.8773	20.1113	1.4948285411711e-06	1.07374408579944	up
gene-SERJ2_LOCUS21158	4	4	3	14	15	13	0.9388	0.8686	0.8559	3.1795	2.873	3.2681	0.00929327522510674	1.84565008117717	up
gene-SERJ2_LOCUS21160	0	0	0	6	10	10	0	0	0	1.3626	1.9153	2.5139	0.000200429267904215	5.4647737488408	up
gene-SERJ2_LOCUS21214	227	224	180	443	505	401	53.2778	48.6434	51.355	100.607	96.7249	100.808	7.6633476389511e-24	1.00361014360109	up
gene-SERJ2_LOCUS2123	2	4	0	63	71	58	0.4694	0.8686	0	14.3076	13.5989	14.5807	1.14221275427274e-13	4.91680892317085	up
gene-SERJ2_LOCUS21237	8	8	6	52	65	51	1.8776	1.7373	1.7118	11.8094	12.4497	12.8209	2.6127118538358e-12	2.84050323491055	up
gene-SERJ2_LOCUS2125	0	1	1	99	118	99	0	0.2172	0.2853	22.4834	22.6011	24.8877	3.11788773161384e-11	7.21394833563764	up
gene-SERJ2_LOCUS21250	10	12	7	189	180	127	2.347	2.6059	1.9971	42.9228	34.4762	31.9267	1.05848998842504e-36	4.0048568195082	up
gene-SERJ2_LOCUS2133	32	26	46	230	226	188	7.5105	5.6461	13.124	52.2341	43.2868	47.2615	7.48745581284967e-14	2.50506189769815	up
gene-SERJ2_LOCUS21358	0	0	0	64	73	54	0	0	0	14.5347	13.982	13.5751	3.70742087998495e-11	8.33181888625293	up
gene-SERJ2_LOCUS21374	0	0	0	23	25	26	0	0	0	5.2234	4.7884	6.5362	1.1167487503696e-07	6.97829041808602	up
gene-SERJ2_LOCUS21525	0	0	0	92	114	84	0	0	0	20.8936	21.8349	21.1169	7.63724067657193e-13	8.9331494103783	up
gene-SERJ2_LOCUS21537	17470	18181	14164	38198	46179	34239	4100.28	3948.15	4041.07	8674.95	8844.87	8607.38	0	1.15562018817246	up
gene-SERJ2_LOCUS21538	316	283	217	656	818	564	74.1665	61.4558	61.9113	148.981	156.675	141.785	1.49995505931766e-42	1.2233719981146	up
gene-SERJ2_LOCUS21583	0	0	0	67	63	42	0	0	0	15.216	12.0667	10.5584	1.04239544503588e-10	8.17939962693966	up
gene-SERJ2_LOCUS21611	0	0	0	134	158	109	0	0	0	30.432	30.2624	27.4016	3.29930267457338e-14	9.39871696513172	up
gene-SERJ2_LOCUS21637	0	0	0	15	18	13	0	0	0	3.4066	3.4476	3.2681	4.31279353927517e-06	6.27640187597845	up
gene-SERJ2_LOCUS21643	0	0	0	10	11	7	0	0	0	2.271	2.1069	1.7597	0.000128622714415205	5.5566195375464	up
gene-SERJ2_LOCUS21648	43	43	35	71	114	98	10.0923	9.3378	9.9857	16.1244	21.8349	24.6363	1.76452778590179e-06	1.13291925640249	up
gene-SERJ2_LOCUS21661	5	3	1	29	33	25	1.1735	0.6515	0.2853	6.586	6.3206	6.2848	3.58677226698375e-07	3.18638549821136	up
gene-SERJ2_LOCUS21663	0	0	0	13	30	16	0	0	0	2.9524	5.746	4.0223	9.00782898064727e-07	6.61354543887697	up
gene-SERJ2_LOCUS21694	31	27	19	10	12	8	7.2758	5.8633	5.4208	2.271	2.2984	2.0111	0.00162502151862117	-1.45181	down
gene-SERJ2_LOCUS21724	109	118	92	60	57	43	25.5828	25.6247	26.2481	13.6263	10.9175	10.8098	9.1035460689358e-08	-1.08833	down
gene-SERJ2_LOCUS21754	21	24	10	43	56	32	4.9288	5.2118	2.8531	9.7655	10.7259	8.0445	0.00109926727485404	1.16175224625894	up
gene-SERJ2_LOCUS21758	2	0	1	72	90	54	0.4694	0	0.2853	16.3515	17.2381	13.5751	1.94342846218528e-11	6.06488625872906	up
gene-SERJ2_LOCUS2176	2	3	1	170	176	136	0.4694	0.6515	0.2853	38.6078	33.7101	34.1892	2.31664398370893e-23	6.23811809194558	up
gene-SERJ2_LOCUS2177	13	17	9	791	951	686	3.0512	3.6917	2.5677	179.64	182.149	172.454	2.46999615094959e-128	5.86535304253275	up
gene-SERJ2_LOCUS21796	0	2	0	13	14	12	0	0.4343	0	2.9524	2.6815	3.0167	0.00087838905429424	4.21231795228823	up
gene-SERJ2_LOCUS21840	4	9	4	58	63	42	0.9388	1.9544	1.1412	13.1721	12.0667	10.5584	1.8378271798901e-12	3.16983719966356	up
gene-SERJ2_LOCUS21981	0	1	0	136	176	155	0	0.2172	0	30.8862	33.7101	38.9656	3.06524426793063e-12	8.66589814174043	up
gene-SERJ2_LOCUS22020	0	0	0	290	357	259	0	0	0	65.8604	68.3778	65.1103	5.95663682021393e-18	10.5760437217944	up
gene-SERJ2_LOCUS22059	4	1	2	77	68	72	0.9388	0.2172	0.5706	17.4871	13.0243	18.1002	2.12127630180793e-15	4.87501581463732	up
gene-SERJ2_LOCUS22086	0	0	0	70	85	62	0	0	0	15.8973	16.2804	15.5863	1.16670158498523e-11	8.51463391565307	up
gene-SERJ2_LOCUS22091	3	4	2	11	23	17	0.7041	0.8686	0.5706	2.4982	4.4053	4.2736	0.000763737112917328	2.40848331464105	up
gene-SERJ2_LOCUS22115	0	3	2	44	40	34	0	0.6515	0.5706	9.9926	7.6614	8.5473	2.45457106107125e-09	4.47471578980304	up
gene-SERJ2_LOCUS22121	0	0	0	10	10	9	0	0	0	2.271	1.9153	2.2625	9.53327125490088e-05	5.62145640742749	up
gene-SERJ2_LOCUS22138	86	100	66	185	209	183	20.1846	21.7158	18.8302	42.0144	40.0307	46.0046	1.37055399672828e-12	1.11074781155615	up
gene-SERJ2_LOCUS22164	0	1	0	462	551	401	0	0.2172	0	104.922	105.535	100.808	5.5202109326334e-17	10.2569490575359	up
gene-SERJ2_LOCUS22174	49	53	39	24	15	17	11.5005	11.5094	11.1269	5.4505	2.873	4.2736	2.27559820333114e-05	-1.41251	down
gene-SERJ2_LOCUS22182	77	92	66	21	50	22	18.0722	19.9785	18.8302	4.7692	9.5767	5.5306	5.01226273955296e-08	-1.44825	down
gene-SERJ2_LOCUS22275	2	1	3	23	21	13	0.4694	0.2172	0.8559	5.2234	4.0222	3.2681	6.23133266966962e-05	3.13672949709476	up
gene-SERJ2_LOCUS22318	64	41	42	299	328	286	15.0211	8.9035	11.9828	67.9043	62.8233	71.8979	3.56942943701143e-53	2.54449105703176	up
gene-SERJ2_LOCUS22323	1	0	0	249	297	222	0.2347	0	0	56.5491	56.8857	55.8088	2.83828116813418e-14	9.37742543077974	up
gene-SERJ2_LOCUS22338	20	18	11	57	52	39	4.6941	3.9088	3.1384	12.945	9.9598	9.8043	1.09783552831419e-05	1.50905022786989	up
gene-SERJ2_LOCUS22371	4	3	2	26	19	24	0.9388	0.6515	0.5706	5.9047	3.6392	6.0334	1.37485906863541e-05	2.87056022271403	up
gene-SERJ2_LOCUS22427	0	2	1	70	69	44	0	0.4343	0.2853	15.8973	13.2159	11.0612	1.70533119655846e-10	5.83433102244325	up
gene-SERJ2_LOCUS22471	0	0	0	7	14	8	0	0	0	1.5897	2.6815	2.0111	0.000114600583890364	5.59431419938546	up
gene-SERJ2_LOCUS22476	0	0	0	36	22	21	0	0	0	8.1758	4.2138	5.2792	7.69101745378333e-08	7.0745837080941	up
gene-SERJ2_LOCUS22508	2	1	2	136	191	135	0.4694	0.2172	0.5706	30.8862	36.5831	33.9378	5.74288787367755e-21	6.43028619058549	up
gene-SERJ2_LOCUS22562	12	18	16	34	42	27	2.8164	3.9088	4.5649	7.7216	8.0444	6.7876	0.00743433406191076	1.05793250837604	up
gene-SERJ2_LOCUS22569	0	3	3	558	655	525	0	0.6515	0.8559	126.724	125.455	131.98	1.31825399674468e-40	8.08697066334531	up
gene-SERJ2_LOCUS22609	0	0	0	5	6	5	0	0	0	1.1355	1.1492	1.257	0.00305913677124641	4.75861056879531	up
gene-SERJ2_LOCUS22614	2	4	4	48	45	43	0.4694	0.8686	1.1412	10.901	8.619	10.8098	4.16767178544398e-11	3.68009657245434	up
gene-SERJ2_LOCUS22642	1	0	0	33	41	24	0.2347	0	0	7.4945	7.8529	6.0334	9.89178209816117e-07	6.39731322582109	up
gene-SERJ2_LOCUS22680	433	511	381	1072	1221	959	101.627	110.968	108.701	243.456	233.863	241.084	5.49542271534288e-71	1.20388650603176	up
gene-SERJ2_LOCUS22708	53	48	46	137	152	128	12.4393	10.4236	13.124	31.1133	29.1132	32.1781	3.04984269239597e-13	1.41033778286678	up
gene-SERJ2_LOCUS22721	228	224	170	112	118	96	53.5125	48.6434	48.5019	25.4357	22.6011	24.1335	9.57459416321547e-13	-1.02227	down
gene-SERJ2_LOCUS22733	0	0	0	208	241	162	0	0	0	47.2378	46.1598	40.7254	4.35672196373726e-16	10.0054667906694	up
gene-SERJ2_LOCUS22738	7	6	9	33	39	25	1.6429	1.3029	2.5677	7.4945	7.4698	6.2848	1.34322532425884e-05	2.02842913919968	up
gene-SERJ2_LOCUS22741	0	1	1	191	204	177	0	0.2172	0.2853	43.377	39.073	44.4962	5.25068615073722e-14	8.0727874089396	up
gene-SERJ2_LOCUS2275	17	25	18	63	88	56	3.99	5.429	5.1355	14.3076	16.855	14.0779	9.3454542034564e-09	1.68540087565434	up
gene-SERJ2_LOCUS22758	0	1	1	914	1130	868	0	0.2172	0.2853	207.574	216.434	218.208	4.3076808316822e-23	10.4143921117117	up
gene-SERJ2_LOCUS22762	131	124	83	36	41	32	30.7462	26.9276	23.6803	8.1758	7.8529	8.0445	6.43724465338224e-15	-1.7194	down
gene-SERJ2_LOCUS22767	75	90	75	19	41	18	17.6028	19.5442	21.3979	4.315	7.8529	4.525	1.22605386111359e-10	-1.73619	down
gene-SERJ2_LOCUS22823	80	77	54	5	10	9	18.7763	16.7212	15.4065	1.1355	1.9153	2.2625	1.35499185946524e-17	-3.22486	down
gene-SERJ2_LOCUS22863	20	27	15	152	179	131	4.6941	5.8633	4.2796	34.5199	34.2847	32.9322	9.21101149182795e-32	2.80666248087831	up
gene-SERJ2_LOCUS22864	12	13	11	2	2	3	2.8164	2.8231	3.1384	0.4542	0.3831	0.7542	0.00267827543865187	-2.45019	down
gene-SERJ2_LOCUS22874	0	0	0	6	12	9	0	0	0	1.3626	2.2984	2.2625	0.000169969679581062	5.50376288597528	up
gene-SERJ2_LOCUS22879	5	12	7	553	665	506	1.1735	2.6059	1.9971	125.589	127.37	127.204	4.46588194777713e-86	6.07362883655387	up
gene-SERJ2_LOCUS22927	9	14	10	179	221	151	2.1123	3.0402	2.8531	40.6517	42.3291	37.9601	6.42091559877009e-42	3.96380196444084	up
gene-SERJ2_LOCUS22930	11	23	15	93	109	75	2.5817	4.9946	4.2796	21.1207	20.8773	18.8543	1.00492293654016e-16	2.40385718291253	up
gene-SERJ2_LOCUS22947	0	0	0	44	52	49	0	0	0	9.9926	9.9598	12.3182	4.18749539266932e-10	7.94389532193812	up
gene-SERJ2_LOCUS23036	0	0	0	278	344	186	0	0	0	63.1351	65.8878	46.7588	2.62596363664727e-17	10.3983196460892	up
gene-SERJ2_LOCUS23041	0	1	0	49	44	37	0	0.2172	0	11.1281	8.4275	9.3015	1.1756879170713e-07	6.82259351158086	up
gene-SERJ2_LOCUS23046	0	0	0	38	27	26	0	0	0	8.63	5.1714	6.5362	2.27070747494986e-08	7.27728322205243	up
gene-SERJ2_LOCUS23047	0	0	0	7	8	4	0	0	0	1.5897	1.5323	1.0056	0.00136621808887886	4.9882572040025	up
gene-SERJ2_LOCUS23062	0	0	0	15	18	13	0	0	0	3.4066	3.4476	3.2681	4.31279353927517e-06	6.27640187597845	up
gene-SERJ2_LOCUS23090	23	35	19	95	111	77	5.3982	7.6005	5.4208	21.5749	21.2603	19.3571	1.77906251284565e-12	1.78778383002624	up
gene-SERJ2_LOCUS23092	1	4	1	11	14	8	0.2347	0.8686	0.2853	2.4982	2.6815	2.0111	0.00900760746019339	2.37190888695252	up
gene-SERJ2_LOCUS23100	0	0	0	10	6	6	0	0	0	2.271	1.1492	1.5083	0.000540201711004142	5.23148989420419	up
gene-SERJ2_LOCUS23104	1	0	0	57	60	49	0.2347	0	0	12.945	11.4921	12.3182	1.80348243146444e-08	7.17239	up
gene-SERJ2_LOCUS23105	0	0	0	18	17	13	0	0	0	4.0879	3.2561	3.2681	3.15334804242743e-06	6.34290622127298	up
gene-SERJ2_LOCUS23110	0	2	3	34	52	34	0	0.4343	0.8559	7.7216	9.9598	8.5473	2.23253797332759e-09	4.4762717521178	up
gene-SERJ2_LOCUS23112	0	0	1	257	264	207	0	0	0.2853	58.3659	50.5651	52.038	4.74136301352123e-14	9.30393351715562	up
gene-SERJ2_LOCUS23154	0	0	0	8	7	11	0	0	0	1.8168	1.3407	2.7653	0.000185750688397484	5.48827695811487	up
gene-SERJ2_LOCUS2328	34	42	25	248	312	270	7.9799	9.1206	7.1326	56.322	59.7587	67.8756	1.80760130572003e-56	2.95326099571399	up
gene-SERJ2_LOCUS23300	3	0	0	9	12	13	0.7041	0	0	2.0439	2.2984	3.2681	0.00215803236967878	3.42687455487212	up
gene-SERJ2_LOCUS23303	3	0	2	1227	1470	1099	0.7041	0	0.5706	278.658	281.556	276.279	7.51091751778171e-47	9.47398084554968	up
gene-SERJ2_LOCUS23304	8	8	0	3718	4275	3435	1.8776	1.7373	0	844.375	818.81	863.529	1.67291686239897e-145	9.39042070305388	up
gene-SERJ2_LOCUS23305	4	4	2	72	65	50	0.9388	0.8686	0.5706	16.3515	12.4497	12.5696	1.32450952589491e-14	4.13788879719016	up
gene-SERJ2_LOCUS23365	1	2	0	320	376	279	0.2347	0.4343	0	72.6735	72.0169	70.1381	1.62115056364713e-21	8.25089177431355	up
gene-SERJ2_LOCUS23371	22	28	16	226	264	183	5.1635	6.0804	4.5649	51.3257	50.5651	46.0046	2.12030249319371e-49	3.25627133838255	up
gene-SERJ2_LOCUS23373	3	5	3	22	35	27	0.7041	1.0858	0.8559	4.9963	6.7037	6.7876	1.53257583771816e-06	2.83976245449097	up
gene-SERJ2_LOCUS23384	116	98	62	206	236	201	27.2257	21.2815	17.6889	46.7836	45.2021	50.5296	3.80198737324337e-13	1.13740876284814	up
gene-SERJ2_LOCUS23392	0	0	0	9	7	6	0	0	0	2.0439	1.3407	1.5083	0.000534316447835825	5.2236801166549	up
gene-SERJ2_LOCUS23403	25	31	13	61	70	38	5.8676	6.7319	3.709	13.8534	13.4074	9.5529	0.000148269382135991	1.20246546453464	up
gene-SERJ2_LOCUS23472	0	1	0	35	49	48	0	0.2172	0	7.9487	9.3852	12.0668	1.07142887721135e-07	6.8471934463934	up
gene-SERJ2_LOCUS235	0	0	0	55	56	38	0	0	0	12.4908	10.7259	9.5529	3.56525587182718e-10	7.97181409914246	up
gene-SERJ2_LOCUS2351	6236	6333	4938	2070	2442	1837	1463.62	1375.26	1408.84	470.107	467.727	461.805	0	-1.55779	down
gene-SERJ2_LOCUS23512	1	1	1	10	16	10	0.2347	0.2172	0.2853	2.271	3.0646	2.5139	0.00143525235243733	3.47795397591677	up
gene-SERJ2_LOCUS2359	0	0	0	38	34	36	0	0	0	8.63	6.5122	9.0501	5.07525716070713e-09	7.52592000302278	up
gene-SERJ2_LOCUS236	0	0	0	13	6	6	0	0	0	2.9524	1.1492	1.5083	0.000275608285194427	5.41847752814992	up
gene-SERJ2_LOCUS23604	44	25	14	7	14	14	10.327	5.429	3.9943	1.5897	2.6815	3.5195	0.00673836460275413	-1.31873	down
gene-SERJ2_LOCUS23633	0	0	0	30	55	29	0	0	0	6.8131	10.5344	7.2903	4.29309500890296e-09	7.56664042651974	up
gene-SERJ2_LOCUS23654	105	121	99	52	74	43	24.6439	26.2761	28.2452	11.8094	14.1735	10.8098	2.14825974651833e-07	-1.04809	down
gene-SERJ2_LOCUS23698	2	5	2	25	31	20	0.4694	1.0858	0.5706	5.6776	5.9376	5.0278	3.56940138953746e-06	2.98528286503883	up
gene-SERJ2_LOCUS23747	1	0	0	128	146	90	0.2347	0	0	29.0694	27.964	22.6252	3.0936735984402e-11	8.29337063723045	up
gene-SERJ2_LOCUS23827	17	22	13	45	57	49	3.99	4.7775	3.709	10.2197	10.9175	12.3182	1.1673263614165e-05	1.45369502997907	up
gene-SERJ2_LOCUS2386	0	0	0	202	262	167	0	0	0	45.8752	50.182	41.9823	3.19375675541596e-16	10.0482269605873	up
gene-SERJ2_LOCUS23865	1	1	1	834	967	760	0.2347	0.2172	0.2853	189.405	185.214	191.057	1.99804029075142e-29	9.6458287741471	up
gene-SERJ2_LOCUS23866	1	1	1	480	593	453	0.2347	0.2172	0.2853	109.01	113.58	113.88	4.80950489032096e-25	8.89693663849297	up
gene-SERJ2_LOCUS23878	8	8	4	252	291	231	1.8776	1.7373	1.1412	57.2304	55.7365	58.0714	8.47691906631902e-50	5.18426083531888	up
gene-SERJ2_LOCUS23930	58	64	42	22	28	9	13.6128	13.8981	11.9828	4.9963	5.363	2.2625	9.10168645683296e-07	-1.57833	down
gene-SERJ2_LOCUS23946	0	0	0	5	8	7	0	0	0	1.1355	1.5323	1.7597	0.000944772347127348	5.08009910599545	up
gene-SERJ2_LOCUS24000	21	29	17	148	147	118	4.9288	6.2976	4.8502	33.6115	28.1556	29.6642	6.43888004626784e-26	2.53825081969891	up
gene-SERJ2_LOCUS24007	10	9	13	374	412	321	2.347	1.9544	3.709	84.9372	78.9122	80.6966	3.82347618278707e-73	5.01839130322522	up
gene-SERJ2_LOCUS24020	12	11	6	36	40	29	2.8164	2.3887	1.7118	8.1758	7.6614	7.2903	3.05270673031845e-05	1.76833546958928	up
gene-SERJ2_LOCUS24047	5	0	3	1333	1580	1363	1.1735	0	0.8559	302.731	302.624	342.646	1.42263857737361e-66	8.97420400633178	up
gene-SERJ2_LOCUS24057	2	0	0	111	132	104	0.4694	0	0	25.2086	25.2825	26.1447	1.2142837685231e-11	7.34714208047119	up
gene-SERJ2_LOCUS2411	14040	15403	11398	6713	7667	6140	3295.25	3344.89	3251.91	1524.55	1468.49	1543.54	0	-1.08205	down
gene-SERJ2_LOCUS24164	350	435	291	1170	1327	1019	82.1465	94.4638	83.0239	265.712	254.166	256.168	1.54805092520256e-114	1.61876458462087	up
gene-SERJ2_LOCUS24191	2	3	1	824	1024	792	0.4694	0.6515	0.2853	187.134	196.131	199.102	5.22514189344731e-47	8.68851409135133	up
gene-SERJ2_LOCUS24246	52	54	29	101	113	104	12.2046	11.7265	8.2739	22.9376	21.6434	26.1447	1.21819316324667e-07	1.15900079073969	up
gene-SERJ2_LOCUS24254	9	11	9	1	4	1	2.1123	2.3887	2.5677	0.2271	0.7661	0.2514	0.00948454744540356	-2.3934	down
gene-SERJ2_LOCUS24330	5	6	4	81	119	89	1.1735	1.3029	1.1412	18.3955	22.7926	22.3738	4.94580550346125e-22	4.17244926086628	up
gene-SERJ2_LOCUS24358	4	2	1	28	19	22	0.9388	0.4343	0.2853	6.3589	3.6392	5.5306	7.20246718621248e-06	3.23281464854796	up
gene-SERJ2_LOCUS24446	186	162	136	53	78	51	43.655	35.1796	38.8015	12.0366	14.9397	12.8209	2.84382317860902e-17	-1.51203	down
gene-SERJ2_LOCUS24449	7	7	2	21	21	14	1.6429	1.5201	0.5706	4.7692	4.0222	3.5195	0.00427945955993629	1.72754378240618	up
gene-SERJ2_LOCUS2446	23	22	21	224	266	186	5.3982	4.7775	5.9914	50.8715	50.9482	46.7588	7.50333156319377e-50	3.25770529606302	up
gene-SERJ2_LOCUS24479	179	211	133	85	94	63	42.012	45.8204	37.9456	19.3039	18.0042	15.8376	1.75653963374228e-13	-1.2004	down
gene-SERJ2_LOCUS24494	0	0	0	11	21	17	0	0	0	2.4982	4.0222	4.2736	2.98297576114704e-06	6.36769978853838	up
gene-SERJ2_LOCUS24497	3	1	0	60	69	49	0.7041	0.2172	0	13.6263	13.2159	12.3182	1.56420230198577e-11	5.38261929109667	up
gene-SERJ2_LOCUS24498	21	25	14	111	126	93	4.9288	5.429	3.9943	25.2086	24.1333	23.3794	5.91694941946302e-20	2.37004121127681	up
gene-SERJ2_LOCUS24507	0	0	0	8	11	9	0	0	0	1.8168	2.1069	2.2625	0.000123693308837125	5.56383922290368	up
gene-SERJ2_LOCUS24513	0	0	0	45	53	39	0	0	0	10.2197	10.1513	9.8043	7.08375205989243e-10	7.85183121659687	up
gene-SERJ2_LOCUS24537	36	31	24	230	286	211	8.4493	6.7319	6.8473	52.2341	54.7788	53.0435	1.6201309312877e-50	2.90316973992061	up
gene-SERJ2_LOCUS24596	266	268	250	791	913	645	62.4313	58.1984	71.3264	179.64	174.871	162.147	6.08308154866974e-66	1.48169979926212	up
gene-SERJ2_LOCUS24605	35	43	26	109	134	120	8.2146	9.3378	7.4179	24.7544	25.6656	30.1669	5.88939276187007e-15	1.72052167982699	up
gene-SERJ2_LOCUS24616	24	26	19	9	10	4	5.6329	5.6461	5.4208	2.0439	1.9153	1.0056	0.000841730374163402	-1.68648	down
gene-SERJ2_LOCUS24636	21	24	16	5	11	7	4.9288	5.2118	4.5649	1.1355	2.1069	1.7597	0.00450021053941805	-1.50353	down
gene-SERJ2_LOCUS247	43	58	31	18	28	14	10.0923	12.5952	8.8445	4.0879	5.363	3.5195	0.00032180735289635	-1.22978	down
gene-SERJ2_LOCUS24717	80	66	48	15	24	18	18.7763	14.3324	13.6947	3.4066	4.5968	4.525	9.03197208291009e-10	-1.85888	down
gene-SERJ2_LOCUS24719	0	0	0	13	23	19	0	0	0	2.9524	4.4053	4.7764	1.24494626246809e-06	6.53598513730883	up
gene-SERJ2_LOCUS24728	0	0	0	199	245	201	0	0	0	45.1938	46.9259	50.5296	2.3006803237155e-16	10.0908897081971	up
gene-SERJ2_LOCUS24775	0	0	0	12	24	12	0	0	0	2.7253	4.5968	3.0167	3.9512360179914e-06	6.31540819139312	up
gene-SERJ2_LOCUS24776	1	1	0	41	33	18	0.2347	0.2172	0	9.3113	6.3206	4.525	2.98505982686431e-06	5.42905093206004	up
gene-SERJ2_LOCUS2479	24	46	36	10	17	6	5.6329	9.9893	10.271	2.271	3.2561	1.5083	2.40940604000576e-05	-1.8	down
gene-SERJ2_LOCUS24795	143	194	107	58	66	53	33.5627	42.1287	30.5277	13.1721	12.6413	13.3237	6.7194317980184e-14	-1.40616	down
gene-SERJ2_LOCUS24830	0	0	0	13	22	24	0	0	0	2.9524	4.2138	6.0334	7.33131902278662e-07	6.65154044690672	up
gene-SERJ2_LOCUS249	20	18	15	41	47	27	4.6941	3.9088	4.2796	9.3113	9.0021	6.7876	0.00632334035215852	1.01408076793501	up
gene-SERJ2_LOCUS24917	2	1	2	7	16	9	0.4694	0.2172	0.5706	1.5897	3.0646	2.2625	0.00788520146036267	2.5529501465721	up
gene-SERJ2_LOCUS24920	929	1020	760	2023	2434	1879	218.04	221.501	216.832	459.433	466.195	472.364	4.24230949626907e-119	1.13347233020988	up
gene-SERJ2_LOCUS24926	0	0	0	8	10	11	0	0	0	1.8168	1.9153	2.7653	9.53327125490088e-05	5.62844755178063	up
gene-SERJ2_LOCUS24963	27	29	24	67	68	55	6.337	6.2976	6.8473	15.216	13.0243	13.8265	3.72097560030182e-05	1.15609135742341	up
gene-SERJ2_LOCUS24964	1	0	0	30	32	25	0.2347	0	0	6.8131	6.1291	6.2848	2.07487508203155e-06	6.23842259729479	up
gene-SERJ2_LOCUS24974	32	51	32	98	151	90	7.5105	11.0751	9.1298	22.2563	28.9217	22.6252	1.24101051749718e-10	1.45791741112961	up
gene-SERJ2_LOCUS25058	18	28	22	47	59	44	4.2247	6.0804	6.2767	10.6739	11.3005	11.0612	0.00102534734465665	1.04461984395155	up
gene-SERJ2_LOCUS25074	29	26	17	6	8	8	6.8064	5.6461	4.8502	1.3626	1.5323	2.0111	0.000367124556453514	-1.79218	down
gene-SERJ2_LOCUS2511	5	1	4	5421	6532	4990	1.1735	0.2172	1.1412	1231.13	1251.1	1254.44	1.66423779912756e-117	10.6330891121498	up
gene-SERJ2_LOCUS25111	48	74	40	296	391	285	11.2658	16.0697	11.4122	67.223	74.89	71.6465	6.16416618121537e-57	2.49399333606438	up
gene-SERJ2_LOCUS25113	45	48	38	268	352	261	10.5617	10.4236	10.8416	60.8641	67.4201	65.6131	8.27325744196036e-57	2.65359447410184	up
gene-SERJ2_LOCUS25114	1366	1407	1103	651	742	622	320.606	305.541	314.692	147.845	142.119	156.365	1.04617972809547e-66	-1.03506	down
gene-SERJ2_LOCUS2512	56	64	57	29	33	25	13.1434	13.8981	16.2624	6.586	6.3206	6.2848	5.44625215019338e-05	-1.12459	down
gene-SERJ2_LOCUS25125	101	98	92	193	260	209	23.7051	21.2815	26.2481	43.8312	49.7989	52.5407	2.44336751517366e-13	1.0877471367252	up
gene-SERJ2_LOCUS25127	4	9	4	18	18	18	0.9388	1.9544	1.1412	4.0879	3.4476	4.525	0.00790998540527487	1.5964172429618	up
gene-SERJ2_LOCUS25222	7	10	8	25	30	34	1.6429	2.1716	2.2824	5.6776	5.746	8.5473	0.000172790528181134	1.75218075598263	up
gene-SERJ2_LOCUS25230	15	16	11	306	406	288	3.5206	3.4745	3.1384	69.494	77.763	72.4006	5.31077323606934e-72	4.47658322086996	up
gene-SERJ2_LOCUS25301	6	3	4	290	341	253	1.4082	0.6515	1.1412	65.8604	65.3132	63.602	1.26346328989223e-45	5.99253643739537	up
gene-SERJ2_LOCUS25365	35	47	26	14	23	17	8.2146	10.2064	7.4179	3.1795	4.4053	4.2736	0.00356031836509242	-1.08515	down
gene-SERJ2_LOCUS25376	2	4	6	19	17	12	0.4694	0.8686	1.7118	4.315	3.2561	3.0167	0.00530052200702965	1.88897469930344	up
gene-SERJ2_LOCUS25440	105	120	84	38	50	35	24.6439	26.059	23.9657	8.63	9.5767	8.7987	4.26731214030863e-11	-1.4218	down
gene-SERJ2_LOCUS25444	0	0	0	33	47	31	0	0	0	7.4945	9.0021	7.7931	4.48937136053676e-09	7.54143237694818	up
gene-SERJ2_LOCUS25501	4	1	2	26	31	24	0.9388	0.2172	0.5706	5.9047	5.9376	6.0334	6.58155455581873e-07	3.43538136124404	up
gene-SERJ2_LOCUS25514	3	2	4	5823	6872	5316	0.7041	0.4343	1.1412	1322.43	1316.22	1336.4	1.01088284080352e-110	10.8741681837533	up
gene-SERJ2_LOCUS25637	4	9	3	19	29	19	0.9388	1.9544	0.8559	4.315	5.5545	4.7764	0.000516307563610752	1.97880377471044	up
gene-SERJ2_LOCUS25648	4	6	3	33	30	28	0.9388	1.3029	0.8559	7.4945	5.746	7.039	6.68079135267106e-07	2.72944175091699	up
gene-SERJ2_LOCUS25690	9	9	4	391	477	344	2.1123	1.9544	1.1412	88.7979	91.3619	86.4786	5.97408492282784e-68	5.68917219831672	up
gene-SERJ2_LOCUS25722	7	8	2	39	48	41	1.6429	1.7373	0.5706	8.8571	9.1937	10.307	1.76326948819141e-09	2.83446871363155	up
gene-SERJ2_LOCUS25757	0	0	0	31	28	18	0	0	0	7.0402	5.363	4.525	9.29471651323996e-08	7.01933188348585	up
gene-SERJ2_LOCUS25788	58	59	54	25	19	30	13.6128	12.8123	15.4065	5.6776	3.6392	7.5417	1.95095054230333e-05	-1.28952	down
gene-SERJ2_LOCUS25832	1	1	1	545	681	533	0.2347	0.2172	0.2853	123.772	130.435	133.992	3.28346905782734e-26	9.10283768790134	up
gene-SERJ2_LOCUS25857	41	45	38	113	112	87	9.6229	9.7721	10.8416	25.6628	21.4519	21.871	1.74424513124406e-08	1.2377497135177	up
gene-SERJ2_LOCUS25868	10	13	6	30	38	31	2.347	2.8231	1.7118	6.8131	7.2783	7.7931	9.27373671537482e-05	1.68933241332096	up
gene-SERJ2_LOCUS25878	0	0	0	48	42	39	0	0	0	10.901	8.0444	9.8043	1.15725022143095e-09	7.77727932544541	up
gene-SERJ2_LOCUS26041	155	156	133	534	627	453	36.3791	33.8767	37.9456	121.274	120.092	113.88	7.87498897177127e-65	1.76462728369973	up
gene-SERJ2_LOCUS26058	3	2	1	23	23	27	0.7041	0.4343	0.2853	5.2234	4.4053	6.7876	2.24959560612503e-06	3.53397672945853	up
gene-SERJ2_LOCUS26145	28	29	14	138	184	119	6.5717	6.2976	3.9943	31.3405	35.2423	29.9155	3.50351588479169e-27	2.54040716239689	up
gene-SERJ2_LOCUS2618	33	31	27	140	194	130	7.7452	6.7319	7.7032	31.7947	37.1577	32.6808	8.46465658609769e-26	2.24826555001234	up
gene-SERJ2_LOCUS26201	2	1	3	17	14	12	0.4694	0.2172	0.8559	3.8608	2.6815	3.0167	0.000979675073231448	2.7392912186808	up
gene-SERJ2_LOCUS26333	0	1	0	8	9	8	0	0.2172	0	1.8168	1.7238	2.0111	0.00302911114658612	4.44381046222961	up
gene-SERJ2_LOCUS26338	3	7	4	21	29	21	0.7041	1.5201	1.1412	4.7692	5.5545	5.2792	8.50650162034136e-05	2.2496575719809	up
gene-SERJ2_LOCUS26354	1758	1936	1417	766	942	620	412.61	420.418	404.278	173.962	180.425	155.863	1.42440745996362e-106	-1.23067	down
gene-SERJ2_LOCUS26373	0	0	0	6	11	6	0	0	0	1.3626	2.1069	1.5083	0.000470603245426023	5.25917904003203	up
gene-SERJ2_LOCUS26374	69	78	50	476	534	480	16.1946	16.9383	14.2653	108.102	102.279	120.668	1.84661958289352e-95	2.83579147553639	up
gene-SERJ2_LOCUS26391	4	5	3	18	27	24	0.9388	1.0858	0.8559	4.0879	5.1714	6.0334	5.14268197921708e-05	2.4376913033516	up
gene-SERJ2_LOCUS26407	7	5	5	13	27	15	1.6429	1.0858	1.4265	2.9524	5.1714	3.7709	0.00913264200693006	1.57776000459853	up
gene-SERJ2_LOCUS26463	12	18	11	41	49	46	2.8164	3.9088	3.1384	9.3113	9.3852	11.564	5.40227795602686e-06	1.64843341877959	up
gene-SERJ2_LOCUS26565	48	42	39	23	18	11	11.2658	9.1206	11.1269	5.2234	3.4476	2.7653	5.72507446832243e-05	-1.4115	down
gene-SERJ2_LOCUS26611	1	0	0	15	18	7	0.2347	0	0	3.4066	3.4476	1.7597	0.000323145869284351	5.0916858526335	up
gene-SERJ2_LOCUS26637	0	0	0	17	9	16	0	0	0	3.8608	1.7238	4.0223	8.23589546554969e-06	6.18603030720069	up
gene-SERJ2_LOCUS26663	1	0	0	78	70	63	0.2347	0	0	17.7142	13.4074	15.8376	2.72208187547759e-09	7.52396588857725	up
gene-SERJ2_LOCUS26734	0	0	0	50	51	45	0	0	0	11.3552	9.7683	11.3126	3.92310491216104e-10	7.95234907089386	up
gene-SERJ2_LOCUS2676	8	9	9	480	560	433	1.8776	1.9544	2.5677	109.01	107.259	108.852	1.09357317680934e-81	5.73096692100724	up
gene-SERJ2_LOCUS26787	0	0	0	7	6	4	0	0	0	1.5897	1.1492	1.0056	0.00233771619773742	4.84202275387414	up
gene-SERJ2_LOCUS26818	27	30	12	4	1	5	6.337	6.5147	3.4237	0.9084	0.1915	1.257	1.1673263614165e-05	-2.8305	down
gene-SERJ2_LOCUS26819	1	4	4	20	22	26	0.2347	0.8686	1.1412	4.5421	4.2138	6.5362	1.86396000553099e-05	2.83641317565562	up
gene-SERJ2_LOCUS2691	6	1	5	15	16	17	1.4082	0.2172	1.4265	3.4066	3.0646	4.2736	0.00534517771825723	1.89821513094487	up
gene-SERJ2_LOCUS26943	0	0	0	52	46	37	0	0	0	11.8094	8.8106	9.3015	8.14052089891271e-10	7.8374221179414	up
gene-SERJ2_LOCUS26948	0	3	3	18	19	20	0	0.6515	0.8559	4.0879	3.6392	5.0278	5.38358719693944e-05	3.16214166417628	up
gene-SERJ2_LOCUS26958	0	0	1	6	12	13	0	0	0.2853	1.3626	2.2984	3.2681	0.00111223942853696	4.75979830114538	up
gene-SERJ2_LOCUS26997	6728	6097	4831	2923	3368	2538	1579.09	1324.01	1378.31	663.827	645.088	638.031	6.11370034477909e-37	-1.09367	down
gene-SERJ2_LOCUS26999	3	1	1	40	43	30	0.7041	0.2172	0.2853	9.0842	8.236	7.5417	4.86903329853912e-09	4.40274669601195	up
gene-SERJ2_LOCUS27040	0	1	0	16	23	12	0	0.2172	0	3.6337	4.4053	3.0167	7.26822617510182e-05	5.44851041842554	up
gene-SERJ2_LOCUS27087	5	7	6	33	41	30	1.1735	1.5201	1.7118	7.4945	7.8529	7.5417	3.9829513543216e-07	2.43282135343715	up
gene-SERJ2_LOCUS27140	1	0	1	8	10	8	0.2347	0	0.2853	1.8168	1.9153	2.0111	0.00753303524358439	3.59521766744144	up
gene-SERJ2_LOCUS2721	132	151	95	310	362	249	30.9809	32.7909	27.104	70.4025	69.3355	62.5964	4.49763193006038e-21	1.19291178927082	up
gene-SERJ2_LOCUS2725	0	0	1	47	67	49	0	0	0.2853	10.6739	12.8328	12.3182	2.19119496485999e-08	7.13823157908183	up
gene-SERJ2_LOCUS27265	1598	1703	1282	701	817	606	375.057	369.82	365.762	159.2	156.484	152.343	5.96154043616268e-105	-1.20285	down
gene-SERJ2_LOCUS27273	1	0	1	1976	2315	1774	0.2347	0	0.2853	448.759	443.402	445.968	6.4206066860861e-28	11.4734032014025	up
gene-SERJ2_LOCUS27360	24487	26383	20202	9394	11326	8588	5747.2	5729.28	5763.74	2133.42	2169.32	2158.95	0	-1.37203	down
gene-SERJ2_LOCUS27362	5	7	3	24	27	17	1.1735	1.5201	0.8559	5.4505	5.1714	4.2736	0.000245846059318556	2.09053454991204	up
gene-SERJ2_LOCUS2737	0	0	1	5	9	11	0	0	0.2853	1.1355	1.7238	2.7653	0.00311637407854877	4.45597113062534	up
gene-SERJ2_LOCUS27434	0	1	0	8	7	9	0	0.2172	0	1.8168	1.3407	2.2625	0.00355874394889071	4.40168409732922	up
gene-SERJ2_LOCUS27475	1	1	1	1022	1261	1049	0.2347	0.2172	0.2853	232.101	241.525	263.709	9.21587954475324e-32	10.0274822322589	up
gene-SERJ2_LOCUS27479	15	25	12	4	8	6	3.5206	5.429	3.4237	0.9084	1.5323	1.5083	0.00707841144326298	-1.6103	down
gene-SERJ2_LOCUS2766	0	0	0	13	9	9	0	0	0	2.9524	1.7238	2.2625	6.34232106348091e-05	5.72498871140123	up
gene-SERJ2_LOCUS27666	0	1	0	45	61	45	0	0.2172	0	10.2197	11.6836	11.3126	3.89747417916658e-08	7.02885599300175	up
gene-SERJ2_LOCUS27679	0	1	2	24	16	9	0	0.2172	0.5706	5.4505	3.0646	2.2625	0.000185128642796677	3.92240247372932	up
gene-SERJ2_LOCUS27732	0	0	0	29	24	27	0	0	0	6.586	4.5968	6.7876	6.03534804027977e-08	7.09592144665935	up
gene-SERJ2_LOCUS27849	5	11	4	29	32	30	1.1735	2.3887	1.1412	6.586	6.1291	7.5417	1.58685010405481e-05	2.11362823237539	up
gene-SERJ2_LOCUS27857	0	0	0	24	27	23	0	0	0	5.4505	5.1714	5.782	1.13145816178391e-07	6.96958533711309	up
gene-SERJ2_LOCUS2787	1	0	0	46	61	67	0.2347	0	0	10.4468	11.6836	16.8432	1.30742097710066e-08	7.25189115962349	up
gene-SERJ2_LOCUS2788	16	23	20	49	56	42	3.7553	4.9946	5.7061	11.1281	10.7259	10.5584	0.000189594223508425	1.21906790224603	up
gene-SERJ2_LOCUS27897	0	0	0	215	275	181	0	0	0	48.8275	52.672	45.5018	1.64138499664397e-16	10.1384130541933	up
gene-SERJ2_LOCUS28158	5	8	3	30	32	32	1.1735	1.7373	0.8559	6.8131	6.1291	8.0445	1.36091161761189e-06	2.4824819176381	up
gene-SERJ2_LOCUS2836	0	0	0	20	29	29	0	0	0	4.5421	5.5545	7.2903	7.84922271231685e-08	7.05069588085966	up
gene-SERJ2_LOCUS2843	4	1	0	39	67	50	0.9388	0.2172	0	8.8571	12.8328	12.5696	3.49484011795258e-11	4.86858209938919	up
gene-SERJ2_LOCUS2845	5	10	10	150	204	143	1.1735	2.1716	2.8531	34.0657	39.073	35.9489	3.99547921655488e-37	4.21254881719479	up
gene-SERJ2_LOCUS2876	2	3	0	33	33	24	0.4694	0.6515	0	7.4945	6.3206	6.0334	1.44072010132588e-07	4.08736039297508	up
gene-SERJ2_LOCUS2914	196	189	159	64	63	45	46.002	41.0429	45.3636	14.5347	12.0667	11.3126	2.32333455110253e-24	-1.75797	down
gene-SERJ2_LOCUS2947	6	7	7	38	48	44	1.4082	1.5201	1.9971	8.63	9.1937	11.0612	3.90288089441441e-09	2.60952220800013	up
gene-SERJ2_LOCUS3014	5	4	4	114	148	97	1.1735	0.8686	1.1412	25.8899	28.3471	24.3849	1.24787568743243e-25	4.68611800971857	up
gene-SERJ2_LOCUS3016	4	4	6	104	138	108	0.9388	0.8686	1.7118	23.6189	26.4317	27.1502	1.24266352874745e-25	4.54677986275582	up
gene-SERJ2_LOCUS3020	0	1	1	6	8	14	0	0.2172	0.2853	1.3626	1.5323	3.5195	0.00528409016366133	3.74640582667169	up
gene-SERJ2_LOCUS307	0	0	0	24	21	28	0	0	0	5.4505	4.0222	7.039	1.25818300523194e-07	6.9708106535999	up
gene-SERJ2_LOCUS3088	0	0	0	35	25	27	0	0	0	7.9487	4.7884	6.7876	3.17718824447509e-08	7.21653	up
gene-SERJ2_LOCUS3102	48	51	40	18	29	23	11.2658	11.0751	11.4122	4.0879	5.5545	5.782	0.000639317629534661	-1.08518	down
gene-SERJ2_LOCUS3117	68	82	57	30	40	30	15.9599	17.807	16.2624	6.8131	7.6614	7.5417	8.56085504808311e-06	-1.14126	down
gene-SERJ2_LOCUS3127	7	8	6	52	56	39	1.6429	1.7373	1.7118	11.8094	10.7259	9.8043	1.7039281326583e-10	2.71212943070432	up
gene-SERJ2_LOCUS3145	31	45	25	346	436	299	7.2758	9.7721	7.1326	78.5782	83.509	75.1659	1.73047397189161e-78	3.32495401751151	up
gene-SERJ2_LOCUS3183	28	44	20	93	80	52	6.5717	9.555	5.7061	21.1207	15.3228	13.0723	1.72705030885151e-05	1.20956516564615	up
gene-SERJ2_LOCUS3255	0	0	1	30	27	29	0	0	0.2853	6.8131	5.1714	7.2903	2.16539103796107e-06	6.23588141918201	up
gene-SERJ2_LOCUS3260	13	25	17	48	40	46	3.0512	5.429	4.8502	10.901	7.6614	11.564	0.000650216909150786	1.21091861938666	up
gene-SERJ2_LOCUS3261	0	0	0	14	17	15	0	0	0	3.1795	3.2561	3.7709	4.16203190074871e-06	6.28444099030296	up
gene-SERJ2_LOCUS3264	43	41	33	152	141	110	10.0923	8.9035	9.4151	34.5199	27.0064	27.653	9.04031604272705e-16	1.69375344310516	up
gene-SERJ2_LOCUS3268	0	0	0	13	13	11	0	0	0	2.9524	2.4899	2.7653	1.90531448657949e-05	5.97051919824645	up
gene-SERJ2_LOCUS3276	150	231	152	721	826	588	35.2056	50.1635	43.3664	163.743	158.207	147.818	9.35727490366878e-81	1.90932215848916	up
gene-SERJ2_LOCUS3291	109	127	96	3	4	3	25.5828	27.5791	27.3893	0.6813	0.7661	0.7542	1.18238818670643e-24	-5.14701	down
gene-SERJ2_LOCUS3298	15	20	11	0	0	0	3.5206	4.3432	3.1384	0	0	0	2.12238803065591e-06	-6.45179	down
gene-SERJ2_LOCUS3299	1166	1281	966	20	23	9	273.665	278.18	275.605	4.5421	4.4053	2.2625	6.96847229410374e-188	-6.13064	down
gene-SERJ2_LOCUS3363	43	30	30	86	105	80	10.0923	6.5147	8.5592	19.531	20.1111	20.1113	7.14914486914832e-08	1.29736818200115	up
gene-SERJ2_LOCUS3382	15	13	17	130	142	123	3.5206	2.8231	4.8502	29.5236	27.1979	30.9211	1.69774976110659e-28	3.04005311707737	up
gene-SERJ2_LOCUS3455	4	2	3	21	25	16	0.9388	0.4343	0.8559	4.7692	4.7884	4.0223	6.5956735287909e-05	2.67791923617222	up
gene-SERJ2_LOCUS3490	0	1	1	13	13	21	0	0.2172	0.2853	2.9524	2.4899	5.2792	0.000274276970448386	4.49202719653969	up
gene-SERJ2_LOCUS3546	17	19	15	185	233	163	3.99	4.126	4.2796	42.0144	44.6275	40.9768	7.88647746976252e-44	3.41235678473005	up
gene-SERJ2_LOCUS3610	1233	1446	1017	559	670	471	289.39	314.011	290.156	126.951	128.328	118.405	3.84002983689209e-82	-1.213	down
gene-SERJ2_LOCUS3613	290	366	266	159	171	146	68.0642	79.4799	75.8912	36.1097	32.7524	36.7031	2.44167383454585e-18	-1.04254	down
gene-SERJ2_LOCUS3628	0	2	0	16	20	13	0	0.4343	0	3.6337	3.8307	3.2681	0.000228899585766959	4.52675018223126	up
gene-SERJ2_LOCUS3629	2	4	3	80	87	71	0.4694	0.8686	0.8559	18.1684	16.6635	17.8488	1.42871369038039e-17	4.63510562230228	up
gene-SERJ2_LOCUS3634	10	7	7	75	85	74	2.347	1.5201	1.9971	17.0329	16.2804	18.6029	8.15702250798582e-18	3.19572948213742	up
gene-SERJ2_LOCUS3730	1	1	1	12	16	13	0.2347	0.2172	0.2853	2.7253	3.0646	3.2681	0.000528345564698434	3.67851695461234	up
gene-SERJ2_LOCUS3744	15	21	19	81	100	63	3.5206	4.5603	5.4208	18.3955	19.1534	15.8376	1.19592483194684e-12	2.04457023357712	up
gene-SERJ2_LOCUS3785	27	14	11	6	4	5	6.337	3.0402	3.1384	1.3626	0.7661	1.257	0.00306676325521149	-1.87043	down
gene-SERJ2_LOCUS3794	29	23	24	68	58	45	6.8064	4.9946	6.8473	15.4431	11.109	11.3126	0.000419993673587068	1.07363901204821	up
gene-SERJ2_LOCUS3799	0	0	0	19	17	23	0	0	0	4.315	3.2561	5.782	6.5271578809593e-07	6.66408435838771	up
gene-SERJ2_LOCUS3800	0	0	0	58	55	50	0	0	0	13.1721	10.5344	12.5696	1.48554132386396e-10	8.11317406503002	up
gene-SERJ2_LOCUS3830	0	0	0	16	18	16	0	0	0	3.6337	3.4476	4.0223	2.25593933257592e-06	6.40573220995239	up
gene-SERJ2_LOCUS3844	236	246	192	975	1105	888	55.3902	53.4209	54.7786	221.427	211.645	223.235	9.77209726636842e-140	2.04756962727625	up
gene-SERJ2_LOCUS3854	115	103	67	51	51	41	26.991	22.3673	19.1155	11.5823	9.7683	10.307	1.43244847998955e-06	-1.07855	down
gene-SERJ2_LOCUS3862	3468	3547	2744	9562	11581	8605	813.954	770.26	782.878	2171.58	2218.16	2163.22	0	1.51291935308838	up
gene-SERJ2_LOCUS3865	27	31	16	7	7	2	6.337	6.7319	4.5649	1.5897	1.3407	0.5028	2.73980584357913e-05	-2.29754	down
gene-SERJ2_LOCUS3874	2196	2285	1742	4814	5404	4124	515.41	496.206	497.002	1093.28	1035.05	1036.74	2.25961068205615e-184	1.11226266267471	up
gene-SERJ2_LOCUS3898	201	234	188	671	752	621	47.1755	50.815	53.6374	152.387	144.034	156.114	3.82953566284311e-71	1.62290354751575	up
gene-SERJ2_LOCUS39	32	23	23	240	274	217	7.5105	4.9946	6.562	54.5051	52.4804	54.5519	6.94288149191383e-53	3.13471409353677	up
gene-SERJ2_LOCUS391	6	13	5	107	122	97	1.4082	2.8231	1.4265	24.3002	23.3672	24.3849	2.88146883818093e-25	3.67799347069907	up
gene-SERJ2_LOCUS3936	0	0	0	31	46	25	0	0	0	7.0402	8.8106	6.2848	9.92211025275555e-09	7.41105509176555	up
gene-SERJ2_LOCUS3947	13	17	14	328	385	306	3.0512	3.6917	3.9943	74.4903	73.7407	76.9257	2.14719262892659e-74	4.44152461038826	up
gene-SERJ2_LOCUS3969	99	120	100	286	298	256	23.2357	26.059	28.5305	64.952	57.0773	64.3561	4.13920740126706e-22	1.30634093046363	up
gene-SERJ2_LOCUS3975	0	2	0	9	15	11	0	0.4343	0	2.0439	2.873	2.7653	0.00174592599330115	4.04705742154187	up
gene-SERJ2_LOCUS3977	18	21	22	62	53	43	4.2247	4.5603	6.2767	14.0805	10.1513	10.8098	7.81508142990027e-05	1.27622184656403	up
gene-SERJ2_LOCUS3981	2	2	2	132	160	125	0.4694	0.4343	0.5706	29.9778	30.6455	31.4239	9.81520292858614e-22	6.02597656146382	up
gene-SERJ2_LOCUS3987	0	0	0	10	9	9	0	0	0	2.271	1.7238	2.2625	0.000118085647525291	5.57589847499966	up
gene-SERJ2_LOCUS3988	147	189	140	82	86	70	34.5015	41.0429	39.9428	18.6226	16.472	17.5974	5.90539477542942e-11	-1.09079	down
gene-SERJ2_LOCUS3992	0	0	0	10	11	5	0	0	0	2.271	2.1069	1.257	0.000228049081773758	5.43845102047784	up
gene-SERJ2_LOCUS4027	78	113	74	49	45	35	18.3069	24.5389	21.1126	11.1281	8.619	8.7987	1.26932161831477e-06	-1.12472	down
gene-SERJ2_LOCUS4083	13	16	10	140	169	119	3.0512	3.4745	2.8531	31.7947	32.3693	29.9155	2.07595641908081e-32	3.36141317488003	up
gene-SERJ2_LOCUS4087	0	0	0	38	49	43	0	0	0	8.63	9.3852	10.8098	1.09346196106903e-09	7.7825076319246	up
gene-SERJ2_LOCUS4135	0	0	0	10	13	6	0	0	0	2.271	2.4899	1.5083	0.000114678112244754	5.59318121743809	up
gene-SERJ2_LOCUS4136	1	3	1	42	60	44	0.2347	0.6515	0.2853	9.5384	11.4921	11.0612	7.95887608862341e-11	4.77444180575672	up
gene-SERJ2_LOCUS4144	1	0	0	89	118	84	0.2347	0	0	20.2123	22.6011	21.1169	2.00248834312655e-10	7.97411121562836	up
gene-SERJ2_LOCUS4145	0	0	0	35	50	27	0	0	0	7.9487	9.5767	6.7876	4.53708628984261e-09	7.54634135183663	up
gene-SERJ2_LOCUS4168	0	0	0	67	75	52	0	0	0	15.216	14.3651	13.0723	3.30312288474889e-11	8.35206603371294	up
gene-SERJ2_LOCUS418	19	22	15	154	200	198	4.4594	4.7775	4.2796	34.9741	38.3069	49.7754	3.04228289419653e-38	3.2201336250642	up
gene-SERJ2_LOCUS4189	1	1	1	63	59	56	0.2347	0.2172	0.2853	14.3076	11.3005	14.0779	1.93655372485177e-10	5.80805406170157	up
gene-SERJ2_LOCUS4194	93	120	73	49	49	43	21.8275	26.059	20.8273	11.1281	9.3852	10.8098	5.1636482706587e-07	-1.10118	down
gene-SERJ2_LOCUS4227	3	2	4	18	30	22	0.7041	0.4343	1.1412	4.0879	5.746	5.5306	1.36689501351753e-05	2.84895233089535	up
gene-SERJ2_LOCUS424	22	18	15	37	40	41	5.1635	3.9088	4.2796	8.4029	7.6614	10.307	0.00512363919890041	1.01804	up
gene-SERJ2_LOCUS4249	482	536	440	1220	1372	1121	113.127	116.397	125.534	277.068	262.785	281.81	7.04627383119435e-82	1.25621668963722	up
gene-SERJ2_LOCUS4256	2675	2745	2177	1153	1271	972	627.834	596.099	621.11	261.852	243.44	244.352	1.33028808501614e-153	-1.25575	down
gene-SERJ2_LOCUS4266	3	1	1	35	31	18	0.7041	0.2172	0.2853	7.9487	5.9376	4.525	4.84773740806293e-07	3.97152843300409	up
gene-SERJ2_LOCUS4280	23	26	14	84	101	73	5.3982	5.6461	3.9943	19.0768	19.345	18.3516	7.93919790981016e-13	1.94471887588517	up
gene-SERJ2_LOCUS4303	9	10	3	25	48	31	2.1123	2.1716	0.8559	5.6776	9.1937	7.7931	4.95176123273557e-06	2.14974949551885	up
gene-SERJ2_LOCUS4315	0	2	0	12	10	8	0	0.4343	0	2.7253	1.9153	2.0111	0.00383060550358702	3.8379690750627	up
gene-SERJ2_LOCUS4334	0	0	0	48	50	33	0	0	0	10.901	9.5767	8.2959	1.09384545852274e-09	7.7847539470488	up
gene-SERJ2_LOCUS4400	0	1	0	69	78	53	0	0.2172	0	15.6702	14.9397	13.3237	4.37599489361936e-09	7.43333284787368	up
gene-SERJ2_LOCUS4424	81	105	85	37	50	25	19.011	22.8016	24.251	8.4029	9.5767	6.2848	5.01003176783716e-09	-1.38218	down
gene-SERJ2_LOCUS4428	0	0	0	64	75	58	0	0	0	14.5347	14.3651	14.5807	2.76921261943174e-11	8.37786744624341	up
gene-SERJ2_LOCUS4434	61	81	55	139	169	133	14.317	17.5898	15.6918	31.5676	32.3693	33.435	1.69545637790075e-09	1.07255267621809	up
gene-SERJ2_LOCUS4444	0	0	0	56	74	58	0	0	0	12.7179	14.1735	14.5807	4.29222024306763e-11	8.30964186108527	up
gene-SERJ2_LOCUS4457	6	15	9	244	306	249	1.4082	3.2574	2.5677	55.4136	58.6095	62.5964	1.71386505110288e-56	4.64505491272615	up
gene-SERJ2_LOCUS4498	34	24	20	4	4	3	7.9799	5.2118	5.7061	0.9084	0.7661	0.7542	9.58929198341153e-07	-2.91936	down
gene-SERJ2_LOCUS457	768	874	629	255	300	222	180.253	189.796	179.457	57.9117	57.4603	55.8088	1.41205469402741e-88	-1.63921	down
gene-SERJ2_LOCUS4570	48	25	28	182	235	177	11.2658	5.429	7.9886	41.3331	45.0106	44.4962	1.04524975786204e-33	2.45736206232259	up
gene-SERJ2_LOCUS458	149	152	113	54	59	48	34.9709	33.008	32.2395	12.2637	11.3005	12.0668	6.14104897285538e-15	-1.45282	down
gene-SERJ2_LOCUS459	297	329	244	120	146	106	69.7071	71.445	69.6145	27.2526	27.964	26.6475	2.17726930917372e-26	-1.31943	down
gene-SERJ2_LOCUS4620	0	0	0	21	30	20	0	0	0	4.7692	5.746	5.0278	1.70225216629481e-07	6.89717403963609	up
gene-SERJ2_LOCUS4627	65	70	38	35	25	23	15.2558	15.2011	10.8416	7.9487	4.7884	5.782	0.000149601661368204	-1.13156	down
gene-SERJ2_LOCUS464	25	27	21	114	130	97	5.8676	5.8633	5.9914	25.8899	24.8995	24.3849	1.28885529233729e-18	2.1298495828472	up
gene-SERJ2_LOCUS4668	0	0	0	7	9	5	0	0	0	1.5897	1.7238	1.257	0.000760203017591574	5.13423552874311	up
gene-SERJ2_LOCUS4671	23	21	19	53	59	30	5.3982	4.5603	5.4208	12.0366	11.3005	7.5417	0.00170337303966774	1.06307521161994	up
gene-SERJ2_LOCUS4714	0	0	0	38	54	45	0	0	0	8.63	10.3429	11.3126	7.19082608486206e-10	7.85502603175029	up
gene-SERJ2_LOCUS4721	0	0	0	27	36	28	0	0	0	6.1318	6.8952	7.039	2.21360423393605e-08	7.26242860297406	up
gene-SERJ2_LOCUS4731	40	33	22	69	88	75	9.3882	7.1662	6.2767	15.6702	16.855	18.8543	3.31851448021902e-06	1.2022920488384	up
gene-SERJ2_LOCUS4739	1	0	0	421	483	345	0.2347	0	0	95.6111	92.5111	86.7299	2.06053217927137e-16	10.0776754657273	up
gene-SERJ2_LOCUS4831	0	0	0	17	24	19	0	0	0	3.8608	4.5968	4.7764	6.04508347662794e-07	6.66168469877838	up
gene-SERJ2_LOCUS4834	2040	1974	1516	192	216	189	478.796	428.67	432.523	43.6041	41.3714	47.5129	0	-3.30203	down
gene-SERJ2_LOCUS484	0	2	0	28	39	32	0	0.4343	0	6.3589	7.4698	8.0445	1.37223666559172e-06	5.54390205777388	up
gene-SERJ2_LOCUS4919	140	119	90	672	796	625	32.8586	25.8418	25.6775	152.614	152.461	157.119	7.26647156121333e-121	2.49291093065012	up
gene-SERJ2_LOCUS4933	0	2	1	3149	3666	2762	0	0.4343	0.2853	715.153	702.165	694.342	4.61312179756614e-42	11.5469852106158	up
gene-SERJ2_LOCUS4947	5	2	0	26	44	25	1.1735	0.4343	0	5.9047	8.4275	6.2848	8.85476648239463e-08	3.66112703623886	up
gene-SERJ2_LOCUS4962	5	5	4	127	134	111	1.1735	1.0858	1.1412	28.8423	25.6656	27.9044	5.92443454626005e-27	4.64295229928832	up
gene-SERJ2_LOCUS4966	14	33	23	60	62	65	3.2859	7.1662	6.562	13.6263	11.8751	16.3404	1.30488372100823e-05	1.33838134384084	up
gene-SERJ2_LOCUS4982	9	16	16	71	90	64	2.1123	3.4745	4.5649	16.1244	17.2381	16.089	1.49047944028386e-13	2.3532892195216	up
gene-SERJ2_LOCUS4989	1	1	1	75	80	61	0.2347	0.2172	0.2853	17.0329	15.3228	15.3349	1.66729511908582e-11	6.07748328062592	up
gene-SERJ2_LOCUS5029	34	42	28	513	589	450	7.9799	9.1206	7.9886	116.505	112.814	113.126	3.57365313985417e-117	3.80769234954527	up
gene-SERJ2_LOCUS5051	7	1	7	71	69	59	1.6429	0.2172	1.9971	16.1244	13.2159	14.8321	1.64528177169388e-15	3.63099401349544	up
gene-SERJ2_LOCUS5094	0	0	0	14	11	9	0	0	0	3.1795	2.1069	2.2625	3.5112163949765e-05	5.8500103025824	up
gene-SERJ2_LOCUS5123	1	0	0	46	55	47	0.2347	0	0	10.4468	10.5344	11.8154	4.36603948497623e-08	7.00732316641733	up
gene-SERJ2_LOCUS5165	1	0	0	17	22	20	0.2347	0	0	3.8608	4.2138	5.0278	2.60636973855679e-05	5.6824180938913	up
gene-SERJ2_LOCUS5177	11	6	6	163	174	140	2.5817	1.3029	1.7118	37.0181	33.327	35.1948	9.19373865910921e-36	4.28353444834202	up
gene-SERJ2_LOCUS5275	13	13	12	45	30	39	3.0512	2.8231	3.4237	10.2197	5.746	9.8043	0.00017111041984392	1.51088205755837	up
gene-SERJ2_LOCUS5279	0	0	0	73	82	77	0	0	0	16.5786	15.7058	19.3571	5.99048306638157e-12	8.62227430299668	up
gene-SERJ2_LOCUS5283	99	105	85	14	19	10	23.2357	22.8016	24.251	3.1795	3.6392	2.5139	1.60993388090192e-22	-2.84942	down
gene-SERJ2_LOCUS5332	15	15	2	136	168	130	3.5206	3.2574	0.5706	30.8862	32.1778	32.6808	7.92549733650211e-33	3.67796461986917	up
gene-SERJ2_LOCUS5336	19	16	14	36	33	36	4.4594	3.4745	3.9943	8.1758	6.3206	9.0501	0.00886846520966519	1.01813390691885	up
gene-SERJ2_LOCUS5345	5	7	2	29	34	27	1.1735	1.5201	0.5706	6.586	6.5122	6.7876	1.36970673177535e-06	2.60443939192619	up
gene-SERJ2_LOCUS5372	42	43	46	26	20	18	9.8576	9.3378	13.124	5.9047	3.8307	4.525	0.000758069868103898	-1.1341	down
gene-SERJ2_LOCUS5391	10	11	11	78	97	62	2.347	2.3887	3.1384	17.7142	18.5788	15.5863	1.69381471367982e-16	2.78454756111598	up
gene-SERJ2_LOCUS5405	8	8	2	28	51	33	1.8776	1.7373	0.5706	6.3589	9.7683	8.2959	1.64030681919407e-07	2.54566570070967	up
gene-SERJ2_LOCUS5474	4	4	3	14	21	14	0.9388	0.8686	0.8559	3.1795	4.0222	3.5195	0.00240612470407076	2.05490527360561	up
gene-SERJ2_LOCUS5495	4	3	1	9	16	18	0.9388	0.6515	0.2853	2.0439	3.0646	4.525	0.00256319775552829	2.35781379893702	up
gene-SERJ2_LOCUS5505	8	7	6	57	68	53	1.8776	1.5201	1.7118	12.945	13.0243	13.3237	2.18575871414879e-13	2.98995762067019	up
gene-SERJ2_LOCUS5554	27	47	41	16	20	19	6.337	10.2064	11.6975	3.6337	3.8307	4.7764	0.00170974788686647	-1.16147	down
gene-SERJ2_LOCUS5564	70	61	52	210	229	196	16.4293	13.2466	14.8359	47.692	43.8614	49.2727	3.88065917268905e-25	1.7050552209957	up
gene-SERJ2_LOCUS5593	5	4	2	23	22	19	1.1735	0.8686	0.5706	5.2234	4.2138	4.7764	8.88635339660732e-05	2.45982589057339	up
gene-SERJ2_LOCUS5604	28	18	17	195	300	209	6.5717	3.9088	4.8502	44.2854	57.4603	52.5407	1.20854760278858e-49	3.38049380299879	up
gene-SERJ2_LOCUS5620	3	3	4	163	149	131	0.7041	0.6515	1.1412	37.0181	28.5386	32.9322	2.36624104922365e-27	5.38267106205046	up
gene-SERJ2_LOCUS564	12	12	8	23	55	34	2.8164	2.6059	2.2824	5.2234	10.5344	8.5473	6.83886687815218e-05	1.70077244487388	up
gene-SERJ2_LOCUS5659	0	0	0	15	13	12	0	0	0	3.4066	2.4899	3.0167	1.11392524611611e-05	6.08773633331597	up
gene-SERJ2_LOCUS566	0	0	0	49	72	64	0	0	0	11.1281	13.7905	16.089	5.16546990661445e-11	8.29109637966556	up
gene-SERJ2_LOCUS5702	121	128	91	942	1055	819	28.3992	27.7962	25.9628	213.933	202.069	205.889	1.33605783584171e-189	2.95916487116251	up
gene-SERJ2_LOCUS5748	0	0	0	23	26	23	0	0	0	5.2234	4.9799	5.782	1.3947339571156e-07	6.93155844120529	up
gene-SERJ2_LOCUS5841	41	34	33	99	131	95	9.6229	7.3834	9.4151	22.4834	25.091	23.8822	2.77696613254797e-11	1.48861320708503	up
gene-SERJ2_LOCUS5846	0	0	0	8	7	8	0	0	0	1.8168	1.3407	2.0111	0.000391346137522798	5.29764558542007	up
gene-SERJ2_LOCUS5866	11	16	9	33	36	27	2.5817	3.4745	2.5677	7.4945	6.8952	6.7876	0.00147026985079966	1.32848855419425	up
gene-SERJ2_LOCUS5930	0	0	0	243	283	210	0	0	0	55.1864	54.2042	52.7921	5.70342055045626e-17	10.2778150198571	up
gene-SERJ2_LOCUS5935	0	0	0	82	115	75	0	0	0	18.6226	22.0265	18.8543	1.50219653717889e-12	8.83415816901376	up
gene-SERJ2_LOCUS5936	0	0	0	28	36	33	0	0	0	6.3589	6.8952	8.2959	1.27790153530629e-08	7.36198968038785	up
gene-SERJ2_LOCUS5937	26	40	31	62	86	61	6.1023	8.6863	8.8445	14.0805	16.472	15.3349	0.000158041705207636	1.00823384330703	up
gene-SERJ2_LOCUS6040	11	13	5	139	134	122	2.5817	2.8231	1.4265	31.5676	25.6656	30.6697	3.83234787702363e-30	3.68893406529271	up
gene-SERJ2_LOCUS6047	49	61	39	119	154	91	11.5005	13.2466	11.1269	27.0255	29.4963	22.8766	6.51597934153535e-09	1.18965081262172	up
gene-SERJ2_LOCUS6050	3	7	2	75	74	61	0.7041	1.5201	0.5706	17.0329	14.1735	15.3349	1.83172293424229e-16	4.04722788041941	up
gene-SERJ2_LOCUS6081	3	11	4	35	42	36	0.7041	2.3887	1.1412	7.9487	8.0444	9.0501	8.25191755912108e-08	2.57255584619361	up
gene-SERJ2_LOCUS6094	23	30	22	52	66	50	5.3982	6.5147	6.2767	11.8094	12.6413	12.5696	0.000312912135261165	1.06970169091801	up
gene-SERJ2_LOCUS6114	2	5	3	20	28	22	0.4694	1.0858	0.8559	4.5421	5.363	5.5306	1.74307878665482e-05	2.71617217623822	up
gene-SERJ2_LOCUS6115	0	0	0	7	7	6	0	0	0	1.5897	1.3407	1.5083	0.00091015252149752	5.08350369976227	up
gene-SERJ2_LOCUS6127	9	6	4	34	62	41	2.1123	1.3029	1.1412	7.7216	11.8751	10.307	1.44973244086918e-09	2.7485436422715	up
gene-SERJ2_LOCUS6138	6	7	8	43	57	46	1.4082	1.5201	2.2824	9.7655	10.9175	11.564	2.17936519852434e-10	2.69910730284121	up
gene-SERJ2_LOCUS6190	0	0	1	79	95	71	0	0	0.2853	17.9413	18.1958	17.8488	8.24057675215229e-10	7.72900698929217	up
gene-SERJ2_LOCUS6193	2	0	0	62	61	44	0.4694	0	0	14.0805	11.6836	11.0612	1.54892856202348e-08	6.29124968817772	up
gene-SERJ2_LOCUS6200	2	4	8	26	27	16	0.4694	0.8686	2.2824	5.9047	5.1714	4.0223	0.000226613450679562	2.17639298502381	up
gene-SERJ2_LOCUS6221	47	60	46	217	235	170	11.0311	13.0295	13.124	49.2817	45.0106	42.7365	8.9376439806025e-29	1.92872325683497	up
gene-SERJ2_LOCUS6239	0	0	0	152	209	146	0	0	0	34.5199	40.0307	36.7031	3.04808862576132e-15	9.73558667510148	up
gene-SERJ2_LOCUS6286	0	0	0	123	133	75	0	0	0	27.9339	25.4741	18.8543	2.5323048732714e-13	9.1154506464393	up
gene-SERJ2_LOCUS6314	8	8	5	147	195	124	1.8776	1.7373	1.4265	33.3844	37.3492	31.1725	2.92831664698935e-34	4.3712240622027	up
gene-SERJ2_LOCUS633	101	105	63	180	243	178	23.7051	22.8016	17.9742	40.8788	46.5429	44.7476	5.98458422036089e-12	1.07004084738606	up
gene-SERJ2_LOCUS6334	76	78	81	38	46	38	17.8375	16.9383	23.1097	8.63	8.8106	9.5529	1.40167565438899e-05	-1.05001	down
gene-SERJ2_LOCUS634	0	3	1	32	43	35	0	0.6515	0.2853	7.2674	8.236	8.7987	1.63291749533491e-08	4.69367030744305	up
gene-SERJ2_LOCUS6354	0	3	2	51	65	54	0	0.6515	0.5706	11.5823	12.4497	13.5751	5.06909258347783e-12	4.99710088362304	up
gene-SERJ2_LOCUS6415	1	0	0	24	41	28	0.2347	0	0	5.4505	7.8529	7.039	1.43586428472769e-06	6.32357541985044	up
gene-SERJ2_LOCUS6426	0	0	0	7	8	5	0	0	0	1.5897	1.5323	1.257	0.000972012246563766	5.06996881324154	up
gene-SERJ2_LOCUS645	13	9	11	241	307	208	3.0512	1.9544	3.1384	54.7322	58.8011	52.2894	5.5820776459263e-55	4.41686307785439	up
gene-SERJ2_LOCUS6471	44	59	40	23	30	19	10.327	12.8123	11.4122	5.2234	5.746	4.7764	0.000543843242454359	-1.0848	down
gene-SERJ2_LOCUS6493	25	31	24	5	23	8	5.8676	6.7319	6.8473	1.1355	4.4053	2.0111	0.00710202086447196	-1.28028	down
gene-SERJ2_LOCUS6512	3	2	2	51	63	32	0.7041	0.4343	0.5706	11.5823	12.0667	8.0445	2.64085730560626e-11	4.27240272602114	up
gene-SERJ2_LOCUS6514	0	0	0	99	120	96	0	0	0	22.4834	22.9841	24.1335	3.35190592271054e-13	9.05602639752381	up
gene-SERJ2_LOCUS652	1	2	0	327	438	302	0.2347	0.4343	0	74.2632	83.8921	75.9201	3.660096631016e-22	8.37628586932606	up
gene-SERJ2_LOCUS6533	61	70	49	26	30	30	14.317	15.2011	13.98	5.9047	5.746	7.5417	3.58824739619168e-05	-1.14947	down
gene-SERJ2_LOCUS6548	10	7	0	84	92	73	2.347	1.5201	0	19.0768	17.6212	18.3516	2.88705735772138e-19	3.79167113214798	up
gene-SERJ2_LOCUS658	43	51	38	129	149	101	10.0923	11.0751	10.8416	29.2965	28.5386	25.3905	2.52719959939494e-12	1.42491083385347	up
gene-SERJ2_LOCUS6598	2953	3599	2665	1534	1715	1383	693.081	781.552	760.339	348.379	328.481	347.674	5.87051423590981e-117	-1.0828	down
gene-SERJ2_LOCUS663	17	16	17	233	272	195	3.99	3.4745	4.8502	52.9154	52.0974	49.0213	2.77001346909402e-53	3.70927881676867	up
gene-SERJ2_LOCUS6658	2	0	4	152	176	126	0.4694	0	1.1412	34.5199	33.7101	31.6753	1.09162779706362e-22	6.14216355646135	up
gene-SERJ2_LOCUS6661	5	4	4	58	64	46	1.1735	0.8686	1.1412	13.1721	12.2582	11.564	1.86013072411523e-13	3.59540141179675	up
gene-SERJ2_LOCUS6685	6	7	5	93	102	83	1.4082	1.5201	1.4265	21.1207	19.5365	20.8655	7.73473123451855e-22	3.85958763075518	up
gene-SERJ2_LOCUS6691	60	60	42	129	199	119	14.0822	13.0295	11.9828	29.2965	38.1153	29.9155	1.53292370168955e-12	1.36112656156881	up
gene-SERJ2_LOCUS6695	1	3	3	22	23	14	0.2347	0.6515	0.8559	4.9963	4.4053	3.5195	5.72335413268165e-05	2.97030207610267	up
gene-SERJ2_LOCUS6754	0	0	0	12	14	17	0	0	0	2.7253	2.6815	4.2736	6.67280925407163e-06	6.20172386486906	up
gene-SERJ2_LOCUS6756	0	0	0	17	19	14	0	0	0	3.8608	3.6392	3.5195	2.33519542013412e-06	6.3983462923329	up
gene-SERJ2_LOCUS6769	10	9	7	58	49	43	2.347	1.9544	1.9971	13.1721	9.3852	10.8098	9.81262121541149e-10	2.44386297434721	up
gene-SERJ2_LOCUS678	0	0	0	8	7	7	0	0	0	1.8168	1.3407	1.7597	0.000516307563610752	5.22820420394687	up
gene-SERJ2_LOCUS6780	1	1	0	26	29	19	0.2347	0.2172	0	5.9047	5.5545	4.7764	1.28522408596871e-05	5.11599710497318	up
gene-SERJ2_LOCUS679	0	0	0	82	96	56	0	0	0	18.6226	18.3873	14.0779	6.47157560596671e-12	8.61533805566158	up
gene-SERJ2_LOCUS68	23	14	17	93	129	84	5.3982	3.0402	4.8502	21.1207	24.7079	21.1169	4.21102217212817e-18	2.39547108703901	up
gene-SERJ2_LOCUS6802	2	6	5	27	44	31	0.4694	1.3029	1.4265	6.1318	8.4275	7.7931	1.07819623334917e-07	2.86922653108013	up
gene-SERJ2_LOCUS6813	2	3	1	25	19	26	0.4694	0.6515	0.2853	5.6776	3.6392	6.5362	4.15312642161911e-06	3.48462578883144	up
gene-SERJ2_LOCUS6828	127	153	109	56	76	58	29.8074	33.2252	31.0983	12.7179	14.5566	14.5807	9.20991579792822e-10	-1.12606	down
gene-SERJ2_LOCUS6837	0	0	0	14	21	17	0	0	0	3.1795	4.0222	4.2736	1.783949233287e-06	6.45561849567443	up
gene-SERJ2_LOCUS6842	40	42	34	122	144	91	9.3882	9.1206	9.7004	27.7068	27.581	22.8766	1.49002823514623e-12	1.52079838262857	up
gene-SERJ2_LOCUS6843	34	46	25	95	119	100	7.9799	9.9893	7.1326	21.5749	22.7926	25.1391	6.02771390213082e-11	1.49734217856382	up
gene-SERJ2_LOCUS6892	21	21	13	64	64	52	4.9288	4.5603	3.709	14.5347	12.2582	13.0723	1.61700220781257e-07	1.62561	up
gene-SERJ2_LOCUS6930	0	0	0	142	185	147	0	0	0	32.2489	35.4339	36.9545	5.84256483769936e-15	9.64453327430223	up
gene-SERJ2_LOCUS6948	0	0	0	54	68	59	0	0	0	12.2637	13.0243	14.8321	5.93452602310587e-11	8.25971262818397	up
gene-SERJ2_LOCUS6958	0	0	0	8	7	13	0	0	0	1.8168	1.3407	3.2681	0.000120139934468394	5.60304596406726	up
gene-SERJ2_LOCUS6962	0	0	0	9	10	8	0	0	0	2.0439	1.9153	2.0111	0.000153780577314946	5.51264385600102	up
gene-SERJ2_LOCUS6982	11	16	7	1	2	1	2.5817	3.4745	1.9971	0.2271	0.3831	0.2514	0.00147890811564096	-3.16553	down
gene-SERJ2_LOCUS6994	19	29	26	6	14	9	4.4594	6.2976	7.4179	1.3626	2.6815	2.2625	0.00231888965270726	-1.46319	down
gene-SERJ2_LOCUS7021	0	0	0	13	18	8	0	0	0	2.9524	3.4476	2.0111	1.64193597088529e-05	6.01803091564639	up
gene-SERJ2_LOCUS7068	58	54	44	258	312	272	13.6128	11.7265	12.5534	58.593	59.7587	68.3784	1.87052750436473e-47	2.3433741072587	up
gene-SERJ2_LOCUS7100	72	69	65	28	34	21	16.8987	14.9839	18.5449	6.3589	6.5122	5.2792	1.27732538272714e-07	-1.41722	down
gene-SERJ2_LOCUS712	0	1	0	52	56	47	0	0.2172	0	11.8094	10.7259	11.8154	3.04983891577979e-08	7.07429648937806	up
gene-SERJ2_LOCUS7123	0	1	0	152	175	130	0	0.2172	0	34.5199	33.5185	32.6808	3.73841458337303e-12	8.62869451012378	up
gene-SERJ2_LOCUS7134	3	6	3	40	36	39	0.7041	1.3029	0.8559	9.0842	6.8952	9.8043	3.53027049063037e-09	3.18784024309629	up
gene-SERJ2_LOCUS7161	5	3	1	25	28	22	1.1735	0.6515	0.2853	5.6776	5.363	5.5306	4.04712237672786e-06	2.97454418482258	up
gene-SERJ2_LOCUS7178	0	1	0	12	16	10	0	0.2172	0	2.7253	3.0646	2.5139	0.000375374995277665	5.03205400639103	up
gene-SERJ2_LOCUS7200	2	0	0	146	180	99	0.4694	0	0	33.1573	34.4762	24.8877	1.76734857500465e-12	7.62483536028298	up
gene-SERJ2_LOCUS7208	2	3	8	26	30	27	0.4694	0.6515	2.2824	5.9047	5.746	6.7876	6.3213017002452e-06	2.56362714547425	up
gene-SERJ2_LOCUS7253	2	4	3	65	74	47	0.4694	0.8686	0.8559	14.7618	14.1735	11.8154	2.25150924292005e-14	4.26943852002455	up
gene-SERJ2_LOCUS7254	0	0	0	57	46	26	0	0	0	12.945	8.8106	6.5362	1.53231178050428e-09	7.7613730500684	up
gene-SERJ2_LOCUS7270	0	0	0	6	9	5	0	0	0	1.3626	1.7238	1.257	0.00101774328545088	5.06137089803336	up
gene-SERJ2_LOCUS7315	3441	3518	2759	6724	8004	6138	807.617	763.962	787.158	1527.05	1533.04	1543.04	2.20434023466319e-211	1.00851430852402	up
gene-SERJ2_LOCUS7325	5	8	2	146	185	113	1.1735	1.7373	0.5706	33.1573	35.4339	28.4072	1.15495490237224e-30	4.78898242201764	up
gene-SERJ2_LOCUS7346	54	68	36	29	24	19	12.674	14.7668	10.271	6.586	4.5968	4.7764	9.58082738055277e-05	-1.21008	down
gene-SERJ2_LOCUS7354	21	21	20	78	95	74	4.9288	4.5603	5.7061	17.7142	18.1958	18.6029	4.3163726617051e-12	1.8972419425253	up
gene-SERJ2_LOCUS7408	2069	2090	1554	755	876	660	485.603	453.861	443.365	171.464	167.784	165.918	4.20952437424888e-145	-1.41011	down
gene-SERJ2_LOCUS7440	11	11	7	32	28	24	2.5817	2.3887	1.9971	7.2674	5.363	6.0334	0.00152144446657	1.45214636699655	up
gene-SERJ2_LOCUS7472	226	233	155	56	51	46	53.0431	50.5978	44.2223	12.7179	9.7683	11.564	5.60151614301614e-33	-2.08768	down
gene-SERJ2_LOCUS7485	0	0	0	101	118	97	0	0	0	22.9376	22.6011	24.3849	3.22501384946322e-13	9.06209708884365	up
gene-SERJ2_LOCUS7486	75	82	62	445	601	464	17.6028	17.807	17.6889	101.062	115.112	116.645	5.71417143943423e-94	2.69148993303215	up
gene-SERJ2_LOCUS7492	1	2	4	14	19	12	0.2347	0.4343	1.1412	3.1795	3.6392	3.0167	0.00113727852277936	2.56359597449052	up
gene-SERJ2_LOCUS7504	0	0	0	44	39	31	0	0	0	9.9926	7.4698	7.7931	3.44188783993664e-09	7.59303228950871	up
gene-SERJ2_LOCUS7505	0	0	0	53	58	43	0	0	0	12.0366	11.109	10.8098	2.53844450472158e-10	8.02176781389094	up
gene-SERJ2_LOCUS7508	4	14	10	43	30	38	0.9388	3.0402	2.8531	9.7655	5.746	9.5529	1.58685010405481e-05	1.91687344504202	up
gene-SERJ2_LOCUS754	0	0	0	14	13	11	0	0	0	3.1795	2.4899	2.7653	1.59841189508608e-05	6.00977880495999	up
gene-SERJ2_LOCUS7549	15	15	11	478	525	446	3.5206	3.2574	3.1384	108.556	100.556	112.12	1.39643026764764e-94	5.05559564636637	up
gene-SERJ2_LOCUS7576	2	1	1	45	58	46	0.4694	0.2172	0.2853	10.2197	11.109	11.564	2.13949975051293e-10	5.12624542502837	up
gene-SERJ2_LOCUS7595	0	0	0	79	82	59	0	0	0	17.9413	15.7058	14.8321	1.0443569542629e-11	8.53588183080367	up
gene-SERJ2_LOCUS7602	18	29	16	125	166	137	4.2247	6.2976	4.5649	28.3881	31.7947	34.4406	7.76536351412804e-28	2.67730467211531	up
gene-SERJ2_LOCUS7640	9	4	0	61	73	64	2.1123	0.8686	0	13.8534	13.982	16.089	1.790323358024e-15	3.84931765996389	up
gene-SERJ2_LOCUS7649	91	115	78	327	352	275	21.3581	24.9732	22.2538	74.2632	67.4201	69.1326	8.14640904060853e-36	1.65899576824654	up
gene-SERJ2_LOCUS7660	0	0	0	212	261	186	0	0	0	48.1462	49.9905	46.7588	1.90023432267715e-16	10.116104287237	up
gene-SERJ2_LOCUS7665	9	8	8	31	34	46	2.1123	1.7373	2.2824	7.0402	6.5122	11.564	3.15334804242743e-06	2.07683733342064	up
gene-SERJ2_LOCUS7678	0	0	0	32	27	11	0	0	0	7.2674	5.1714	2.7653	2.66800001672558e-07	6.86930138369709	up
gene-SERJ2_LOCUS7679	0	0	0	9	9	6	0	0	0	2.0439	1.7238	1.5083	0.000331560087447298	5.33726426773658	up
gene-SERJ2_LOCUS7691	0	1	4	27	22	19	0	0.2172	1.1412	6.1318	4.2138	4.7764	6.26008154724028e-06	3.66021245453157	up
gene-SERJ2_LOCUS7720	9	12	9	49	35	32	2.1123	2.6059	2.5677	11.1281	6.7037	8.0445	7.47451375309286e-06	1.86918834745124	up
gene-SERJ2_LOCUS7729	5	7	6	68	90	88	1.1735	1.5201	1.7118	15.4431	17.2381	22.1224	5.52145838615902e-19	3.68761231933304	up
gene-SERJ2_LOCUS773	1	0	0	52	64	43	0.2347	0	0	11.8094	12.2582	10.8098	2.65940753941484e-08	7.10080561811069	up
gene-SERJ2_LOCUS7759	0	0	0	5	11	5	0	0	0	1.1355	2.1069	1.257	0.000865970208195059	5.11741644582533	up
gene-SERJ2_LOCUS7760	72	88	51	31	48	27	16.8987	19.1099	14.5506	7.0402	9.1937	6.7876	2.93848761541479e-05	-1.08613	down
gene-SERJ2_LOCUS7767	29	33	40	11	16	21	6.8064	7.1662	11.4122	2.4982	3.0646	5.2792	0.00321240591474734	-1.18856	down
gene-SERJ2_LOCUS7806	26	37	29	17	8	15	6.1023	8.0349	8.2739	3.8608	1.5323	3.7709	0.00279567156855618	-1.27395	down
gene-SERJ2_LOCUS7821	63	60	59	28	37	26	14.7864	13.0295	16.833	6.3589	7.0868	6.5362	5.90737078487199e-05	-1.1055	down
gene-SERJ2_LOCUS7823	19	23	8	74	82	60	4.4594	4.9946	2.2824	16.8057	15.7058	15.0835	4.00932161027186e-11	2.02987791555028	up
gene-SERJ2_LOCUS7836	8	17	13	52	67	50	1.8776	3.6917	3.709	11.8094	12.8328	12.5696	3.79987281349127e-09	2.05649103964924	up
gene-SERJ2_LOCUS7843	24	30	41	15	14	14	5.6329	6.5147	11.6975	3.4066	2.6815	3.5195	0.00276254644146051	-1.25831	down
gene-SERJ2_LOCUS7848	0	0	0	45	42	32	0	0	0	10.2197	8.0444	8.0445	2.38904748339067e-09	7.65279246930496	up
gene-SERJ2_LOCUS7883	16	10	6	68	92	76	3.7553	2.1716	1.7118	15.4431	17.6212	19.1057	3.0987302987563e-16	2.79486619444878	up
gene-SERJ2_LOCUS7901	52	36	34	18	20	17	12.2046	7.8177	9.7004	4.0879	3.8307	4.2736	0.000442734172527392	-1.24481	down
gene-SERJ2_LOCUS7922	198	219	147	371	453	381	46.4714	47.5576	41.9399	84.2559	86.7651	95.78	7.96576769608458e-21	1.00881975270269	up
gene-SERJ2_LOCUS7987	1	1	2	129	139	118	0.2347	0.2172	0.5706	29.2965	26.6233	29.6642	2.29588017493651e-17	6.50307820225678	up
gene-SERJ2_LOCUS7993	201	223	174	88	100	104	47.1755	48.4263	49.6431	19.9852	19.1534	26.1447	1.43331229912448e-13	-1.12039	down
gene-SERJ2_LOCUS7996	15	12	11	100	145	92	3.5206	2.6059	3.1384	22.7105	27.7725	23.128	4.53824089391038e-24	3.04412838839501	up
gene-SERJ2_LOCUS8050	0	0	0	217	266	171	0	0	0	49.2817	50.9482	42.9879	2.17405173503212e-16	10.101022872661	up
gene-SERJ2_LOCUS8081	243	251	194	18	29	21	57.0331	54.5067	55.3492	4.0879	5.5545	5.2792	1.79300436653062e-57	-3.43403	down
gene-SERJ2_LOCUS810	0	0	0	15	19	16	0	0	0	3.4066	3.6392	4.0223	2.2970863804543e-06	6.40236383763914	up
gene-SERJ2_LOCUS8100	155	155	113	33	47	35	36.3791	33.6595	32.2395	7.4945	9.0021	8.7987	2.04831105622908e-22	-1.97161	down
gene-SERJ2_LOCUS8111	47	54	40	455	548	403	11.0311	11.7265	11.4122	103.333	104.961	101.311	1.36605322584217e-102	3.22327688336671	up
gene-SERJ2_LOCUS820	15	15	5	31	30	29	3.5206	3.2574	1.4265	7.0402	5.746	7.2903	0.00330323941930962	1.29657647570855	up
gene-SERJ2_LOCUS8215	17	17	14	39	58	40	3.99	3.6917	3.9943	8.8571	11.109	10.0556	5.06526083362079e-05	1.4122528221314	up
gene-SERJ2_LOCUS826	38	53	22	20	12	15	8.9188	11.5094	6.2767	4.5421	2.2984	3.7709	0.000768947010792303	-1.32016	down
gene-SERJ2_LOCUS8263	23	38	28	5	11	6	5.3982	8.252	7.9886	1.1355	2.1069	1.5083	9.02540741414321e-06	-2.12046	down
gene-SERJ2_LOCUS8269	2	0	3	25	35	34	0.4694	0	0.8559	5.6776	6.7037	8.5473	8.10843041936851e-08	4.1350504182349	up
gene-SERJ2_LOCUS8281	13	20	18	180	206	191	3.0512	4.3432	5.1355	40.8788	39.4561	48.0157	1.17235892085984e-42	3.41281591138459	up
gene-SERJ2_LOCUS8317	13	9	7	104	154	113	3.0512	1.9544	1.9971	23.6189	29.4963	28.4072	4.7027172075465e-28	3.58035228276983	up
gene-SERJ2_LOCUS8334	0	1	0	134	162	149	0	0.2172	0	30.432	31.0286	37.4573	4.65184298574162e-12	8.5987938648695	up
gene-SERJ2_LOCUS8382	957	935	663	401	452	350	224.612	203.043	189.157	91.069	86.5736	87.9869	1.46727350188819e-50	-1.17518	down
gene-SERJ2_LOCUS8388	0	1	2	24	19	13	0	0.2172	0.5706	5.4505	3.6392	3.2681	5.14271237590011e-05	4.12015379712576	up
gene-SERJ2_LOCUS839	0	0	1	46	45	34	0	0	0.2853	10.4468	8.619	8.5473	1.58678391888455e-07	6.76106051624662	up
gene-SERJ2_LOCUS8411	7	15	3	213	233	195	1.6429	3.2574	0.8559	48.3733	44.6275	49.0213	7.97875871372626e-46	4.59748535735302	up
gene-SERJ2_LOCUS8443	3	6	4	19	29	29	0.7041	1.3029	1.1412	4.315	5.5545	7.2903	1.68276568155723e-05	2.48364689081365	up
gene-SERJ2_LOCUS8446	0	0	0	514	658	490	0	0	0	116.732	126.03	123.182	5.38691121640642e-21	11.4519458557811	up
gene-SERJ2_LOCUS8452	0	0	0	20	29	31	0	0	0	4.5421	5.5545	7.7931	6.48638599101966e-08	7.09052637082838	up
gene-SERJ2_LOCUS8454	2	3	3	18	22	16	0.4694	0.6515	0.8559	4.0879	4.2138	4.0223	0.000137692497782438	2.70740886159882	up
gene-SERJ2_LOCUS8583	66	59	53	149	138	131	15.4905	12.8123	15.1212	33.8386	26.4317	32.9322	1.97081256781091e-09	1.14485262897376	up
gene-SERJ2_LOCUS8588	9	14	9	47	46	54	2.1123	3.0402	2.5677	10.6739	8.8106	13.5751	2.69055280422647e-08	2.12759481915323	up
gene-SERJ2_LOCUS860	0	0	0	38	31	21	0	0	0	8.63	5.9376	5.2792	2.69055280422647e-08	7.24765691669494	up
gene-SERJ2_LOCUS8638	0	0	0	104	152	96	0	0	0	23.6189	29.1132	24.1335	1.29853065131678e-13	9.20413590615176	up
gene-SERJ2_LOCUS8647	11	6	1	30	49	29	2.5817	1.3029	0.2853	6.8131	9.3852	7.2903	5.55099729596359e-07	2.49159883733904	up
gene-SERJ2_LOCUS8651	7	7	4	35	41	49	1.6429	1.5201	1.1412	7.9487	7.8529	12.3182	6.80822241283861e-09	2.72569881245294	up
gene-SERJ2_LOCUS8668	67	76	70	34	35	34	15.7252	16.504	19.9714	7.7216	6.7037	8.5473	7.68865421209611e-06	-1.14324	down
gene-SERJ2_LOCUS8672	0	0	0	8	9	5	0	0	0	1.8168	1.7238	1.257	0.000578686377531912	5.20357497692721	up
gene-SERJ2_LOCUS8730	50	59	40	30	29	19	11.7352	12.8123	11.4122	6.8131	5.5545	4.7764	0.000807730048524684	-1.02469	down
gene-SERJ2_LOCUS874	54	48	34	113	98	82	12.674	10.4236	9.7004	25.6628	18.7704	20.6141	7.34278708771375e-06	1.02323902845389	up
gene-SERJ2_LOCUS8768	14	16	14	49	50	42	3.2859	3.4745	3.9943	11.1281	9.5767	10.5584	5.55791049022959e-06	1.5884486988637	up
gene-SERJ2_LOCUS8782	57	43	32	24	21	19	13.3781	9.3378	9.1298	5.4505	4.0222	4.7764	0.00087096187912878	-1.12842	down
gene-SERJ2_LOCUS8803	1	0	0	126	133	125	0.2347	0	0	28.6152	25.4741	31.4239	1.70228816159592e-11	8.38811058074385	up
gene-SERJ2_LOCUS8870	2	4	1	65	62	50	0.4694	0.8686	0.2853	14.7618	11.8751	12.5696	2.38862654226187e-13	4.57643856908616	up
gene-SERJ2_LOCUS8871	0	0	0	15	15	10	0	0	0	3.4066	2.873	2.5139	1.1892851964903e-05	6.07422965005973	up
gene-SERJ2_LOCUS8873	4	4	7	70	86	69	0.9388	0.8686	1.9971	15.8973	16.472	17.346	9.5622177319183e-18	3.80823474743804	up
gene-SERJ2_LOCUS891	0	0	0	39	50	47	0	0	0	8.8571	9.5767	11.8154	7.43224592022345e-10	7.85072915796768	up
gene-SERJ2_LOCUS8929	7	6	1	32	29	19	1.6429	1.3029	0.2853	7.2674	5.5545	4.7764	1.75122217935139e-05	2.43531215616573	up
gene-SERJ2_LOCUS8966	0	0	0	305	312	298	0	0	0	69.2669	59.7587	74.9146	5.12193734298129e-18	10.6040011965828	up
gene-SERJ2_LOCUS8967	111	110	106	226	287	199	26.0522	23.8874	30.2424	51.3257	54.9704	50.0268	4.27557002155887e-13	1.01884075721918	up
gene-SERJ2_LOCUS900	0	0	0	46	49	20	0	0	0	10.4468	9.3852	5.0278	4.539686451052e-09	7.5799631061147	up
gene-SERJ2_LOCUS9072	2	2	5	224	262	173	0.4694	0.4343	1.4265	50.8715	50.182	43.4907	6.49403903144698e-33	6.09282797887847	up
gene-SERJ2_LOCUS9113	63	52	44	130	198	116	14.7864	11.2922	12.5534	29.5236	37.9238	29.1614	2.25399134500612e-12	1.37354522272263	up
gene-SERJ2_LOCUS914	27	24	20	98	107	84	6.337	5.2118	5.7061	22.2563	20.4942	21.1169	3.08911220499064e-14	1.93270276765588	up
gene-SERJ2_LOCUS915	105	114	97	28	46	42	24.6439	24.756	27.6746	6.3589	8.8106	10.5584	4.29157291913656e-12	-1.54166	down
gene-SERJ2_LOCUS9176	12	10	5	0	2	1	2.8164	2.1716	1.4265	0	0.3831	0.2514	0.00509884942498273	-3.2577	down
gene-SERJ2_LOCUS9210	9	6	7	37	35	23	2.1123	1.3029	1.9971	8.4029	6.7037	5.782	2.04153885883192e-05	2.00859595379989	up
gene-SERJ2_LOCUS9225	0	0	0	9	9	11	0	0	0	2.0439	1.7238	2.7653	9.31796496363516e-05	5.63425786520061	up
gene-SERJ2_LOCUS9246	0	0	0	17	18	17	0	0	0	3.8608	3.4476	4.2736	1.66883860458353e-06	6.46534914836138	up
gene-SERJ2_LOCUS9257	8	11	6	38	40	34	1.8776	2.3887	1.7118	8.63	7.6614	8.5473	1.35983185088809e-06	2.08079836185127	up
gene-SERJ2_LOCUS9259	1	0	0	248	283	229	0.2347	0	0	56.322	54.2042	57.5686	3.0806992110514e-14	9.36600743099225	up
gene-SERJ2_LOCUS9291	50	46	31	13	28	13	11.7352	9.9893	8.8445	2.9524	5.363	3.2681	0.000168061672466774	-1.33808	down
gene-SERJ2_LOCUS9339	4	5	1	29	46	33	0.9388	1.0858	0.2853	6.586	8.8106	8.2959	9.92515951011258e-09	3.34396898231382	up
gene-SERJ2_LOCUS9340	0	2	2	86	87	64	0	0.4343	0.5706	19.531	16.6635	16.089	1.53709396139982e-13	5.79481675993088	up
gene-SERJ2_LOCUS9410	0	0	0	16	14	10	0	0	0	3.6337	2.6815	2.5139	1.18574962989713e-05	6.07848222618181	up
gene-SERJ2_LOCUS9414	0	0	0	21	22	25	0	0	0	4.7692	4.2138	6.2848	2.16788359331326e-07	6.86043922694695	up
gene-SERJ2_LOCUS9427	5	7	7	50	63	42	1.1735	1.5201	1.9971	11.3552	12.0667	10.5584	1.58423212562612e-11	2.92513523670936	up
gene-SERJ2_LOCUS9461	2	0	1	21	20	18	0.4694	0	0.2853	4.7692	3.8307	4.525	2.80794207536926e-05	4.20735988283485	up
gene-SERJ2_LOCUS9530	24	21	18	137	179	142	5.6329	4.5603	5.1355	31.1133	34.2847	35.6975	4.79426230802945e-31	2.76805552546363	up
gene-SERJ2_LOCUS9551	3	2	1	26	24	15	0.7041	0.4343	0.2853	5.9047	4.5968	3.7709	1.24026157222144e-05	3.34434802272607	up
gene-SERJ2_LOCUS9557	3584	3794	2756	1467	1598	1268	841.18	823.898	786.302	333.163	306.072	318.764	1.98559797339628e-192	-1.31432	down
gene-SERJ2_LOCUS9559	3669	3925	3083	1396	1695	1218	861.13	852.346	879.597	317.038	324.651	306.194	1.0540341483557e-261	-1.40583	down
gene-SERJ2_LOCUS9612	15	18	10	70	79	68	3.5206	3.9088	2.8531	15.8973	15.1312	17.0946	7.63724067657193e-13	2.2519447255192	up
gene-SERJ2_LOCUS9627	0	0	0	116	108	90	0	0	0	26.3441	20.6857	22.6252	3.50827709720939e-13	9.05601358407852	up
gene-SERJ2_LOCUS9629	0	0	0	274	319	226	0	0	0	62.2267	61.0995	56.8144	1.82531905138704e-17	10.4301473300153	up
gene-SERJ2_LOCUS9640	4	3	0	64	71	55	0.9388	0.6515	0	14.5347	13.5989	13.8265	4.53553116550024e-14	4.67624049425878	up
gene-SERJ2_LOCUS9648	0	0	0	54	66	50	0	0	0	12.2637	12.6413	12.5696	1.0552278544357e-10	8.16390609966026	up
gene-SERJ2_LOCUS9713	76	110	100	223	244	176	17.8375	23.8874	28.5305	50.6444	46.7344	44.2448	1.11385593568844e-11	1.06710053758211	up
gene-SERJ2_LOCUS9746	444	534	382	199	250	175	104.209	115.962	108.987	45.1938	47.8836	43.9934	1.9929590922097e-34	-1.21787	down
gene-SERJ2_LOCUS9799	0	2	0	43	44	37	0	0.4343	0	9.7655	8.4275	9.3015	2.04624984287396e-07	5.87154881053539	up
gene-SERJ2_LOCUS9801	0	0	0	14	19	7	0	0	0	3.1795	3.6392	1.7597	1.50698666578502e-05	6.04871235202233	up
gene-SERJ2_LOCUS9808	0	0	0	5	6	5	0	0	0	1.1355	1.1492	1.257	0.00305913677124641	4.75861056879531	up
gene-SERJ2_LOCUS9831	6	2	6	34	40	26	1.4082	0.4343	1.7118	7.7216	7.6614	6.5362	2.52156304370242e-07	2.72318394669309	up
gene-SERJ2_LOCUS9835	0	0	0	8	12	6	0	0	0	1.8168	2.2984	1.5083	0.000223877081024698	5.43587091428473	up
gene-SERJ2_LOCUS9836	0	0	0	110	95	103	0	0	0	24.9815	18.1958	25.8933	4.17659631716329e-13	9.0397074204068	up
gene-SERJ2_LOCUS9837	0	0	0	431	471	382	0	0	0	97.8821	90.2127	96.0314	1.09239134338209e-19	11.084995523262	up
gene-SERJ2_LOCUS9838	0	0	0	45	39	21	0	0	0	10.2197	7.4698	5.2792	8.4764476864421e-09	7.46168287768025	up
gene-SERJ2_LOCUS9840	1	1	0	741	841	631	0.2347	0.2172	0	168.285	161.08	158.628	2.12879332398648e-21	10.018683184893	up
gene-SERJ2_LOCUS9843	169	173	123	530	669	492	39.665	37.5684	35.0926	120.365	128.137	123.684	5.06108982165288e-68	1.76889769393511	up
gene-SERJ2_LOCUS9850	0	0	0	16	17	20	0	0	0	3.6337	3.2561	5.0278	1.45067554306307e-06	6.50233639990237	up
gene-SERJ2_LOCUS9918	0	0	0	28	23	20	0	0	0	6.3589	4.4053	5.0278	1.61249463164451e-07	6.91396160640962	up
gene-SERJ2_LOCUS9919	0	0	0	35	45	27	0	0	0	7.9487	8.619	6.7876	6.22745144816061e-09	7.48620613123609	up
gene-SERJ2_LOCUS9989	7	22	10	2	5	2	1.6429	4.7775	2.8531	0.4542	0.9577	0.5028	0.00527392935860296	-2.20473	down
gene-SERJ2_LOCUS9995	1	2	2	191	241	175	0.2347	0.4343	0.5706	43.377	46.1598	43.9934	7.4947230221174e-24	6.82732686821078	up
