# Supplementary material for: Transcriptomic analysis reveals that pyruvate kinase potentially plays a key role in the differentiation of Spirometra mansoni proglottids by regulating the glycolysis pathway
Source: PLoS Negl Trop Dis. 2025 Oct 9;19(10):e0013570. doi: 10.1371/journal.pntd.0013570 (PMC12510601; doi:10.1371/journal.pntd.0013570)
Supplement: S6 Table — (XLSX) [file pntd.0013570.s006.xlsx]

## Sheet: S6_Table
S6 Table. Statistics of differentially expressed genes between MPs and GPs.
#ID	MP1_Count	MP2_Count	MP3_Count	GP1_Count	GP2_Count	GP3_Count	MP1_CPM	MP2_CPM	MP3_CPM	GP1_CPM	GP2_CPM	GP3_CPM	FDR	log2FC	regulated
ONT.10002	5	4	3	16	12	21	1.1355	0.7661	0.7542	3.9257	2.6653	4.9336	6.91318516790978e-05	2.47516696867329	up
ONT.10010	0	0	0	16	11	7	0	0	0	3.9257	2.4432	1.6445	2.81704024526555e-06	6.38579488058262	up
ONT.10012	24	34	28	1	0	0	5.4505	6.5122	7.039	0.2454	0	0	5.78204679358831e-06	-5.87875	down
ONT.10019	19	29	17	38	58	44	4.315	5.5545	4.2736	9.3236	12.8821	10.337	6.08328911880276e-07	1.55592309189305	up
ONT.10021	21	26	18	1	0	0	4.7692	4.9799	4.525	0.2454	0	0	3.37251887642797e-05	-5.46901	down
ONT.10026	60	62	41	1	1	0	13.6263	11.8751	10.307	0.2454	0.2221	0	8.31331572821437e-08	-5.90063	down
ONT.10044	0	2	2	8	12	7	0	0.3831	0.5028	1.9629	2.6653	1.6445	0.00115483224088391	3.19596774319276	up
ONT.10050	77	71	56	97	124	121	17.4871	13.5989	14.0779	23.7997	27.5411	28.4268	2.73535040482324e-10	1.18532954173017	up
ONT.10053	617	708	579	87	87	77	140.124	135.606	145.555	21.3462	19.3232	18.0898	9.29241003084803e-94	-2.4819	down
ONT.10058	7	11	6	0	1	0	1.5897	2.1069	1.5083	0	0.2221	0	0.00628534200005676	-4.01879	down
ONT.10060	0	0	0	6	11	8	0	0	0	1.4721	2.4432	1.8795	2.43147420769417e-05	5.93120132048462	up
ONT.10069	2	9	2	11	16	19	0.4542	1.7238	0.5028	2.6989	3.5537	4.4637	0.000317088038522786	2.29657895055516	up
ONT.10071	1	4	2	7	9	11	0.2271	0.7661	0.5028	1.7175	1.9989	2.5843	0.00398280616155123	2.40414778365923	up
ONT.10096	25	20	17	56	74	67	5.6776	3.8307	4.2736	13.7401	16.4358	15.7405	1.14922595122615e-13	2.10603235204574	up
ONT.1010	6	7	4	28	40	26	1.3626	1.3407	1.0056	6.87	8.8842	6.1082	1.78082175532878e-09	2.91186104236048	up
ONT.10120	1315	1580	1242	3438	3695	3595	298.643	302.624	312.228	843.541	820.68	844.581	0	1.81825561222912	up
ONT.10121	1118	1414	1104	3340	3723	3576	253.903	270.83	277.536	819.496	826.899	840.117	0	1.99265417119067	up
ONT.10122	4317	5316	3744	10779	11868	10980	980.411	1018.2	941.208	2644.72	2635.95	2579.55	0	1.77767861762261	up
ONT.10127	31	45	33	1	3	7	7.0402	8.619	8.2959	0.2454	0.6663	1.6445	4.52392064899458e-07	-2.86189	down
ONT.10135	12	25	10	40	44	34	2.7253	4.7884	2.5139	9.8143	9.7726	7.9877	4.80440101110082e-07	1.79047584869268	up
ONT.10151	10	10	7	1	0	0	2.271	1.9153	1.7597	0.2454	0	0	0.003538553368665	-4.20483	down
ONT.10152	21	27	26	0	0	0	4.7692	5.1714	6.5362	0	0	0	3.43990065786788e-07	-6.63176	down
ONT.10154	107	151	118	29	28	35	24.3002	28.9217	29.6642	7.1154	6.219	8.2226	4.36446914880702e-12	-1.58533	down
ONT.10155	9	9	7	14	17	17	2.0439	1.7238	1.7597	3.435	3.7758	3.9938	0.00750174678573915	1.38277802744712	up
ONT.10175	671	833	584	158	186	168	152.387	159.548	146.812	38.7666	41.3116	39.4686	1.68159334053484e-59	-1.58027	down
ONT.102	32	39	39	4	4	3	7.2674	7.4698	9.8043	0.9814	0.8884	0.7048	2.51175219777636e-07	-2.88846	down
ONT.10200	43	68	49	84	103	113	9.7655	13.0243	12.3182	20.6101	22.8769	26.5473	5.30025417785683e-11	1.35377952529344	up
ONT.10230	10	20	12	2	2	1	2.271	3.8307	3.0167	0.4907	0.4442	0.2349	0.00295271943338587	-2.60969	down
ONT.10243	12	15	9	1	0	1	2.7253	2.873	2.2625	0.2454	0	0.2349	0.0028226467239785	-3.71294	down
ONT.10246	8	12	12	0	0	0	1.8168	2.2984	3.0167	0	0	0	0.000116160256678285	-5.42304	down
ONT.10250	386	492	345	3727	4144	3925	87.6624	94.2349	86.7299	914.45	920.405	922.109	0	3.71530753962926	up
ONT.10251	36	50	30	3109	3539	2997	8.1758	9.5767	7.5417	762.818	786.031	704.091	0	6.82207746411923	up
ONT.10253	0	0	0	17	35	32	0	0	0	4.1711	7.7737	7.5178	1.85548148793293e-09	7.67893773476656	up
ONT.10255	33	44	31	4	6	11	7.4945	8.4275	7.7931	0.9814	1.3326	2.5843	3.73917372599733e-05	-1.91477	down
ONT.10257	334	390	269	546	655	584	75.853	74.6984	67.6242	133.965	145.479	137.2	7.0710385102005e-52	1.29182608348049	up
ONT.10261	57	85	63	20	19	20	12.945	16.2804	15.8376	4.9072	4.22	4.6986	5.9944841531487e-06	-1.34838	down
ONT.10262	44	49	53	126	132	145	9.9926	9.3852	13.3237	30.9151	29.3179	34.0652	3.42219759968636e-23	1.90148562229793	up
ONT.10266	1	4	3	26	34	31	0.2271	0.7661	0.7542	6.3793	7.5516	7.2829	2.11275325163436e-10	3.95274719645747	up
ONT.10267	0	0	0	6	10	7	0	0	0	1.4721	2.2211	1.6445	4.21606128342047e-05	5.81174428888516	up
ONT.10274	211	232	177	54	52	51	47.9191	44.436	44.4962	13.2493	11.5495	11.9815	7.31914441764064e-19	-1.53749	down
ONT.10291	12	7	3	20	29	36	2.7253	1.3407	0.7542	4.9072	6.4411	8.4576	5.04679229797838e-07	2.39328021306366	up
ONT.10293	0	4	1	10	16	12	0	0.7661	0.2514	2.4536	3.5537	2.8192	8.80261412922698e-05	3.38881490415868	up
ONT.10300	19	24	19	378	400	379	4.315	4.5968	4.7764	92.7454	88.8422	89.0393	2.3135477955768e-113	4.66641548966755	up
ONT.10306	4631	5548	4203	1172	1281	1236	1051.72	1062.63	1056.6	287.56	284.517	290.376	7.26498615747715e-302	-1.51838	down
ONT.10308	0	0	0	27	23	28	0	0	0	6.6247	5.1084	6.5781	2.82006548831e-09	7.58055725112677	up
ONT.10309	5	5	2	10	10	14	1.1355	0.9577	0.5028	2.4536	2.2211	3.289	0.00418232358935392	1.95601774521189	up
ONT.10317	17	14	12	3	1	3	3.8608	2.6815	3.0167	0.7361	0.2221	0.7048	0.00537365237811335	-2.1792	down
ONT.10319	18	28	19	50	37	44	4.0879	5.363	4.7764	12.2679	8.2179	10.337	3.73450185320976e-06	1.46358388385345	up
ONT.10327	112	173	117	37	37	25	25.4357	33.1355	29.4128	9.0783	8.2179	5.8733	4.07858997569013e-12	-1.56904	down
ONT.10329	7	9	6	14	16	27	1.5897	1.7238	1.5083	3.435	3.5537	6.3432	0.000454181537601373	1.82079815120689	up
ONT.10335	7	16	5	41	51	41	1.5897	3.0646	1.257	10.0597	11.3274	9.6322	4.36540081776924e-12	2.70743292337071	up
ONT.10344	10	16	6	23	42	35	2.271	3.0646	1.5083	5.6432	9.3284	8.2226	3.51340886575573e-07	2.0985756085179	up
ONT.10346	64	58	50	11	9	6	14.5347	11.109	12.5696	2.6989	1.9989	1.4096	5.11928501188552e-09	-2.2879	down
ONT.10355	10	8	8	17	25	15	2.271	1.5323	2.0111	4.1711	5.5526	3.524	0.00153607295623257	1.5654074492472	up
ONT.10369	0	1	0	6	10	5	0	0.1915	0	1.4721	2.2211	1.1747	0.00109363649944019	4.71826735554168	up
ONT.10376	0	0	0	30	28	19	0	0	0	7.3607	6.219	4.4637	3.41846651328319e-09	7.56123014807646	up
ONT.10379	99	136	123	499	543	537	22.4834	26.0487	30.9211	122.434	120.603	126.159	1.06166425406831e-120	2.58280176988976	up
ONT.10391	7	7	12	24	32	29	1.5897	1.3407	3.0167	5.8886	7.1074	6.813	1.35411533659622e-06	2.13448995770472	up
ONT.10395	7	5	2	40	66	61	1.5897	0.9577	0.5028	9.8143	14.659	14.3309	1.3939826583337e-17	4.01839178651194	up
ONT.10396	0	0	0	19	16	9	0	0	0	4.6618	3.5537	2.1144	3.82726493384913e-07	6.75525495753328	up
ONT.10397	88	95	79	25	26	13	19.9852	18.1958	19.8599	6.134	5.7747	3.0541	1.05827734783151e-08	-1.59331	down
ONT.10406	24	24	12	5	3	3	5.4505	4.5968	3.0167	1.2268	0.6663	0.7048	0.00200996662514638	-1.98871	down
ONT.1041	63	77	55	131	161	164	14.3076	14.7481	13.8265	32.1419	35.759	38.5289	2.46989903286616e-22	1.67034219302445	up
ONT.1042	0	0	1	23	43	24	0	0	0.2514	5.6432	9.5505	5.6384	1.00177496061916e-07	6.81648061860741	up
ONT.10426	35	41	19	208	197	194	7.9487	7.8529	4.7764	51.0345	43.7548	45.5768	6.5109901477586e-56	3.10777754826239	up
ONT.10446	2	2	2	52	54	33	0.4542	0.3831	0.5028	12.7586	11.9937	7.7528	9.73781247065097e-14	4.97719383642837	up
ONT.10452	2	7	3	22	28	18	0.4542	1.3407	0.7542	5.3979	6.219	4.2288	3.344589471181e-07	2.95802955214443	up
ONT.10460	225	239	185	419	467	422	51.0986	45.7767	46.5074	102.805	103.723	99.1413	2.41187615705206e-49	1.45383331348921	up
ONT.10462	0	0	1	9	6	9	0	0	0.2514	2.2082	1.3326	2.1144	0.000501143545499762	4.92052543657707	up
ONT.10474	21	25	12	213	179	156	4.7692	4.7884	3.0167	52.2613	39.7569	36.6494	1.48020182648241e-52	3.69193311006902	up
ONT.10479	31	45	34	11	4	7	7.0402	8.619	8.5473	2.6989	0.8884	1.6445	4.4257823657301e-05	-1.87038	down
ONT.10481	33	58	44	108	134	112	7.4945	11.109	11.0612	26.4987	29.7621	26.3124	2.25080627698973e-19	1.83631118983715	up
ONT.10485	15	21	21	56	43	32	3.4066	4.0222	5.2792	13.7401	9.5505	7.5178	1.09522819424733e-06	1.64249909486367	up
ONT.10496	8	3	6	34	49	40	1.8168	0.5746	1.5083	8.3422	10.8832	9.3973	7.94961347553639e-13	3.28428071998427	up
ONT.10499	51	54	38	194	210	181	11.5823	10.3429	9.5529	47.5995	46.6422	42.5227	4.46467943985191e-46	2.4772655049855	up
ONT.1050	13	18	12	24	21	25	2.9524	3.4476	3.0167	5.8886	4.6642	5.8733	0.00511767210582182	1.15354476790507	up
ONT.10502	0	0	0	7	5	6	0	0	0	1.7175	1.1105	1.4096	0.000195735285723561	5.46693779860492	up
ONT.10505	7	4	5	22	27	18	1.5897	0.7661	1.257	5.3979	5.9968	4.2288	2.4895222905864e-06	2.49892883067738	up
ONT.10508	168	246	170	270	336	272	38.1536	47.1175	42.7365	66.2467	74.6274	63.9015	2.7990288353571e-18	1.03600363618355	up
ONT.1051	16	21	13	1	1	1	3.6337	4.0222	3.2681	0.2454	0.2221	0.2349	0.000380550218789939	-3.60502	down
ONT.10511	14	11	3	16	16	21	3.1795	2.1069	0.7542	3.9257	3.5537	4.9336	0.00751779855299797	1.37799331581029	up
ONT.1052	3	0	0	6	11	13	0.6813	0	0	1.4721	2.4432	3.0541	0.000466401889457867	3.75209081785521	up
ONT.1058	6	5	5	21	30	31	1.3626	0.9577	1.257	5.1525	6.6632	7.2829	3.10808174644153e-08	2.79440161809844	up
ONT.1062	24	39	24	0	0	0	5.4505	7.4698	6.0334	0	0	0	1.13705317582933e-07	-6.84265	down
ONT.1072	2	5	6	24	14	16	0.4542	0.9577	1.5083	5.8886	3.1095	3.7589	3.24109223900996e-05	2.4984429748352	up
ONT.1076	100	115	94	25	21	18	22.7105	22.0265	23.6308	6.134	4.6642	4.2288	2.76215848286588e-12	-1.82896	down
ONT.1077	0	0	0	11	23	16	0	0	0	2.6989	5.1084	3.7589	1.42240966630222e-07	6.92981104121355	up
ONT.1084	22	28	27	7	3	9	4.9963	5.363	6.7876	1.7175	0.6663	2.1144	0.00243901940455783	-1.57977	down
ONT.1106	1777	2040	1616	2972	3121	2939	403.565	390.73	406.248	729.204	693.191	690.465	8.20543870837111e-176	1.17621593138526	up
ONT.1107	0	0	0	8	5	9	0	0	0	1.9629	1.1105	2.1144	5.60136889299906e-05	5.7572422476823	up
ONT.1109	45	64	36	138	149	114	10.2197	12.2582	9.0501	33.8594	33.0937	26.7823	9.02025795309678e-23	1.91954397583116	up
ONT.1124	0	0	0	8	6	10	0	0	0	1.9629	1.3326	2.3493	3.06701970995612e-05	5.88110752516407	up
ONT.1127	23	45	32	4	8	2	5.2234	8.619	8.0445	0.9814	1.7768	0.4699	1.10358334344933e-05	-2.38668	down
ONT.1145	609	737	538	2872	3243	2932	138.307	141.161	135.248	704.669	720.288	688.821	0	2.70845797593384	up
ONT.1147	0	0	0	21	21	22	0	0	0	5.1525	4.6642	5.1685	1.52274864871272e-08	7.29357051399131	up
ONT.1149	259	300	217	877	1067	970	58.8201	57.4603	54.5519	215.179	236.987	227.884	1.71424664368866e-185	2.35277630849761	up
ONT.1152	2	2	0	37	32	40	0.4542	0.3831	0	9.0783	7.1074	9.3973	1.034843125472e-10	5.2189822132268	up
ONT.1156	482	537	460	156	150	157	109.465	102.854	115.64	38.2759	33.3158	36.8843	4.10679055493946e-30	-1.2357	down
ONT.1177	33	32	32	4	4	3	7.4945	6.1291	8.0445	0.9814	0.8884	0.7048	2.15923221904193e-06	-2.70851	down
ONT.1187	61	82	60	7	7	4	13.8534	15.7058	15.0835	1.7175	1.5547	0.9397	7.20837731241104e-13	-3.04781	down
ONT.1189	0	0	0	9	13	9	0	0	0	2.2082	2.8874	2.1144	5.05683611311687e-06	6.24379015584254	up
ONT.1190	9	11	8	60	68	75	2.0439	2.1069	2.0111	14.7215	15.1032	17.6199	5.59840994724036e-21	3.30248	up
ONT.1191	132	146	121	180	190	230	29.9778	27.964	30.4183	44.1645	42.2	54.0344	2.06144947232372e-13	1.03016385410607	up
ONT.1207	0	0	0	18	16	14	0	0	0	4.4164	3.5537	3.289	1.65650450723295e-07	6.87984105818668	up
ONT.1219	42	57	28	0	0	0	9.5384	10.9175	7.039	0	0	0	5.93581708332815e-09	-7.38207	down
ONT.1229	4	8	8	97	81	80	0.9084	1.5323	2.0111	23.7997	17.9905	18.7946	4.75282174240415e-27	4.13506183272126	up
ONT.1260	300	345	296	69	80	78	68.1314	66.0794	74.4118	16.9297	17.7684	18.3247	2.74803246734572e-29	-1.61245	down
ONT.1261	237	294	196	496	594	536	53.8238	56.3111	49.2727	121.698	131.931	125.924	2.38517230884933e-67	1.60815930037886	up
ONT.1270	1	1	2	152	129	137	0.2271	0.1915	0.5028	37.2944	28.6516	32.1857	2.44360920536003e-21	7.15307332029311	up
ONT.1271	48	51	47	151	139	164	10.901	9.7683	11.8154	37.0491	30.8727	38.5289	3.27920001936602e-29	2.07821195167642	up
ONT.1277	18	19	12	0	0	1	4.0879	3.6392	3.0167	0	0	0.2349	0.000179106077455579	-5.06013	down
ONT.128	25	34	33	2	6	5	5.6776	6.5122	8.2959	0.4907	1.3326	1.1747	1.5792769056691e-05	-2.3908	down
ONT.1297	0	0	0	10	18	15	0	0	0	2.4536	3.9979	3.524	4.38140285616999e-07	6.71401336409598	up
ONT.1301	7	4	3	29	27	22	1.5897	0.7661	0.7542	7.1154	5.9968	5.1685	4.08099177977708e-08	2.92056761755899	up
ONT.1304	6	7	7	20	16	22	1.3626	1.3407	1.7597	4.9072	3.5537	5.1685	0.000129827320955702	1.9775885825837	up
ONT.1325	3	5	2	8	9	12	0.6813	0.9577	0.5028	1.9629	1.9989	2.8192	0.00751779855299797	1.99384268619567	up
ONT.133	2	2	0	9	8	14	0.4542	0.3831	0	2.2082	1.7768	3.289	0.000380550218789939	3.41275591760626	up
ONT.1334	0	0	0	15	9	8	0	0	0	3.6804	1.9989	1.8795	4.18670934249797e-06	6.2995361470983	up
ONT.1337	27	36	23	3	1	1	6.1318	6.8952	5.782	0.7361	0.2221	0.2349	2.54550697282685e-06	-3.64917	down
ONT.1349	22	28	27	7	7	8	4.9963	5.363	6.7876	1.7175	1.5547	1.8795	0.00544596520451197	-1.37106	down
ONT.1369	2	2	0	7	7	10	0.4542	0.3831	0	1.7175	1.5547	2.3493	0.00253757054725823	3.04467944002893	up
ONT.1373	0	0	0	14	7	8	0	0	0	3.435	1.5547	1.8795	8.70413671204785e-06	6.15922976133333	up
ONT.14	243	267	207	73	102	85	55.1864	51.1397	52.038	17.9111	22.6548	19.9692	9.37105282715387e-12	-1.0222	down
ONT.1403	29	25	14	54	61	54	6.586	4.7884	3.5195	13.2493	13.5484	12.6863	1.51932194110839e-09	1.76021133675125	up
ONT.1404	18	22	19	38	46	37	4.0879	4.2138	4.7764	9.3236	10.2169	8.6925	5.5037149563647e-06	1.47681260359512	up
ONT.1418	1	0	1	7	6	13	0.2271	0	0.2514	1.7175	1.3326	3.0541	0.00102269240910421	4.1309573969106	up
ONT.1429	38	52	27	69	83	65	8.63	9.9598	6.7876	16.9297	18.4348	15.2706	2.4900976668615e-08	1.34461216166702	up
ONT.145	61	96	35	0	0	0	13.8534	18.3873	8.7987	0	0	0	2.33852523417078e-10	-7.9628	down
ONT.1459	21	34	27	33	53	41	4.7692	6.5122	6.7876	8.0968	11.7716	9.6322	0.000513048316970792	1.07303489986238	up
ONT.1489	12	16	12	0	0	0	2.7253	3.0646	3.0167	0	0	0	2.81712751867981e-05	-5.73273	down
ONT.1491	14	13	9	0	1	0	3.1795	2.4899	2.2625	0	0.2221	0	0.000902789058357434	-4.62049	down
ONT.1528	1	0	0	8	8	7	0.2271	0	0	1.9629	1.7768	1.6445	0.000622883700488706	4.85534	up
ONT.1543	696	849	619	2331	2392	2320	158.065	162.613	155.611	571.93	531.276	545.043	0	2.14860968776101	up
ONT.1580	157	148	102	283	337	304	35.6554	28.3471	25.6419	69.4364	74.8496	71.4194	2.2632124699008e-38	1.62649819185065	up
ONT.1581	12	14	10	203	205	212	2.7253	2.6815	2.5139	49.8077	45.5316	49.8056	2.46037751086034e-62	4.55151017967954	up
ONT.1599	11	12	14	22	38	26	2.4982	2.2984	3.5195	5.3979	8.44	6.1082	5.68837725065356e-05	1.64613704145443	up
ONT.1601	270	307	248	51	64	63	61.3183	58.8011	62.345	12.5133	14.2148	14.8007	1.77323697048312e-29	-1.77153	down
ONT.1624	8	9	7	0	0	0	1.8168	1.7238	1.7597	0	0	0	0.000622637956322322	-4.99924	down
ONT.1626	6	15	6	0	0	0	1.3626	2.873	1.5083	0	0	0	0.000428624150207021	-5.12905	down
ONT.1628	22	40	26	1	0	1	4.9963	7.6614	6.5362	0.2454	0	0.2349	1.17937140360042e-05	-5.00165	down
ONT.1630	2	2	1	33	32	27	0.4542	0.3831	0.2514	8.0968	7.1074	6.3432	4.4005871749437e-10	4.64849149149833	up
ONT.1644	0	0	0	5	12	9	0	0	0	1.2268	2.6653	2.1144	2.00804663155355e-05	5.98550018192208	up
ONT.1659	0	2	0	14	18	14	0	0.3831	0	3.435	3.9979	3.289	2.4123547027493e-05	4.98033264637652	up
ONT.1663	10332	11927	9627	2525	2994	2693	2346.45	2284.43	2420.14	619.529	664.984	632.672	0	-1.51734	down
ONT.1665	2	1	1	48	56	44	0.4542	0.1915	0.2514	11.7772	12.4379	10.337	7.3614200689009e-13	5.65153924247752	up
ONT.1683	2	1	0	7	8	5	0.4542	0.1915	0	1.7175	1.7768	1.1747	0.00534810020233643	3.18575630540014	up
ONT.1692	2	7	5	42	27	36	0.4542	1.3407	1.257	10.305	5.9968	8.4576	3.68921447052658e-11	3.36059221287277	up
ONT.1695	449	519	396	144	163	151	101.97	99.4064	99.5509	35.3316	36.2032	35.4747	1.73704437536188e-25	-1.13071	down
ONT.1704	22	35	21	69	79	73	4.9963	6.7037	5.2792	16.9297	17.5463	17.15	3.64000175175043e-14	1.95284004637098	up
ONT.1723	28	27	19	0	0	0	6.3589	5.1714	4.7764	0	0	0	3.61989820075456e-07	-6.62185	down
ONT.1728	7	12	7	0	1	0	1.5897	2.2984	1.7597	0	0.2221	0	0.00442715737972582	-4.13568	down
ONT.1732	9	15	14	0	0	0	2.0439	2.873	3.5195	0	0	0	4.01863568401952e-05	-5.66686	down
ONT.1739	0	0	0	9	8	9	0	0	0	2.2082	1.7768	2.1144	1.69151197701577e-05	5.99519538677761	up
ONT.1764	16	10	11	21	24	20	3.6337	1.9153	2.7653	5.1525	5.3305	4.6986	0.00465299039764272	1.24437493870199	up
ONT.1765	58	81	63	132	147	152	13.1721	15.5143	15.8376	32.3873	32.6495	35.7097	3.79158285141423e-19	1.53801617723399	up
ONT.1769	18	23	17	0	0	0	4.0879	4.4053	4.2736	0	0	0	2.15938717934475e-06	-6.26867	down
ONT.1772	205	260	214	0	0	0	46.5565	49.7989	53.7977	0	0	0	7.12252504817841e-16	-9.82268	down
ONT.1773	31	39	38	0	0	0	7.0402	7.4698	9.5529	0	0	0	1.79238754283437e-08	-7.17794	down
ONT.1805	22	19	18	4740	5497	4945	4.9963	3.6392	4.525	1163	1220.91	1161.74	0	8.45040743314284	up
ONT.1807	1	0	1	21	24	22	0.2271	0	0.2514	5.1525	5.3305	5.1685	1.21324275727418e-06	5.50347148189806	up
ONT.1810	39	55	30	9	15	14	8.8571	10.5344	7.5417	2.2082	3.3316	3.289	0.00118480976384311	-1.25001	down
ONT.1821	0	0	0	9	12	6	0	0	0	2.2082	2.6653	1.4096	1.4482315638231e-05	6.04502929262139	up
ONT.1828	775	906	750	1852	1982	1818	176.006	173.53	188.543	454.403	440.213	427.107	1.09929566055039e-208	1.6590791082423	up
ONT.1834	1	0	0	358	391	356	0.2271	0	0	87.8382	86.8432	83.6358	6.45355235707275e-18	10.4406863895599	up
ONT.1838	208	215	194	445	458	422	47.2378	41.1799	48.7699	109.184	101.724	99.1413	7.75047015481601e-53	1.5422817557146	up
ONT.1847	4	0	2	346	417	385	0.9084	0	0.5028	84.8939	92.618	90.4489	3.89178109558312e-40	8.02195478365475	up
ONT.1855	0	0	0	22	18	23	0	0	0	5.3979	3.9979	5.4034	1.77870567385772e-08	7.27281366191892	up
ONT.1858	44	40	30	195	202	202	9.9926	7.6614	7.5417	47.8448	44.8653	47.4563	1.1547099706185e-53	2.8371728450081	up
ONT.1862	18	24	26	33	49	33	4.0879	4.5968	6.5362	8.0968	10.8832	7.7528	0.000331359691679581	1.1900479268395	up
ONT.1864	12	25	19	23	43	34	2.7253	4.7884	4.7764	5.6432	9.5505	7.9877	0.000493117328596392	1.27998285701244	up
ONT.1890	633	683	530	131	162	144	143.757	130.818	133.237	32.1419	35.9811	33.8302	7.52590899147747e-55	-1.63691	down
ONT.1891	0	0	0	20	20	16	0	0	0	4.9072	4.4421	3.7589	4.74732011820878e-08	7.10094895193565	up
ONT.1905	140	163	134	30	25	43	31.7947	31.2201	33.6864	7.3607	5.5526	10.1021	5.52240344253812e-15	-1.7145	down
ONT.193	10	14	11	49	45	43	2.271	2.6815	2.7653	12.0225	9.9947	10.1021	1.29053464232571e-11	2.41493885832036	up
ONT.1960	6	6	4	18	20	17	1.3626	1.1492	1.0056	4.4164	4.4421	3.9938	5.4637125935184e-05	2.22641043292205	up
ONT.1964	190	213	164	516	586	591	43.1499	40.7968	41.2281	126.605	130.154	138.845	4.92242011332058e-99	2.0213939749454	up
ONT.1967	4	3	0	8	12	5	0.9084	0.5746	0	1.9629	2.6653	1.1747	0.00882908737144229	2.29330328777098	up
ONT.1972	4	6	3	13	11	9	0.9084	1.1492	0.7542	3.1897	2.4432	2.1144	0.00752594718665399	1.80040732970483	up
ONT.1993	14	21	15	0	0	0	3.1795	4.0222	3.7709	0	0	0	6.4170731460313e-06	-6.05116	down
ONT.2000	10	7	9	18	20	22	2.271	1.3407	2.2625	4.4164	4.4421	5.1685	0.000669549141250651	1.63718422650858	up
ONT.2002	26	37	28	45	73	45	5.9047	7.0868	7.039	11.0411	16.2137	10.5719	6.54813015879316e-06	1.28270090593288	up
ONT.2003	0	0	0	41	34	46	0	0	0	10.0597	7.5516	10.8069	5.60494946982656e-11	8.21424854405505	up
ONT.2009	0	1	0	39	38	34	0	0.1915	0	9.569	8.44	7.9877	1.64244011102489e-08	7.1264813732043	up
ONT.2012	0	1	0	8	7	8	0	0.1915	0	1.9629	1.5547	1.8795	0.000624237441700256	4.85664334696135	up
ONT.2015	168	202	176	10	11	11	38.1536	38.69	44.2448	2.4536	2.4432	2.5843	2.39673757442768e-34	-3.65391	down
ONT.2026	1	0	1	7	5	6	0.2271	0	0.2514	1.7175	1.1105	1.4096	0.00649554185865592	3.59868184140494	up
ONT.2027	0	1	0	14	12	6	0	0.1915	0	3.435	2.6653	1.4096	0.000108629781702335	5.3338147366438	up
ONT.2045	46	50	32	16	15	8	10.4468	9.5767	8.0445	3.9257	3.3316	1.8795	0.000899261001125782	-1.26434	down
ONT.2050	1	1	0	11	22	15	0.2271	0.1915	0	2.6989	4.8863	3.524	1.90351595138975e-05	5.02796615328467	up
ONT.2058	21	19	15	28	33	38	4.7692	3.6392	3.7709	6.87	7.3295	8.9274	0.000265816273820937	1.28877215258063	up
ONT.2099	11	13	13	2	1	3	2.4982	2.4899	3.2681	0.4907	0.2221	0.7048	0.00963068705617344	-2.18888	down
ONT.2109	7	5	5	18	13	15	1.5897	0.9577	1.257	4.4164	2.8874	3.524	0.00108261203501892	1.87631146608611	up
ONT.2110	57	80	58	102	137	126	12.945	15.3228	14.5807	25.0265	30.4285	29.6014	2.84249166083867e-13	1.34931489602691	up
ONT.2113	2	1	1	67	82	77	0.4542	0.1915	0.2514	16.439	18.2127	18.0898	4.14645936554279e-16	6.2623238822521	up
ONT.2114	141	133	88	293	323	300	32.0218	25.4741	22.1224	71.8899	71.7401	70.4796	3.95553264540261e-44	1.78456030474056	up
ONT.2133	6	6	3	8	9	20	1.3626	1.1492	0.7542	1.9629	1.9989	4.6986	0.0075174402600373	1.75337965565995	up
ONT.2134	18	11	17	3	3	3	4.0879	2.1069	4.2736	0.7361	0.6663	0.7048	0.00724237167482007	-1.93992	down
ONT.2139	2	1	6	13	11	13	0.4542	0.1915	1.5083	3.1897	2.4432	3.0541	0.000732114678080709	2.45128315159648	up
ONT.2140	42	41	43	66	62	68	9.5384	7.8529	10.8098	16.1936	13.7705	15.9754	9.21432207442052e-06	1.07337860880619	up
ONT.2148	9	9	8	26	20	17	2.0439	1.7238	2.0111	6.3793	4.4421	3.9938	0.000313974973296982	1.72025861715425	up
ONT.2182	95	125	122	223	241	241	21.5749	23.9418	30.6697	54.7149	53.5274	56.6186	7.43300389026336e-27	1.48195862476137	up
ONT.2195	0	2	2	9	12	7	0	0.3831	0.5028	2.2082	2.6653	1.6445	0.000863430086534614	3.24965760439139	up
ONT.2209	197	219	151	321	357	338	44.7396	41.946	37.9601	78.76	79.2917	79.4071	1.79594352733246e-32	1.28737517887347	up
ONT.2213	2	4	5	37	32	33	0.4542	0.7661	1.257	9.0783	7.1074	7.7528	1.85128324341898e-11	3.6553966007362	up
ONT.2218	0	2	1	27	16	19	0	0.3831	0.2514	6.6247	3.5537	4.4637	6.06668575165859e-07	4.82566680351703	up
ONT.2232	13	21	17	42	40	45	2.9524	4.0222	4.2736	10.305	8.8842	10.5719	1.13500767644149e-07	1.7622040131392	up
ONT.2241	1	2	2	22	36	17	0.2271	0.3831	0.5028	5.3979	7.9958	3.9938	2.03796365245433e-08	4.34492701582422	up
ONT.225	29	39	35	1	0	1	6.586	7.4698	8.7987	0.2454	0	0.2349	3.21376304894027e-06	-5.24683	down
ONT.2258	44	50	39	14	11	15	9.9926	9.5767	9.8043	3.435	2.4432	3.524	0.000421729258111533	-1.28873	down
ONT.2259	44	35	47	91	84	78	9.9926	6.7037	11.8154	22.3276	18.6569	18.3247	6.52612182547728e-10	1.43484771697521	up
ONT.2264	0	1	5	22	25	19	0	0.1915	1.257	5.3979	5.5526	4.4637	1.03856302703215e-07	3.88443117534136	up
ONT.2270	1	1	0	16	20	14	0.2271	0.1915	0	3.9257	4.4421	3.289	1.27228015967288e-05	5.09109	up
ONT.2302	23	30	25	5	3	5	5.2234	5.746	6.2848	1.2268	0.6663	1.1747	0.000159595397417246	-2.14113	down
ONT.2316	251	281	218	395	488	450	57.0033	53.8212	54.8033	96.9165	108.388	105.719	1.47911553320552e-39	1.27178408266274	up
ONT.2318	1	0	0	54	36	51	0.2271	0	0	13.2493	7.9958	11.9815	2.55220447424785e-09	7.47544596327765	up
ONT.2323	144	146	126	27	38	25	32.7031	27.964	31.6753	6.6247	8.44	5.8733	3.73667027080727e-15	-1.77207	down
ONT.2348	1	1	2	11	11	13	0.2271	0.1915	0.5028	2.6989	2.4432	3.0541	0.000117073048677546	3.56458212616852	up
ONT.2356	71	84	54	123	125	133	16.1244	16.0889	13.5751	30.1791	27.7632	31.246	9.9369446814536e-14	1.31500183088366	up
ONT.2364	0	0	0	11	12	9	0	0	0	2.6989	2.6653	2.1144	3.86752706676969e-06	6.29263114590196	up
ONT.2378	101	161	118	215	283	234	22.9376	30.837	29.6642	52.752	62.8559	54.9741	8.50391009816917e-24	1.39165159298331	up
ONT.2380	10	17	8	32	25	33	2.271	3.2561	2.0111	7.8515	5.5526	7.7528	7.03924669775228e-06	1.82222942604881	up
ONT.2389	63	81	66	492	519	466	14.3076	15.5143	16.5918	120.716	115.273	109.478	4.45511363533574e-140	3.25823545401962	up
ONT.24	14	8	6	15	30	28	3.1795	1.5323	1.5083	3.6804	6.6632	6.5781	0.000109048388067322	1.81593749194507	up
ONT.2435	1	1	2	27	26	20	0.2271	0.1915	0.5028	6.6247	5.7747	4.6986	3.18409925185231e-08	4.62984774471007	up
ONT.2440	7	3	3	20	17	21	1.5897	0.5746	0.7542	4.9072	3.7758	4.9336	8.33279849761036e-06	2.5960192937309	up
ONT.2466	3	8	2	30	39	24	0.6813	1.5323	0.5028	7.3607	8.6621	5.6384	6.58068318762572e-10	3.29673775407071	up
ONT.247	2	1	4	95	94	102	0.4542	0.1915	1.0056	23.309	20.8779	23.9631	3.12399593904205e-23	5.81851498532827	up
ONT.2473	1286	1597	1193	4827	5419	5243	292.057	305.88	299.91	1184.34	1203.59	1231.75	0	2.37077548469954	up
ONT.2492	18	24	12	4	4	4	4.0879	4.5968	3.0167	0.9814	0.8884	0.9397	0.00745962967006029	-1.70892	down
ONT.2522	52	93	65	170	180	185	11.8094	17.8127	16.3404	41.7109	39.979	43.4624	1.38768052059025e-27	1.79852204875193	up
ONT.2533	63	98	61	31	26	23	14.3076	18.7704	15.3349	7.6061	5.7747	5.4034	0.000230840418468922	-1.01587	down
ONT.2557	48	47	52	6	4	10	10.901	9.0021	13.0723	1.4721	0.8884	2.3493	3.05051734380539e-08	-2.44905	down
ONT.2560	7	2	2	13	17	6	1.5897	0.3831	0.5028	3.1897	3.7758	1.4096	0.00294580431984494	2.13941542906401	up
ONT.2562	14	19	18	30	27	32	3.1795	3.6392	4.525	7.3607	5.9968	7.5178	0.000761166414501462	1.2444890183804	up
ONT.2563	63	79	68	2	2	3	14.3076	15.1312	17.0946	0.4907	0.4442	0.7048	2.92825804366322e-13	-4.46698	down
ONT.2565	14	11	11	1	0	3	3.1795	2.1069	2.7653	0.2454	0	0.7048	0.00492541855067798	-2.73748	down
ONT.2569	0	0	0	27	18	22	0	0	0	6.6247	3.9979	5.1685	1.09387720140368e-08	7.36389039179725	up
ONT.2586	85	99	65	0	0	0	19.3039	18.9619	16.3404	0	0	0	1.40184520037213e-11	-8.36709	down
ONT.2600	125	146	107	46	45	42	28.3881	27.964	26.8989	11.2865	9.9947	9.8671	2.21714355957411e-07	-1.06088	down
ONT.2601	64	78	60	23	20	16	14.5347	14.9397	15.0835	5.6432	4.4421	3.7589	7.85324118092445e-06	-1.3301	down
ONT.2612	5	8	8	149	156	116	1.1355	1.5323	2.0111	36.5584	34.6485	27.2521	1.65484064814039e-40	4.76880904358909	up
ONT.2625	40	31	30	66	59	78	9.0842	5.9376	7.5417	16.1936	13.1042	18.3247	1.82470078242812e-08	1.44460753994872	up
ONT.2643	203	287	197	355	386	383	46.1023	54.9704	49.5241	87.1021	85.7327	89.979	1.11641253133378e-29	1.1588375554974	up
ONT.2662	54	61	49	0	0	1	12.2637	11.6836	12.3182	0	0	0.2349	6.23396025973911e-08	-6.81129	down
ONT.2673	0	0	0	36	37	42	0	0	0	8.8329	8.2179	9.8671	8.6554355823344e-11	8.13878767073585	up
ONT.268	44	28	35	0	0	0	9.9926	5.363	8.7987	0	0	0	2.04595273088748e-08	-7.18	down
ONT.2682	0	0	0	20	20	7	0	0	0	4.9072	4.4421	1.6445	2.78497613084083e-07	6.84829310587553	up
ONT.2683	0	0	0	25	19	19	0	0	0	6.134	4.22	4.4637	1.80246410494579e-08	7.27383553975106	up
ONT.2690	27	32	25	6	7	5	6.1318	6.1291	6.2848	1.4721	1.5547	1.1747	0.000435747030103325	-1.77939	down
ONT.2708	11	14	12	2	1	0	2.4982	2.6815	3.0167	0.4907	0.2221	0	0.00276302231749122	-3.18173	down
ONT.2713	13695	15624	12678	32727	36811	34092	3110.2	2992.53	3187.14	8029.84	8175.93	8009.31	0	1.74281959162668	up
ONT.2714	39	40	38	0	4	2	8.8571	7.6614	9.5529	0	0.8884	0.4699	3.10323343052488e-08	-3.85482	down
ONT.2744	0	0	0	5	9	7	0	0	0	1.2268	1.9989	1.6445	7.81311408779721e-05	5.67996621274622	up
ONT.2748	84	84	83	0	0	0	19.0768	16.0889	20.8655	0	0	0	1.18803254995761e-11	-8.39709	down
ONT.2756	5	4	3	39	34	41	1.1355	0.7661	0.7542	9.569	7.5516	9.6322	1.00800865283213e-12	3.69319645570844	up
ONT.2758	49	78	56	150	173	153	11.1281	14.9397	14.0779	36.8037	38.4243	35.9446	4.49368181539273e-26	1.8260162377159	up
ONT.2765	3	3	1	9	11	11	0.6813	0.5746	0.2514	2.2082	2.4432	2.5843	0.00116475348644276	2.59804557010321	up
ONT.2766	158	179	132	438	481	444	35.8825	34.2847	33.1836	107.467	106.833	104.31	4.93911003220895e-81	1.98359409968171	up
ONT.277	45	38	40	104	104	99	10.2197	7.2783	10.0556	25.5172	23.099	23.2583	1.75774389082648e-16	1.75594233733789	up
ONT.2779	27	33	32	8	1	6	6.1318	6.3206	8.0445	1.9629	0.2221	1.4096	5.11497415481923e-05	-2.17598	down
ONT.2809	12	13	6	28	20	29	2.7253	2.4899	1.5083	6.87	4.4421	6.813	5.36854259827233e-05	1.76891875127381	up
ONT.2850	0	0	0	8	5	8	0	0	0	1.9629	1.1105	1.8795	7.4883488574517e-05	5.69032333650394	up
ONT.2864	285	342	225	31	43	43	64.7248	65.5048	56.563	7.6061	9.5505	10.1021	4.46667143558666e-41	-2.41497	down
ONT.2867	29	50	31	113	127	114	6.586	9.5767	7.7931	27.7255	28.2074	26.7823	4.31889559136615e-24	2.13643029923022	up
ONT.2874	26	29	13	0	1	3	5.9047	5.5545	3.2681	0	0.2221	0.7048	4.19316195633875e-05	-3.62623	down
ONT.288	37	38	41	6	4	2	8.4029	7.2783	10.307	1.4721	0.8884	0.4699	1.54467542568209e-07	-2.84263	down
ONT.290	1	3	0	8	17	10	0.2271	0.5746	0	1.9629	3.7758	2.3493	0.000155886116888716	3.58963632828504	up
ONT.2904	50	61	52	109	153	139	11.3552	11.6836	13.0723	26.744	33.9821	32.6556	3.09357092595635e-20	1.73820833525165	up
ONT.294	17	25	26	0	0	0	3.8608	4.7884	6.5362	0	0	0	6.79986622891702e-07	-6.51269	down
ONT.2946	0	0	0	10	15	8	0	0	0	2.4536	3.3316	1.8795	3.38482654313524e-06	6.33325828414162	up
ONT.2948	293	367	258	709	764	740	66.5417	70.2931	64.8589	173.959	169.689	173.85	2.32161123487896e-104	1.71598332444834	up
ONT.2949	14	22	18	25	29	30	3.1795	4.2138	4.525	6.134	6.4411	7.048	0.00372790967617742	1.08125323279823	up
ONT.2951	49	62	51	3	0	5	11.1281	11.8751	12.8209	0.7361	0	1.1747	6.53834332590793e-11	-3.896	down
ONT.2972	0	0	0	34	38	39	0	0	0	8.3422	8.44	9.1624	1.19468821757751e-10	8.08687617644524	up
ONT.2977	163	185	165	45	71	47	37.0181	35.4339	41.4795	11.0411	15.7695	11.0418	9.07907413679787e-11	-1.21892	down
ONT.2983	8	7	11	23	30	28	1.8168	1.3407	2.7653	5.6432	6.6632	6.5781	3.37020919124975e-06	2.0668271081901	up
ONT.2995	95	111	97	169	221	233	21.5749	21.2603	24.3849	41.4655	49.0853	54.7392	3.51080892588932e-23	1.47873316820399	up
ONT.3005	30	22	28	41	44	49	6.8131	4.2138	7.039	10.0597	9.7726	11.5117	0.000108135121957816	1.17283257552682	up
ONT.3008	0	0	0	33	49	56	0	0	0	8.0968	10.8832	13.1562	1.84294688710385e-11	8.39836121682004	up
ONT.3028	55	69	39	316	295	301	12.4908	13.2159	9.8043	77.5332	65.5211	70.7146	1.41968798588405e-80	2.93425732313867	up
ONT.3034	4	4	0	35	46	39	0.9084	0.7661	0	8.5875	10.2169	9.1624	4.41557169042806e-13	4.35656651371765	up
ONT.3041	3	1	5	9	17	9	0.6813	0.1915	1.257	2.2082	3.7758	2.1144	0.00144869636647301	2.36537014265754	up
ONT.3050	1	0	0	21	37	34	0.2271	0	0	5.1525	8.2179	7.9877	7.90781233725704e-08	6.84982314738475	up
ONT.3071	7	7	5	0	0	0	1.5897	1.3407	1.257	0	0	0	0.00221747800819105	-4.66037	down
ONT.3132	16	13	16	0	0	0	3.6337	2.4899	4.0223	0	0	0	1.20521394039104e-05	-5.92784	down
ONT.3138	6	10	13	19	21	21	1.3626	1.9153	3.2681	4.6618	4.6642	4.9336	0.00148012345912915	1.50445094921545	up
ONT.3146	1	6	4	13	5	17	0.2271	1.1492	1.0056	3.1897	1.1105	3.9938	0.0035218395075734	2.13329701687855	up
ONT.3161	2269	2789	2037	7081	8053	7641	515.301	534.189	512.084	1737.38	1788.62	1795.12	0	2.12802291810209	up
ONT.3231	56	73	40	70	97	92	12.7179	13.982	10.0556	17.1751	21.5442	21.6138	7.01503966802413e-07	1.0674867512078	up
ONT.3233	13	9	7	81	88	81	2.9524	1.7238	1.7597	19.874	19.5453	19.0295	2.74905129639679e-26	3.55006041582265	up
ONT.3236	5	3	0	17	16	13	1.1355	0.5746	0	4.1711	3.5537	3.0541	3.05452409169014e-05	2.97783882009734	up
ONT.3246	44	37	34	89	103	105	9.9926	7.0868	8.5473	21.8369	22.8769	24.6679	1.36852993163021e-16	1.80666283901902	up
ONT.3249	55	63	37	0	0	0	12.4908	12.0667	9.3015	0	0	0	9.91755611511259e-10	-7.67922	down
ONT.3250	450	552	433	890	970	893	102.197	105.727	108.852	218.369	215.442	209.794	4.84631899274004e-91	1.38364587772908	up
ONT.3273	12	14	16	43	42	39	2.7253	2.6815	4.0223	10.5504	9.3284	9.1624	1.13174075760952e-08	1.99898356714475	up
ONT.3288	65	86	62	226	226	201	14.7618	16.472	15.5863	55.4509	50.1958	47.2214	2.00562762398056e-41	2.0630446825906	up
ONT.3297	11	31	28	0	0	0	2.4982	5.9376	7.039	0	0	0	7.55344830300819e-07	-6.5433	down
ONT.3304	0	0	0	7	12	14	0	0	0	1.7175	2.6653	3.289	3.43027304918191e-06	6.33318255795875	up
ONT.3317	1	0	0	6	10	7	0.2271	0	0	1.4721	2.2211	1.6445	0.000652746712114124	4.85004268791675	up
ONT.3321	0	0	0	6	5	5	0	0	0	1.4721	1.1105	1.1747	0.00039896468536398	5.29551328678101	up
ONT.3336	2	3	0	27	26	23	0.4542	0.5746	0	6.6247	5.7747	5.4034	1.00630703383204e-08	4.38125843207753	up
ONT.3354	24	28	30	0	0	0	5.4505	5.363	7.5417	0	0	0	1.55671327090541e-07	-6.78551	down
ONT.3366	0	0	0	16	9	19	0	0	0	3.9257	1.9989	4.4637	3.8080248786457e-07	6.75807654832212	up
ONT.337	0	0	0	8	9	8	0	0	0	1.9629	1.9989	1.8795	2.23592154221787e-05	5.93620574270983	up
ONT.3384	1	0	1	9	6	5	0.2271	0	0.2514	2.2082	1.3326	1.1747	0.00396971336786304	3.75302134863125	up
ONT.3405	8	9	6	50	49	43	1.8168	1.7238	1.5083	12.2679	10.8832	10.1021	1.6254858396995e-14	3.07272766892694	up
ONT.3406	16	13	8	90	78	79	3.6337	2.4899	2.0111	22.0822	17.3242	18.5596	1.93119935357973e-24	3.18586401882884	up
ONT.3409	3	0	0	5	13	8	0.6813	0	0	1.2268	2.8874	1.8795	0.00138116109029093	3.53987178206277	up
ONT.3424	7	11	9	0	0	0	1.5897	2.1069	2.2625	0	0	0	0.000327295097943813	-5.16789	down
ONT.346	1	0	0	11	10	11	0.2271	0	0	2.6989	2.2211	2.5843	9.63731287206278e-05	5.33271621129658	up
ONT.3461	4	6	8	11	15	18	0.9084	1.1492	2.0111	2.6989	3.3316	4.2288	0.00303682328884085	1.71956952576595	up
ONT.3469	53	64	56	16	16	16	12.0366	12.2582	14.0779	3.9257	3.5537	3.7589	1.453624386695e-05	-1.40996	down
ONT.3496	7	14	9	1	0	0	1.5897	2.6815	2.2625	0.2454	0	0	0.00234376527998896	-4.34435	down
ONT.3505	1	0	0	12	11	8	0.2271	0	0	2.9443	2.4432	1.8795	0.000119367603979112	5.28698453546283	up
ONT.3519	14	20	14	49	93	55	3.1795	3.8307	3.5195	12.0225	20.6558	12.9213	1.2683902360696e-14	2.47788198505898	up
ONT.3520	620	774	499	2403	2636	2432	140.805	148.248	125.444	589.596	585.47	571.355	0	2.42924369579269	up
ONT.3525	2	6	3	10	11	13	0.4542	1.1492	0.7542	2.4536	2.4432	3.0541	0.00280450843340509	2.08609361053633	up
ONT.3538	56	54	40	6	4	9	12.7179	10.3429	10.0556	1.4721	0.8884	2.1144	1.11387443311323e-08	-2.53664	down
ONT.3540	20	22	9	41	45	30	4.5421	4.2138	2.2625	10.0597	9.9947	7.048	3.47491012313901e-06	1.64097531489809	up
ONT.3553	6	6	5	0	0	0	1.3626	1.1492	1.257	0	0	0	0.00372570495930126	-4.50584	down
ONT.3571	4	3	3	126	131	153	0.9084	0.5746	0.7542	30.9151	29.0958	35.9446	2.59656519533914e-32	5.80124654122007	up
ONT.3573	2	2	3	13	10	15	0.4542	0.3831	0.7542	3.1897	2.2211	3.524	0.0001609950009166	2.8781094405219	up
ONT.3578	154	180	129	19	32	24	34.9741	34.4762	32.4295	4.6618	7.1074	5.6384	2.77358496690498e-21	-2.1813	down
ONT.3599	227	237	164	331	396	354	51.5528	45.3937	41.2281	81.2135	87.9538	83.166	6.77181313127497e-30	1.22815794745157	up
ONT.3605	37	40	32	2	2	3	8.4029	7.6614	8.0445	0.4907	0.4442	0.7048	8.73167070291067e-08	-3.51927	down
ONT.3606	24	30	19	78	81	66	5.4505	5.746	4.7764	19.1379	17.9905	15.5055	2.3360657813144e-15	2.07227778354438	up
ONT.3607	1473	1780	1367	2692	3008	2756	334.525	340.931	343.652	660.504	668.093	647.473	1.03314999439965e-201	1.31587691766279	up
ONT.3622	384	438	340	0	0	0	87.2082	83.8921	85.473	0	0	0	2.11188834773068e-18	-10.5964	down
ONT.3623	11	28	13	27	36	36	2.4982	5.363	3.2681	6.6247	7.9958	8.4576	0.000177749025710799	1.39092566810981	up
ONT.3624	1042	1276	922	1726	1919	1745	236.643	244.398	231.783	423.488	426.22	409.957	7.95913253682427e-119	1.18021604672432	up
ONT.3652	4	4	5	15	12	6	0.9084	0.7661	1.257	3.6804	2.6653	1.4096	0.00954685508622538	1.77979022084723	up
ONT.3674	20	29	19	41	38	42	4.5421	5.5545	4.7764	10.0597	8.44	9.8671	4.89718555816485e-05	1.28215589646406	up
ONT.3682	2	3	2	10	6	13	0.4542	0.5746	0.5028	2.4536	1.3326	3.0541	0.00231157188073588	2.50301633544508	up
ONT.3689	14	10	10	24	22	32	3.1795	1.9153	2.5139	5.8886	4.8863	7.5178	0.000120630607338384	1.63491846601064	up
ONT.3690	21	22	31	60	46	65	4.7692	4.2138	7.7931	14.7215	10.2169	15.2706	2.83764199616319e-08	1.63922880611523	up
ONT.3694	19	38	25	0	0	1	4.315	7.2783	6.2848	0	0	0.2349	8.94171668671109e-06	-5.79579	down
ONT.3697	797	880	687	35	45	50	181.002	168.55	172.706	8.5875	9.9947	11.7466	1.17498458523326e-141	-3.74248	down
ONT.3699	0	0	0	41	46	40	0	0	0	10.0597	10.2169	9.3973	3.44598591460277e-11	8.28105405793485	up
ONT.3709	166	188	146	27	35	40	37.6994	36.0085	36.7031	6.6247	7.7737	9.3973	2.84903352917314e-19	-1.85097	down
ONT.3711	16	13	19	4	1	4	3.6337	2.4899	4.7764	0.9814	0.2221	0.9397	0.00548206377225496	-1.99469	down
ONT.3729	142	154	99	12	12	15	32.2489	29.4963	24.8877	2.9443	2.6653	3.524	9.62073819078712e-23	-2.89039	down
ONT.3730	11	7	10	1	0	1	2.4982	1.3407	2.5139	0.2454	0	0.2349	0.00861361284962775	-3.38863	down
ONT.3732	0	3	1	11	13	6	0	0.5746	0.2514	2.6989	2.8874	1.4096	0.000548954384493553	3.36927704742287	up
ONT.3734	1351	1582	1269	270	308	279	306.818	303.007	319.015	66.2467	68.4085	65.5461	4.86169443706138e-141	-1.85196	down
ONT.3735	11	11	9	0	0	0	2.4982	2.1069	2.2625	0	0	0	0.000138561736337646	-5.37184	down
ONT.3738	63	71	63	141	158	145	14.3076	13.5989	15.8376	34.5955	35.0927	34.0652	2.86338815353203e-21	1.61267991015278	up
ONT.3739	10	16	6	0	0	1	2.271	3.0646	1.5083	0	0	0.2349	0.00189542373079168	-4.41945	down
ONT.3746	6	4	0	21	20	20	1.3626	0.7661	0	5.1525	4.4421	4.6986	1.05381540701556e-06	3.06397961801888	up
ONT.3759	2	6	3	17	13	23	0.4542	1.1492	0.7542	4.1711	2.8874	5.4034	1.54629328909561e-05	2.72711363654117	up
ONT.3768	20	25	18	36	36	31	4.5421	4.7884	4.525	8.8329	7.9958	7.2829	0.0005884905644625	1.15595570790366	up
ONT.3774	67	80	72	4	1	5	15.216	15.3228	18.1002	0.9814	0.2221	1.1747	2.45509771779273e-14	-4.01394	down
ONT.3782	30	35	24	103	131	106	6.8131	6.7037	6.0334	25.2719	29.0958	24.9028	3.85150672716096e-26	2.37793164401143	up
ONT.3785	3	3	2	13	24	28	0.6813	0.5746	0.5028	3.1897	5.3305	6.5781	2.1813323472843e-07	3.46284067649319	up
ONT.3823	439	523	437	157	185	172	99.699	100.172	109.858	38.5212	41.0895	40.4083	4.7127468904816e-21	-1.00425	down
ONT.385	30	50	36	118	103	106	6.8131	9.5767	9.0501	28.9523	22.8769	24.9028	1.2405133787395e-19	1.94491290372176	up
ONT.3850	12	15	10	0	0	0	2.7253	2.873	2.5139	0	0	0	4.79151316259785e-05	-5.6162	down
ONT.3855	5	3	4	75	76	63	1.1355	0.5746	1.0056	18.4019	16.88	14.8007	4.95935994916553e-22	4.59777308848629	up
ONT.3877	7	9	4	0	0	0	1.5897	1.7238	1.0056	0	0	0	0.00190951514161532	-4.71319	down
ONT.3925	0	4	0	17	12	12	0	0.7661	0	4.1711	2.6653	2.8192	3.34784736320843e-05	3.83705940437741	up
ONT.3932	98	143	105	225	221	217	22.2563	27.3894	26.3961	55.2056	49.0853	50.9803	3.65944466583956e-24	1.38591081245396	up
ONT.3966	30	28	25	48	52	51	6.8131	5.363	6.2848	11.7772	11.5495	11.9815	3.89262010542803e-06	1.30241761397767	up
ONT.3968	1	1	1	9	10	10	0.2271	0.1915	0.2514	2.2082	2.2211	2.3493	0.000437546021711179	3.71443191544369	up
ONT.3977	0	0	0	21	21	22	0	0	0	5.1525	4.6642	5.1685	1.52274864871272e-08	7.29357051399131	up
ONT.3978	12	12	13	39	42	38	2.7253	2.2984	3.2681	9.569	9.3284	8.9274	5.27590461466193e-09	2.12258271371802	up
ONT.3983	35	52	24	49	61	58	7.9487	9.9598	6.0334	12.0225	13.5484	13.6261	7.41312192777162e-05	1.05585299860317	up
ONT.3993	48	91	48	11	21	16	10.901	17.4296	12.0668	2.6989	4.6642	3.7589	9.87526075709567e-06	-1.49964	down
ONT.4014	15	38	27	0	0	0	3.4066	7.2783	6.7876	0	0	0	2.60257174924563e-07	-6.7231	down
ONT.4018	267	320	216	9	3	7	60.637	61.291	54.3005	2.2082	0.6663	1.6445	2.69948260393533e-43	-4.95094	down
ONT.4037	225	276	199	1020	1016	997	51.0986	52.8635	50.0268	250.265	225.659	234.227	1.69997909801455e-225	2.56164459423179	up
ONT.4072	33	33	31	73	83	84	7.4945	6.3206	7.7931	17.9111	18.4348	19.7343	2.40308696231044e-13	1.74556667649753	up
ONT.4078	1	1	0	6	9	5	0.2271	0.1915	0	1.4721	1.9989	1.1747	0.00402487326345149	3.77249820209535	up
ONT.4087	89	77	62	9	5	3	20.2123	14.7481	15.5863	2.2082	1.1105	0.7048	2.13037188705695e-14	-3.30505	down
ONT.411	12	13	10	16	28	28	2.7253	2.4899	2.5139	3.9257	6.219	6.5781	0.000644666667392162	1.48017342544858	up
ONT.4123	0	0	0	7	5	6	0	0	0	1.7175	1.1105	1.4096	0.000195735285723561	5.46693779860492	up
ONT.4179	57	81	50	145	155	151	12.945	15.5143	12.5696	35.5769	34.4264	35.4747	3.19284506309423e-23	1.71253945420309	up
ONT.4204	220	291	212	429	480	508	49.963	55.7365	53.2949	105.259	106.611	119.346	5.21921779409234e-49	1.41681636489662	up
ONT.4213	0	0	0	6	18	15	0	0	0	1.4721	3.9979	3.524	1.18010308074962e-06	6.56894696562841	up
ONT.4214	3	3	1	13	11	7	0.6813	0.5746	0.2514	3.1897	2.4432	1.6445	0.00127277253983561	2.60212001624551	up
ONT.4221	7	18	12	0	1	0	1.5897	3.4476	3.0167	0	0.2221	0	0.000890751763607764	-4.64575	down
ONT.4229	26	18	28	8	7	5	5.9047	3.4476	7.039	1.9629	1.5547	1.1747	0.00676088892880189	-1.43328	down
ONT.4232	13	11	6	0	1	0	2.9524	2.1069	1.5083	0	0.2221	0	0.00234199908601279	-4.35126	down
ONT.4241	74	87	56	148	149	194	16.8057	16.6635	14.0779	36.313	33.0937	45.5768	2.57703278135957e-21	1.62693	up
ONT.4258	14	20	13	61	77	72	3.1795	3.8307	3.2681	14.9668	17.1021	16.9151	2.33875119091881e-18	2.60580437439689	up
ONT.4259	37	49	39	241	292	224	8.4029	9.3852	9.8043	59.1313	64.8548	52.6248	1.6312356180474e-67	3.04122965412195	up
ONT.4266	60	66	52	242	301	260	13.6263	12.6413	13.0723	59.3767	66.8538	61.0823	4.97427834680196e-65	2.61548214859908	up
ONT.4267	8	18	13	1	1	2	1.8168	3.4476	3.2681	0.2454	0.2221	0.4699	0.00320821723200769	-2.83181	down
ONT.4275	3	6	2	11	9	13	0.6813	1.1492	0.5028	2.6989	1.9989	3.0541	0.00366522725823963	2.04988620473646	up
ONT.4278	850	992	725	3933	4539	4172	193.039	190.002	182.259	964.994	1008.14	980.137	0	2.74462360965722	up
ONT.4292	38	34	39	53	55	62	8.63	6.5122	9.8043	13.004	12.2158	14.5658	6.33599720665338e-05	1.04705613177187	up
ONT.4304	173	213	162	36	37	41	39.2891	40.7968	40.7254	8.8329	8.2179	9.6322	7.00824464382908e-21	-1.82011	down
ONT.4306	37	29	19	6	8	4	8.4029	5.5545	4.7764	1.4721	1.7768	0.9397	0.000558187534044716	-1.79666	down
ONT.4326	20	25	26	419	437	419	4.5421	4.7884	6.5362	102.805	97.0601	98.4366	3.43188422917499e-125	4.6094953774201	up
ONT.4327	418	527	369	2727	2982	2723	94.9298	100.939	92.7633	669.092	662.319	639.72	0	3.12790954920823	up
ONT.433	9	15	18	1	0	0	2.0439	2.873	4.525	0.2454	0	0	0.000409038810200614	-4.86237	down
ONT.4344	24	30	18	0	0	0	5.4505	5.746	4.525	0	0	0	4.65017034935759e-07	-6.57253	down
ONT.436	13	13	12	1	2	0	2.9524	2.4899	3.0167	0.2454	0.4442	0	0.00228629435286591	-3.23007	down
ONT.4368	6	8	8	33	21	28	1.3626	1.5323	2.0111	8.0968	4.6642	6.5781	4.9843211885034e-07	2.34299276414734	up
ONT.4376	11	17	16	44	50	45	2.4982	3.2561	4.0223	10.7958	11.1053	10.5719	3.82744244048226e-10	2.10046990448846	up
ONT.438	19	16	13	148	177	174	4.315	3.0646	3.2681	36.313	39.3127	40.8782	1.20866661591033e-51	3.81975223333747	up
ONT.439	28	48	32	945	1060	1031	6.3589	9.1937	8.0445	231.863	235.432	242.215	3.66633009142001e-261	5.25811251867898	up
ONT.4390	1	6	3	11	15	6	0.2271	1.1492	0.7542	2.6989	3.3316	1.4096	0.00436176904151012	2.13784231227016	up
ONT.4392	41	58	31	1	1	1	9.3113	11.109	7.7931	0.2454	0.2221	0.2349	7.58035856240183e-08	-4.97635	down
ONT.4411	1	1	1	12	16	20	0.2271	0.1915	0.2514	2.9443	3.5537	4.6986	7.14706854549706e-06	4.44069577876887	up
ONT.4420	47	42	32	126	140	127	10.6739	8.0444	8.0445	30.9151	31.0948	29.8364	7.8314812024721e-27	2.1417892621412	up
ONT.4427	121	189	123	235	247	257	27.4797	36.2	30.9211	57.6592	54.8601	60.3775	3.1910535489711e-21	1.22248462662021	up
ONT.4447	0	0	1	30	33	28	0	0	0.2514	7.3607	7.3295	6.5781	7.65740517444127e-08	6.83857179006449	up
ONT.4475	107	134	96	201	254	218	24.3002	25.6656	24.1335	49.317	56.4148	51.2152	6.85015355718557e-26	1.44256621768938	up
ONT.4492	133	159	123	351	370	320	30.2049	30.454	30.9211	86.1207	82.179	75.1783	1.30398121897919e-52	1.77102850432459	up
ONT.4501	98	105	91	31	48	27	22.2563	20.1111	22.8766	7.6061	10.6611	6.3432	1.75144218981664e-05	-1.03587	down
ONT.4507	0	1	2	26	33	27	0	0.1915	0.5028	6.3793	7.3295	6.3432	1.42384515564668e-08	5.28026227282088	up
ONT.4524	0	0	0	67	75	64	0	0	0	16.439	16.6579	15.0357	3.38935916106541e-13	8.97888485648296	up
ONT.4526	0	0	0	11	6	11	0	0	0	2.6989	1.3326	2.5843	1.0864250904966e-05	6.10652663649208	up
ONT.4534	12	8	9	62	50	65	2.7253	1.5323	2.2625	15.2122	11.1053	15.2706	2.8316911365254e-17	3.05003620767216	up
ONT.4548	92	87	74	225	255	246	20.8936	16.6635	18.6029	55.2056	56.6369	57.7933	5.31389927779289e-43	1.96113960618787	up
ONT.456	14	14	18	3	4	2	3.1795	2.6815	4.525	0.7361	0.8884	0.4699	0.00709626298200492	-1.93262	down
ONT.4566	28	25	19	0	2	0	6.3589	4.7884	4.7764	0	0.4442	0	4.44497730359046e-05	-4.73185	down
ONT.459	21	30	25	9	7	7	4.7692	5.746	6.2848	2.2082	1.5547	1.6445	0.00914074138000536	-1.27988	down
ONT.4590	1	2	1	32	30	31	0.2271	0.3831	0.2514	7.8515	6.6632	7.2829	1.00985789226883e-09	4.98739545090967	up
ONT.4616	2	4	3	10	20	11	0.4542	0.7661	0.7542	2.4536	4.4421	2.5843	0.00020584662922586	2.62813207120817	up
ONT.4620	23	26	31	54	78	60	5.2234	4.9799	7.7931	13.2493	17.3242	14.0959	6.86284628724891e-10	1.69338688176174	up
ONT.4639	0	0	0	10	5	9	0	0	0	2.4536	1.1105	2.1144	3.17309406133396e-05	5.88507424466383	up
ONT.4660	140	176	132	42	59	50	31.7947	33.7101	33.1836	10.305	13.1042	11.7466	4.26948298235489e-09	-1.12493	down
ONT.4663	7	5	2	44	63	38	1.5897	0.9577	0.5028	10.7958	13.9926	8.9274	2.32163525997883e-15	3.81565758580053	up
ONT.467	28	46	23	75	60	50	6.3589	8.8106	5.782	18.4019	13.3263	11.7466	3.40589585330765e-07	1.39277525003719	up
ONT.4678	2	1	3	7	9	7	0.4542	0.1915	0.7542	1.7175	1.9989	1.6445	0.00862652303980196	2.35786423356744	up
ONT.4689	0	1	1	7	9	11	0	0.1915	0.2514	1.7175	1.9989	2.5843	0.000766001030969361	4.19802632876313	up
ONT.4690	3584	4378	3529	10788	12633	11759	813.943	838.538	887.159	2646.92	2805.86	2762.57	0	2.05505906146825	up
ONT.4695	11	13	7	14	21	21	2.4982	2.4899	1.7597	3.435	4.6642	4.9336	0.00642143146660931	1.30233705938927	up
ONT.4712	207	244	188	54	62	71	47.0107	46.7344	47.2615	13.2493	13.7705	16.6802	8.33670800387344e-16	-1.32922	down
ONT.4716	5	13	4	8	20	18	1.1355	2.4899	1.0056	1.9629	4.4421	4.2288	0.00798860421264361	1.53102941668645	up
ONT.4732	4	3	1	61	81	62	0.9084	0.5746	0.2514	14.9668	17.9905	14.5658	2.34185057672463e-19	5.11586404852692	up
ONT.4740	25	21	21	66	49	61	5.6776	4.0222	5.2792	16.1936	10.8832	14.3309	2.7335870931166e-10	1.83350185027178	up
ONT.4743	1	2	0	24	26	29	0.2271	0.3831	0	5.8886	5.7747	6.813	3.81657425826966e-08	5.17019025436764	up
ONT.4759	8	14	10	20	25	22	1.8168	2.6815	2.5139	4.9072	5.5526	5.1685	0.000664409752136249	1.51318859375836	up
ONT.4772	39	70	51	272	314	285	8.8571	13.4074	12.8209	66.7374	69.7411	66.9556	6.41353040509125e-76	2.89078174016644	up
ONT.4795	11	12	9	82	122	108	2.4982	2.2984	2.2625	20.1194	27.0969	25.3727	6.9738482273743e-32	3.72636165870709	up
ONT.480	32	29	29	6	5	2	7.2674	5.5545	7.2903	1.4721	1.1105	0.4699	2.07572820046197e-05	-2.35909	down
ONT.4804	13	20	17	0	3	2	2.9524	3.8307	4.2736	0	0.6663	0.4699	0.000687517139704056	-2.88454	down
ONT.4816	1	11	4	8	18	15	0.2271	2.1069	1.0056	1.9629	3.9979	3.524	0.00487497111586549	1.82935800130409	up
ONT.4837	322	436	281	66	81	64	73.1277	83.509	70.6409	16.1936	17.9905	15.0357	2.65683282439627e-36	-1.84789	down
ONT.4847	28	23	27	63	92	78	6.3589	4.4053	6.7876	15.4576	20.4337	18.3247	1.40803406889327e-14	2.00952436576596	up
ONT.4879	3	2	1	15	18	19	0.6813	0.3831	0.2514	3.6804	3.9979	4.4637	2.29795128096305e-06	3.55943453388095	up
ONT.4880	6	6	12	0	0	0	1.3626	1.1492	3.0167	0	0	0	0.000616429087506229	-5.04344	down
ONT.4889	105	111	94	368	429	401	23.846	21.2603	23.6308	90.2918	95.2833	94.2078	3.33320498642354e-88	2.39140858879036	up
ONT.4928	5	6	7	0	0	0	1.1355	1.1492	1.7597	0	0	0	0.00275833825909053	-4.60161	down
ONT.4935	3	7	5	35	27	29	0.6813	1.3407	1.257	8.5875	5.9968	6.813	1.44578635879382e-09	3.05194937496965	up
ONT.4939	8	9	13	1	1	1	1.8168	1.7238	3.2681	0.2454	0.2221	0.2349	0.0084832960211547	-2.90525	down
ONT.4944	260	300	232	1152	1206	1226	59.0472	57.4603	58.3227	282.653	267.859	288.027	3.17136352370985e-273	2.6222152168386	up
ONT.4959	51	55	37	112	102	114	11.5823	10.5344	9.3015	27.4801	22.6548	26.7823	3.33013824836995e-16	1.64538967675557	up
ONT.4978	20	34	25	7	6	8	4.5421	6.5122	6.2848	1.7175	1.3326	1.8795	0.00346904949906357	-1.46091	down
ONT.4983	39	55	34	7	6	11	8.8571	10.5344	8.5473	1.7175	1.3326	2.5843	4.75165856391626e-06	-1.95974	down
ONT.4995	40	40	42	3	12	11	9.0842	7.6614	10.5584	0.7361	2.6653	2.5843	3.06266797868524e-05	-1.80521	down
ONT.502	3	3	3	12	13	24	0.6813	0.5746	0.7542	2.9443	2.8874	5.6384	2.26656617769616e-05	2.88473432830728	up
ONT.5024	1	1	2	25	20	24	0.2271	0.1915	0.5028	6.134	4.4421	5.6384	6.40951765618852e-08	4.55008	up
ONT.5036	1	1	0	53	61	61	0.2271	0.1915	0	13.004	13.5484	14.3309	1.95468149876539e-10	6.8963053191301	up
ONT.5054	18	20	21	38	39	55	4.0879	3.8307	5.2792	9.3236	8.6621	12.9213	8.51638537395841e-07	1.59857022883069	up
ONT.5112	123	126	88	281	309	309	27.9339	24.1333	22.1224	68.9456	68.6306	72.594	8.56715805907093e-49	1.86038103887419	up
ONT.5114	2	5	3	9	10	16	0.4542	0.9577	0.7542	2.2082	2.2211	3.7589	0.00153750917781621	2.26020239656523	up
ONT.5120	68	85	59	224	245	220	15.4431	16.2804	14.8321	54.9602	54.4158	51.6851	1.173136120552e-46	2.14659962040059	up
ONT.5121	61	70	55	253	293	256	13.8534	13.4074	13.8265	62.0756	65.0769	60.1426	1.15565105559591e-64	2.55125336617466	up
ONT.5122	138	150	130	506	505	468	31.3405	28.7302	32.6808	124.151	112.163	109.948	2.265196664809e-99	2.26518690847768	up
ONT.5126	0	1	0	22	19	16	0	0.1915	0	5.3979	4.22	3.7589	2.35433879012152e-06	6.16631036122927	up
ONT.5129	0	0	0	16	10	14	0	0	0	3.9257	2.2211	3.289	7.27047728233773e-07	6.62018958960558	up
ONT.5143	818	939	696	1523	1794	2345	185.772	179.851	174.968	373.68	398.457	550.916	5.1999666170451e-20	1.65085442179641	up
ONT.5145	2	2	5	103	94	118	0.4542	0.3831	1.257	25.2719	20.8779	27.722	1.57221687025072e-26	5.57118421034091	up
ONT.5153	0	0	2	24	20	24	0	0	0.5028	5.8886	4.4421	5.6384	1.08861043227656e-06	5.52453919312982	up
ONT.5154	1	0	1	26	24	10	0.2271	0	0.2514	6.3793	5.3305	2.3493	3.94878272878449e-06	5.34444317270639	up
ONT.5164	53	69	58	119	99	119	12.0366	13.2159	14.5807	29.1976	21.9884	27.9569	2.68197085320065e-12	1.34956093563588	up
ONT.5187	23	19	17	267	356	323	5.2234	3.6392	4.2736	65.5106	79.0696	75.8831	1.38191596460632e-91	4.44321750350108	up
ONT.5193	6	11	10	1	0	0	1.3626	2.1069	2.5139	0.2454	0	0	0.00359082012892638	-4.2099	down
ONT.5207	15	9	12	3	1	1	3.4066	1.7238	3.0167	0.7361	0.2221	0.2349	0.00753019832011478	-2.42535	down
ONT.5210	4	5	5	15	18	16	0.9084	0.9577	1.257	3.6804	3.9979	3.7589	0.000133788107694719	2.24617402728092	up
ONT.5211	24	19	24	44	44	59	5.4505	3.6392	6.0334	10.7958	9.7726	13.861	3.66666364655359e-07	1.56461429403621	up
ONT.5212	0	3	1	11	6	7	0	0.5746	0.2514	2.6989	1.3326	1.6445	0.00269741759533949	3.05839526617063	up
ONT.5221	6	7	12	31	23	20	1.3626	1.3407	3.0167	7.6061	5.1084	4.6986	2.28519726358397e-05	1.99532421714795	up
ONT.5226	33	26	29	0	0	0	7.4945	4.9799	7.2903	0	0	0	8.9902672392991e-08	-6.8917	down
ONT.5232	0	0	0	28	35	25	0	0	0	6.87	7.7737	5.8733	1.01302881849493e-09	7.75055618290549	up
ONT.5244	1	3	7	12	10	10	0.2271	0.5746	1.7597	2.9443	2.2211	2.3493	0.00675350717618103	1.96072921220371	up
ONT.5248	4	5	1	16	14	12	0.9084	0.9577	0.2514	3.9257	3.1095	2.8192	0.000191979880026101	2.53186012186143	up
ONT.5255	9	22	14	30	24	18	2.0439	4.2138	3.5195	7.3607	5.3305	4.2288	0.00737388366463505	1.13647873314603	up
ONT.5265	3715	4184	3342	8860	9484	9192	843.694	801.38	840.149	2173.87	2106.45	2159.5	0	1.73449377814376	up
ONT.5282	2	2	0	11	19	9	0.4542	0.3831	0	2.6989	4.22	2.1144	5.60968548561006e-05	3.73518044646162	up
ONT.5305	0	0	0	29	36	37	0	0	0	7.1154	7.9958	8.6925	2.63847271111146e-10	7.96387092116475	up
ONT.5312	0	0	0	9	11	8	0	0	0	2.2082	2.4432	1.8795	1.03148723284615e-05	6.09874329331753	up
ONT.5313	517	599	496	186	157	192	117.413	114.729	124.69	45.6366	34.8706	45.107	1.08910929577803e-27	-1.14894	down
ONT.532	2	0	0	13	20	17	0.4542	0	0	3.1897	4.4421	3.9938	1.31174185845979e-05	5.08043595338574	up
ONT.5328	526	677	495	144	187	163	119.457	129.669	124.439	35.3316	41.5337	38.2939	7.12475163699073e-38	-1.33548	down
ONT.5330	28	30	24	36	42	64	6.3589	5.746	6.0334	8.8329	9.3284	15.0357	5.07609299203052e-05	1.23387503303512	up
ONT.5334	5	6	5	0	0	0	1.1355	1.1492	1.257	0	0	0	0.00497181592615054	-4.41646	down
ONT.5340	295	317	265	85	97	90	66.9959	60.7164	66.6187	20.8554	21.5442	21.1439	2.28218737047589e-19	-1.24941	down
ONT.5355	47	67	55	27	20	15	10.6739	12.8328	13.8265	6.6247	4.4421	3.524	0.00165877090305097	-1.00085	down
ONT.5362	0	1	0	6	6	7	0	0.1915	0	1.4721	1.3326	1.6445	0.00169007099832752	4.57968587107455	up
ONT.5374	25	24	26	44	41	40	5.6776	4.5968	6.5362	10.7958	9.1063	9.3973	0.000138747923887222	1.17251771092109	up
ONT.5383	160	196	146	42	35	50	36.3368	37.5407	36.7031	10.305	7.7737	11.7466	3.65490979155804e-15	-1.53608	down
ONT.5386	19	17	13	64	51	50	4.315	3.2561	3.2681	15.7029	11.3274	11.7466	3.86158942639915e-12	2.19716	up
ONT.5388	2165	2572	1930	8426	9378	8391	491.682	492.627	485.185	2067.39	2082.91	1971.32	0	2.41854063750425	up
ONT.5392	36	57	32	61	82	99	8.1758	10.9175	8.0445	14.9668	18.2127	23.2583	4.96510888893971e-09	1.40624269153656	up
ONT.5405	171	195	129	446	498	444	38.8349	37.3492	32.4295	109.43	110.609	104.31	8.07005009980374e-77	1.93405815604668	up
ONT.5409	0	0	0	23	21	22	0	0	0	5.6432	4.6642	5.1685	1.17151906535982e-08	7.33890062156196	up
ONT.5410	0	0	0	14	22	12	0	0	0	3.435	4.8863	2.8192	1.88566182834783e-07	6.87331731971155	up
ONT.5411	2	1	3	15	11	16	0.4542	0.1915	0.7542	3.6804	2.4432	3.7589	3.65714499894494e-05	3.23914321584933	up
ONT.5426	3	2	4	21	10	12	0.6813	0.3831	1.0056	5.1525	2.2211	2.8192	0.000130571590802441	2.6925571483095	up
ONT.5433	7	15	12	0	1	0	1.5897	2.873	3.0167	0	0.2221	0	0.00127022639719657	-4.53483	down
ONT.5444	45	42	34	13	7	14	10.2197	8.0444	8.5473	3.1897	1.5547	3.289	0.000486079800157552	-1.3886	down
ONT.5464	1	1	4	9	9	9	0.2271	0.1915	1.0056	2.2082	1.9989	2.1144	0.0028525064803089	2.58725062545509	up
ONT.5489	4	1	1	6	13	8	0.9084	0.1915	0.2514	1.4721	2.8874	1.8795	0.00322065115107557	2.59680180826573	up
ONT.5527	34	40	36	10985	12492	11354	7.7216	7.6614	9.0501	2695.26	2774.54	2667.42	0	8.74999700828166	up
ONT.5548	5	5	4	25	35	32	1.1355	0.9577	1.0056	6.134	7.7737	7.5178	6.74914226932853e-10	3.15690028357399	up
ONT.5551	9	12	11	23	38	25	2.0439	2.2984	2.7653	5.6432	8.44	5.8733	9.35646020059772e-06	1.86303703017453	up
ONT.5566	27	36	20	1	0	4	6.1318	6.8952	5.0278	0.2454	0	0.9397	4.8563371869029e-06	-3.59333	down
ONT.56	19	30	20	0	0	0	4.315	5.746	5.0278	0	0	0	6.41622778344387e-07	-6.51214	down
ONT.5610	0	1	0	14	14	15	0	0.1915	0	3.435	3.1095	3.524	1.53544836692411e-05	5.75803406451608	up
ONT.5619	12	13	9	0	0	0	2.7253	2.4899	2.2625	0	0	0	8.09374525316978e-05	-5.49764	down
ONT.5623	2	1	0	21	22	16	0.4542	0.1915	0	5.1525	4.8863	3.7589	9.18392822648476e-07	4.74439674871119	up
ONT.5640	1	0	0	10	6	9	0.2271	0	0	2.4536	1.3326	2.1144	0.000405518970315588	4.98051580967948	up
ONT.5670	17	30	25	57	52	40	3.8608	5.746	6.2848	13.9854	11.5495	9.3973	7.83907817324572e-07	1.49549669150368	up
ONT.5671	28	42	22	106	102	118	6.3589	8.0444	5.5306	26.008	22.6548	27.722	9.56936619652532e-24	2.27860278519042	up
ONT.5684	55	68	33	7	14	14	12.4908	13.0243	8.2959	1.7175	3.1095	3.289	7.7532536512885e-06	-1.6976	down
ONT.5694	34	37	32	145	188	175	7.7216	7.0868	8.0445	35.5769	41.7558	41.1131	1.23611194867131e-43	2.74245620976982	up
ONT.5695	27	20	22	34	39	41	6.1318	3.8307	5.5306	8.3422	8.6621	9.6322	0.000374736347784175	1.15629632573136	up
ONT.570	0	1	0	20	13	19	0	0.1915	0	4.9072	2.8874	4.4637	4.51894558838232e-06	6.03639742407693	up
ONT.5721	931	1066	718	1998	2269	2148	211.435	204.176	180.499	490.226	503.957	504.634	2.31151948189706e-205	1.68762319554524	up
ONT.5724	47	38	33	63	92	66	10.6739	7.2783	8.2959	15.4576	20.4337	15.5055	4.67320231374852e-08	1.34035499654368	up
ONT.5774	0	0	0	10	10	6	0	0	0	2.4536	2.2211	1.4096	1.8037248280907e-05	5.99406030324734	up
ONT.5801	17	25	17	32	47	39	3.8608	4.7884	4.2736	7.8515	10.439	9.1624	1.27391816375245e-05	1.44580693296235	up
ONT.5818	10	16	6	13	16	32	2.271	3.0646	1.5083	3.1897	3.5537	7.5178	0.00486456882119614	1.39482864703999	up
ONT.582	44	46	28	157	170	169	9.9926	8.8106	7.039	38.5212	37.7579	39.7035	4.18991674784173e-40	2.51832458059251	up
ONT.5830	2	0	1	19	29	28	0.4542	0	0.2514	4.6618	6.4411	6.5781	6.34783666201645e-08	5.09677914389795	up
ONT.5831	71	85	54	0	0	0	16.1244	16.2804	13.5751	0	0	0	6.61758953177891e-11	-8.11966	down
ONT.5834	198	266	230	18	17	13	44.9667	50.9482	57.82	4.4164	3.7758	3.0541	1.12022515826868e-41	-3.41341	down
ONT.5839	74	91	68	7	8	8	16.8057	17.4296	17.0946	1.7175	1.7768	1.8795	2.39609564787289e-14	-2.89525	down
ONT.5841	8	13	11	49	58	66	1.8168	2.4899	2.7653	12.0225	12.8821	15.5055	1.99315376786131e-16	2.87786657379397	up
ONT.5853	52	53	33	5	7	7	11.8094	10.1513	8.2959	1.2268	1.5547	1.6445	9.29283581363312e-08	-2.41178	down
ONT.5863	78	111	73	198	221	196	17.7142	21.2603	18.3516	48.5809	49.0853	46.0467	5.42986887492514e-30	1.67956469952741	up
ONT.5864	48	51	33	59	91	68	10.901	9.7683	8.2959	14.4761	20.2116	15.9754	1.04694072693989e-06	1.16776550400878	up
ONT.5892	7	6	10	22	33	21	1.5897	1.1492	2.5139	5.3979	7.3295	4.9336	5.46411505012932e-06	2.14869218678673	up
ONT.5893	15	18	11	0	0	0	3.4066	3.4476	2.7653	0	0	0	1.56799735542404e-05	-5.86338	down
ONT.5898	168	210	143	51	55	76	38.1536	40.2222	35.9489	12.5133	12.2158	17.8548	3.95932789882605e-09	-1.06814	down
ONT.59	13	24	19	42	34	45	2.9524	4.5968	4.7764	10.305	7.5516	10.5719	3.46006290225888e-06	1.56025528318945	up
ONT.5935	133	155	99	1	1	1	30.2049	29.6878	24.8877	0.2454	0.2221	0.2349	7.56004851727469e-14	-6.55998	down
ONT.5951	90	94	73	1	1	1	20.4394	18.0042	18.3516	0.2454	0.2221	0.2349	1.74235464389277e-11	-5.97852	down
ONT.5953	14553	16838	12537	3211	3875	3453	3305.05	3225.06	3151.69	787.845	860.659	811.221	0	-1.61565	down
ONT.5956	37	60	47	117	136	124	8.4029	11.4921	11.8154	28.7069	30.2063	29.1316	4.4483600777014e-21	1.83340656420338	up
ONT.5960	10	12	14	20	24	19	2.271	2.2984	3.5195	4.9072	5.3305	4.4637	0.0052207235631611	1.23981331035424	up
ONT.5977	3	0	0	12	5	9	0.6813	0	0	2.9443	1.1105	2.1144	0.00127022639719657	3.55808139448618	up
ONT.5982	37	43	17	67	88	74	8.4029	8.236	4.2736	16.439	19.5453	17.385	2.73662423213283e-11	1.69455470228111	up
ONT.5988	713	879	753	2813	3092	3018	161.926	168.359	189.298	690.192	686.75	709.025	0	2.36905513083581	up
ONT.5992	112	142	101	44	41	36	25.4357	27.1979	25.3905	10.7958	9.1063	8.4576	2.57059506591518e-07	-1.10443	down
ONT.6018	2	1	3	23	26	17	0.4542	0.1915	0.7542	5.6432	5.7747	3.9938	8.3743406186133e-08	3.8915629306163	up
ONT.6048	26	36	17	194	238	245	5.9047	6.8952	4.2736	47.5995	52.8611	57.5584	2.07192157608898e-66	3.54771828427532	up
ONT.606	0	2	0	13	6	8	0	0.3831	0	3.1897	1.3326	1.8795	0.000844242525483074	4.23227710571611	up
ONT.6094	2	5	3	23	28	20	0.4542	0.9577	0.7542	5.6432	6.219	4.6986	5.23278757505458e-08	3.27626529913112	up
ONT.6102	337	378	319	53	43	57	76.5343	72.4	80.1938	13.004	9.5505	13.3911	3.36721626195267e-48	-2.31596	down
ONT.6111	0	1	0	7	5	8	0	0.1915	0	1.7175	1.1105	1.8795	0.00132208533319968	4.65672056942401	up
ONT.6116	35	37	29	64	63	67	7.9487	7.0868	7.2903	15.7029	13.9926	15.7405	3.1152874326285e-08	1.38536686215945	up
ONT.6142	12	10	5	1	0	0	2.7253	1.9153	1.257	0.2454	0	0	0.00383231332413797	-4.19705	down
ONT.6144	9	11	5	0	1	0	2.0439	2.1069	1.257	0	0.2221	0	0.00539125914522521	-4.07556	down
ONT.615	0	1	0	16	11	8	0	0.1915	0	3.9257	2.4432	1.8795	6.07925616299286e-05	5.46557415479234	up
ONT.6151	787	869	660	3467	3848	3471	178.731	166.443	165.918	850.657	854.662	815.449	0	2.66288058042976	up
ONT.6160	82	69	59	97	124	103	18.6226	13.2159	14.8321	23.7997	27.5411	24.198	3.27249181239184e-08	1.0624824811525	up
ONT.6172	0	0	1	12	15	14	0	0	0.2514	2.9443	3.3316	3.289	2.09755587261415e-05	5.68709817813573	up
ONT.619	5	12	11	27	29	30	1.1355	2.2984	2.7653	6.6247	6.4411	7.048	1.69862455266474e-06	2.0624896014874	up
ONT.6193	26	33	16	870	1045	943	5.9047	6.3206	4.0223	213.462	232.1	221.541	8.51305319006675e-220	5.69662380594317	up
ONT.6197	0	0	0	6	14	16	0	0	0	1.4721	3.1095	3.7589	2.0320498062484e-06	6.4563193758492	up
ONT.6208	2	1	0	9	7	9	0.4542	0.1915	0	2.2082	1.5547	2.1144	0.00130721489247466	3.51064454457123	up
ONT.6233	0	0	0	16	16	16	0	0	0	3.9257	3.5537	3.7589	1.62591027469791e-07	6.87853669508946	up
ONT.624	7	13	5	33	41	37	1.5897	2.4899	1.257	8.0968	9.1063	8.6925	3.67886913396738e-10	2.6058976926032	up
ONT.6242	2	3	4	14	5	13	0.4542	0.5746	1.0056	3.435	1.1105	3.0541	0.00290402135360887	2.27267884461768	up
ONT.6266	231	277	209	356	390	368	52.4612	53.055	52.5407	87.3475	86.6211	86.455	9.53434122781945e-28	1.08021604181454	up
ONT.6273	9	8	4	0	0	0	2.0439	1.5323	1.0056	0	0	0	0.00144671745868624	-4.79479	down
ONT.6281	4	11	2	19	19	12	0.9084	2.1069	0.5028	4.6618	4.22	2.8192	0.000508911211288592	2.03426886551952	up
ONT.6293	21	30	16	81	95	79	4.7692	5.746	4.0223	19.874	21.1	18.5596	5.25078094262574e-20	2.37856694160201	up
ONT.6313	2	3	4	113	137	103	0.4542	0.5746	1.0056	27.7255	30.4285	24.198	2.27930100703171e-28	5.73499759692194	up
ONT.6340	339	443	319	81	70	65	76.9885	84.8497	80.1938	19.874	15.5474	15.2706	6.39082753647983e-41	-1.90093	down
ONT.6347	28	37	13	2	3	1	6.3589	7.0868	3.2681	0.4907	0.6663	0.2349	1.81585572737524e-05	-3.22765	down
ONT.6363	1	6	5	95	116	114	0.2271	1.1492	1.257	23.309	25.7642	26.7823	9.31870471056059e-30	5.20334743524979	up
ONT.6369	0	0	1	11	14	9	0	0	0.2514	2.6989	3.1095	2.1144	6.95101926189749e-05	5.41656353787929	up
ONT.6372	45	46	43	68	90	79	10.2197	8.8106	10.8098	16.6844	19.9895	18.5596	2.27640699985832e-08	1.2591352311064	up
ONT.6379	101	120	89	30	19	14	22.9376	22.9841	22.3738	7.3607	4.22	3.289	7.2679878608024e-12	-1.85054	down
ONT.638	63	75	64	326	365	365	14.3076	14.3651	16.089	79.9868	81.0685	85.7502	1.16089495901128e-92	2.82855020515381	up
ONT.6383	321	379	284	483	547	504	72.9006	72.5915	71.3951	118.508	121.492	118.406	6.18867658444986e-37	1.08483015841555	up
ONT.6428	527	613	425	44	47	44	119.684	117.411	106.841	10.7958	10.439	10.337	1.47844154041476e-89	-3.0872	down
ONT.6432	16	11	10	1	0	0	3.6337	2.1069	2.5139	0.2454	0	0	0.000769864727460388	-4.67314	down
ONT.6440	63	87	61	197	177	196	14.3076	16.6635	15.3349	48.3356	39.3127	46.0467	4.66255871020889e-32	1.88255868174881	up
ONT.6445	6	14	10	30	27	30	1.3626	2.6815	2.5139	7.3607	5.9968	7.048	2.48565506762729e-06	1.98718427770409	up
ONT.6453	14	15	5	57	58	60	3.1795	2.873	1.257	13.9854	12.8821	14.0959	2.65725550234446e-16	2.81698394021946	up
ONT.6469	1	0	0	17	15	15	0.2271	0	0	4.1711	3.3316	3.524	8.53860934831597e-06	5.88766531797263	up
ONT.6487	108	136	88	0	0	0	24.5273	26.0487	22.1224	0	0	0	9.63073463630904e-13	-8.78042	down
ONT.6492	7	10	11	0	0	0	1.5897	1.9153	2.7653	0	0	0	0.000255726918270844	-5.23539	down
ONT.6494	33	32	25	2	6	4	7.4945	6.1291	6.2848	0.4907	1.3326	0.9397	1.34969661913342e-05	-2.46893	down
ONT.6504	9	23	5	57	63	53	2.0439	4.4053	1.257	13.9854	13.9926	12.4514	1.07117350144989e-14	2.69295321595773	up
ONT.6507	113	124	82	268	246	284	25.6628	23.7503	20.6141	65.756	54.638	66.7207	4.43468227474113e-39	1.77117962804045	up
ONT.6518	25	27	19	45	48	51	5.6776	5.1714	4.7764	11.0411	10.6611	11.9815	7.10611439095656e-07	1.46558644412875	up
ONT.6538	229	273	229	69	77	88	52.007	52.2889	57.5686	16.9297	17.1021	20.674	2.75346348534031e-15	-1.2028	down
ONT.6550	71	74	47	10	6	4	16.1244	14.1735	11.8154	2.4536	1.3326	0.9397	2.07849742597061e-11	-2.81143	down
ONT.6569	3	7	5	32	37	22	0.6813	1.3407	1.257	7.8515	8.2179	5.1685	2.21915959523993e-09	3.04787741134048	up
ONT.6573	10	7	6	35	26	20	2.271	1.3407	1.5083	8.5875	5.7747	4.6986	1.36748782133022e-06	2.25958891200653	up
ONT.658	28	39	32	6	1	2	6.3589	7.4698	8.0445	1.4721	0.2221	0.4699	1.01191794499602e-06	-3.01176	down
ONT.6592	558	642	537	944	1071	1082	126.724	122.965	134.997	231.618	237.875	254.196	2.36955534337414e-81	1.2750191619213	up
ONT.6614	7	15	8	2	0	0	1.5897	2.873	2.0111	0.4907	0	0	0.00772836557052818	-3.43296	down
ONT.6622	10	20	13	0	1	0	2.271	3.8307	3.2681	0	0.2221	0	0.000387779006883484	-4.86413	down
ONT.6633	0	0	0	7	11	6	0	0	0	1.7175	2.4432	1.4096	3.23916566714692e-05	5.8733647047289	up
ONT.6645	0	1	1	12	16	8	0	0.1915	0.2514	2.9443	3.5537	1.8795	0.000136204798542011	4.61190771344178	up
ONT.6656	3	1	2	21	15	10	0.6813	0.1915	0.5028	5.1525	3.3316	2.3493	1.54629328909561e-05	3.37594039957135	up
ONT.6669	28	22	19	203	254	213	6.3589	4.2138	4.7764	49.8077	56.4148	50.0405	2.52906465650001e-67	3.71981304442759	up
ONT.6670	42	56	41	69	63	76	9.5384	10.7259	10.307	16.9297	13.9926	17.8548	9.30250584486163e-06	1.02918517059799	up
ONT.6671	10	6	8	19	15	17	2.271	1.1492	2.0111	4.6618	3.3316	3.9938	0.00333973448556011	1.51935549119686	up
ONT.6683	0	0	1	12	9	12	0	0	0.2514	2.9443	1.9989	2.8192	8.07439898477996e-05	5.37893033780155	up
ONT.6695	12	18	7	49	51	39	2.7253	3.4476	1.7597	12.0225	11.3274	9.1624	3.41283643418442e-11	2.36618437536648	up
ONT.6697	18	24	17	118	156	139	4.0879	4.5968	4.2736	28.9523	34.6485	32.6556	1.85913911375343e-40	3.25095524338614	up
ONT.6699	2	5	1	281	387	315	0.4542	0.9577	0.2514	68.9456	85.9548	74.0036	3.33845315337666e-44	7.38427533805058	up
ONT.6700	0	2	0	11	8	11	0	0.3831	0	2.6989	1.7768	2.5843	0.000418734860553037	4.37595608533858	up
ONT.671	62	76	61	195	177	189	14.0805	14.5566	15.3349	47.8448	39.3127	44.4022	2.7721744134088e-33	1.94033554179627	up
ONT.6719	30	51	35	168	180	169	6.8131	9.7683	8.7987	41.2202	39.979	39.7035	5.73679850091205e-43	2.60389067985162	up
ONT.672	113	134	97	31	20	21	25.6628	25.6656	24.3849	7.6061	4.4421	4.9336	4.75220438727284e-13	-1.80757	down
ONT.6722	13	6	17	1	1	1	2.9524	1.1492	4.2736	0.2454	0.2221	0.2349	0.00330146987247573	-3.19673	down
ONT.6740	101	140	80	532	603	544	22.9376	26.8148	20.1113	130.53	133.93	127.803	1.97481062587296e-139	2.83599458768619	up
ONT.6741	48	58	42	12	12	7	10.901	11.109	10.5584	2.9443	2.6653	1.6445	2.22635233882699e-06	-1.80848	down
ONT.6747	42	46	37	9	6	3	9.5384	8.8106	9.3015	2.2082	1.3326	0.7048	4.83336680910376e-07	-2.35241	down
ONT.6785	113	143	104	324	366	335	25.6628	27.3894	26.1447	79.496	81.2906	78.7023	1.09152248630625e-60	1.95476380153068	up
ONT.6786	7	3	3	16	12	12	1.5897	0.5746	0.7542	3.9257	2.6653	2.8192	0.00137048577619295	2.05942224191102	up
ONT.6789	41	41	42	84	78	77	9.3113	7.8529	10.5584	20.6101	17.3242	18.0898	1.23982223943885e-09	1.38424248138896	up
ONT.6790	35	25	23	0	0	0	7.9487	4.7884	5.782	0	0	0	1.51530555223344e-07	-6.80085	down
ONT.6819	1	3	7	27	28	19	0.2271	0.5746	1.7597	6.6247	6.219	4.4637	6.42653859151325e-08	3.17849	up
ONT.6824	485	623	470	164	193	182	110.146	119.326	118.154	40.2387	42.8664	42.7576	2.19945071166345e-27	-1.1047	down
ONT.6855	38	46	28	13	11	7	8.63	8.8106	7.039	3.1897	2.4432	1.6445	0.000729055555637756	-1.39918	down
ONT.6883	0	0	1	143	162	159	0	0	0.2514	35.0862	35.9811	37.3542	5.27509325639587e-14	9.18849147132569	up
ONT.6885	688	803	591	0	1	0	156.248	153.802	148.572	0	0.2221	0	4.67903701153223e-18	-10.4735	down
ONT.6886	31	33	25	1	2	0	7.0402	6.3206	6.2848	0.2454	0.4442	0	2.93878537085717e-06	-4.44852	down
ONT.689	32	51	24	54	60	50	7.2674	9.7683	6.0334	13.2493	13.3263	11.7466	6.80047066995114e-05	1.07529173379618	up
ONT.6904	6	7	6	0	0	0	1.3626	1.3407	1.5083	0	0	0	0.00215875136239204	-4.66587	down
ONT.6917	11	8	11	24	30	26	2.4982	1.5323	2.7653	5.8886	6.6632	6.1082	1.76818981636247e-05	1.84419362836622	up
ONT.6922	475	547	468	191	202	151	107.875	104.769	117.651	46.8634	44.8653	35.4747	2.07032261164336e-20	-1.01426	down
ONT.6930	119	153	123	0	0	0	27.0255	29.3048	30.9211	0	0	0	1.69453475856302e-13	-9.03992	down
ONT.6932	89	87	104	275	270	253	20.2123	16.6635	26.1447	67.4735	59.9685	59.4378	1.05534489523248e-41	1.94425533128363	up
ONT.6935	3	6	3	17	22	22	0.6813	1.1492	0.7542	4.1711	4.8863	5.1685	1.83577411633785e-06	2.79675326524793	up
ONT.6953	20	39	31	0	0	0	4.5421	7.4698	7.7931	0	0	0	8.99805054502289e-08	-6.90144	down
ONT.6959	234	262	186	0	0	0	53.1425	50.182	46.7588	0	0	0	7.02466022381487e-16	-9.82429	down
ONT.6970	91	97	82	129	142	128	20.6665	18.5788	20.6141	31.6512	31.539	30.0713	1.03484473037964e-09	1.00409803561474	up
ONT.6977	0	0	0	70	62	63	0	0	0	17.1751	13.7705	14.8007	5.78591112239499e-13	8.90218955592137	up
ONT.6991	185	210	176	305	339	305	42.0144	40.2222	44.2448	74.8342	75.2938	71.6543	9.1165408207625e-27	1.17417072977672	up
ONT.7004	5	3	2	12	9	10	1.1355	0.5746	0.5028	2.9443	1.9989	2.3493	0.00444295509885272	2.07727033408631	up
ONT.7008	12	24	14	58	61	60	2.7253	4.5968	3.5195	14.2308	13.5484	14.0959	6.79525603881773e-14	2.29230793465099	up
ONT.7009	6	5	2	10	12	16	1.3626	0.9577	0.5028	2.4536	2.6653	3.7589	0.00223099195641245	1.99742675543035	up
ONT.7019	946	1136	920	193	215	196	214.841	217.583	231.28	47.3541	47.7527	46.0467	1.00123801604812e-104	-1.87151	down
ONT.7020	0	0	4	8	5	11	0	0	1.0056	1.9629	1.1105	2.5843	0.00376620474550648	2.98566923805637	up
ONT.7040	22	19	13	25	34	34	4.9963	3.6392	3.2681	6.134	7.5516	7.9877	0.000767522524956251	1.22631760752411	up
ONT.7047	5	2	2	8	10	9	1.1355	0.3831	0.5028	1.9629	2.2211	2.1144	0.00970788510325068	2.01776687933964	up
ONT.7055	5	5	8	34	37	22	1.1355	0.9577	2.0111	8.3422	8.2179	5.1685	6.04316698952195e-09	2.80121384728911	up
ONT.7060	0	0	0	7	5	7	0	0	0	1.7175	1.1105	1.6445	0.000140309697493475	5.54475136806679	up
ONT.7070	74	109	60	8	5	12	16.8057	20.8773	15.0835	1.9629	1.1105	2.8192	6.78905233843189e-14	-2.81914	down
ONT.7079	56	52	53	0	0	0	12.7179	9.9598	13.3237	0	0	0	6.17047306221714e-10	-7.75831	down
ONT.7083	8	19	20	46	34	43	1.8168	3.6392	5.0278	11.2865	7.5516	10.1021	3.17883158815741e-07	1.83064977054223	up
ONT.7084	6	6	9	0	0	0	1.3626	1.1492	2.2625	0	0	0	0.00122934146098881	-4.83649	down
ONT.7087	10	5	4	47	43	42	2.271	0.9577	1.0056	11.5318	9.5505	9.8671	9.38627380475824e-14	3.23850261910431	up
ONT.7088	8	12	7	25	48	29	1.8168	2.2984	1.7597	6.134	10.6611	6.813	3.32229178208327e-08	2.3621258480781	up
ONT.7094	0	0	0	12	26	20	0	0	0	2.9443	5.7747	4.6986	4.33205332186865e-08	7.14382901911231	up
ONT.710	10	18	11	0	0	0	2.271	3.4476	2.7653	0	0	0	3.68243691970331e-05	-5.68343	down
ONT.7106	68	73	71	152	168	139	15.4431	13.982	17.8488	37.2944	37.3137	32.6556	4.83617611530656e-20	1.55208603558821	up
ONT.7121	4	4	6	18	15	21	0.9084	0.7661	1.5083	4.4164	3.3316	4.9336	3.79144611821489e-05	2.38184003143866	up
ONT.7125	300	335	252	665	834	733	68.1314	64.164	63.3506	163.163	185.236	172.205	1.06050771937376e-97	1.77384589896702	up
ONT.7133	0	0	0	13	10	12	0	0	0	3.1897	2.2211	2.8192	1.95130617464272e-06	6.42550384329891	up
ONT.7138	8	14	4	15	23	23	1.8168	2.6815	1.0056	3.6804	5.1084	5.4034	0.000602907021821065	1.69424642253273	up
ONT.7142	8	11	12	34	37	50	1.8168	2.1069	3.0167	8.3422	8.2179	11.7466	5.32190650227202e-10	2.4029842531686	up
ONT.7145	10	16	9	60	43	61	2.271	3.0646	2.2625	14.7215	9.5505	14.3309	2.04249929015318e-14	2.68285728059485	up
ONT.716	0	0	0	23	31	28	0	0	0	5.6432	6.8853	6.5781	1.86131388618973e-09	7.64810945077209	up
ONT.7180	283	301	254	81	92	84	64.2706	57.6519	63.8533	19.874	20.4337	19.7343	7.11082841738854e-19	-1.26605	down
ONT.7182	23	22	13	27	36	28	5.2234	4.2138	3.2681	6.6247	7.9958	6.5781	0.00250644358420961	1.09592106137158	up
ONT.7212	279	370	282	118	105	109	63.3622	70.8677	70.8923	28.9523	23.3211	25.6076	3.44217539793399e-15	-1.0409	down
ONT.722	0	0	1	12	11	17	0	0	0.2514	2.9443	2.4432	3.9938	2.52567878502139e-05	5.65445029533249	up
ONT.7221	19	20	16	2	0	0	4.315	3.8307	4.0223	0.4907	0	0	0.000247197853734332	-4.33652	down
ONT.7227	7	6	4	0	0	0	1.5897	1.1492	1.0056	0	0	0	0.00389304799204489	-4.49968	down
ONT.7236	15	10	7	16	19	21	3.4066	1.9153	1.7597	3.9257	4.22	4.9336	0.00911137205013246	1.24764284449925	up
ONT.7243	52	68	39	15	22	14	11.8094	13.0243	9.8043	3.6804	4.8863	3.289	0.000399952010629484	-1.18675	down
ONT.7260	30	28	14	3	1	1	6.8131	5.363	3.5195	0.7361	0.2221	0.2349	2.5960308030532e-05	-3.38952	down
ONT.7269	1	0	0	24	23	31	0.2271	0	0	5.8886	5.1084	7.2829	2.48908202382272e-07	6.61756243628288	up
ONT.7270	138	169	131	0	0	0	31.3405	32.3693	32.9322	0	0	0	6.1276991861528e-14	-9.18796	down
ONT.7292	6	13	5	23	24	18	1.3626	2.4899	1.257	5.6432	5.3305	4.2288	9.62202231221122e-05	1.90012822671558	up
ONT.7293	0	0	0	10	15	10	0	0	0	2.4536	3.3316	2.3493	2.07497089129279e-06	6.41843899593118	up
ONT.7294	8	10	5	0	0	0	1.8168	1.9153	1.257	0	0	0	0.000878991279335563	-4.91945	down
ONT.7300	886	1059	819	0	1	0	201.215	202.835	205.889	0	0.2221	0	1.95936626140849e-19	-10.8841	down
ONT.7301	79	73	64	0	1	0	17.9413	13.982	16.089	0	0.2221	0	7.60645947541674e-09	-7.21437	down
ONT.7314	2	4	3	8	16	14	0.4542	0.7661	0.7542	1.9629	3.5537	3.289	0.000441873807350007	2.51961743031822	up
ONT.7323	1	0	0	6	6	6	0.2271	0	0	1.4721	1.3326	1.4096	0.00218929857864759	4.5016916674759	up
ONT.7325	5	4	3	41	33	28	1.1355	0.7661	0.7542	10.0597	7.3295	6.5781	2.98534274510749e-11	3.53368939510838	up
ONT.7333	5	5	8	24	14	23	1.1355	0.9577	2.0111	5.8886	3.1095	5.4034	4.00981733721327e-05	2.19519252420595	up
ONT.734	178	177	134	212	276	254	40.4246	33.9016	33.6864	52.0159	61.3011	59.6728	3.72156438170387e-16	1.04269419077223	up
ONT.7342	0	0	0	10	16	16	0	0	0	2.4536	3.5537	3.7589	5.12977739205767e-07	6.68142650304108	up
ONT.7355	0	1	0	13	14	12	0	0.1915	0	3.1897	3.1095	2.8192	2.86822282681449e-05	5.61640507852029	up
ONT.7369	14201	16902	13183	3943	4403	4043	3225.11	3237.31	3314.09	967.447	977.931	949.831	0	-1.3951	down
ONT.7377	4	6	6	12	11	16	0.9084	1.1492	1.5083	2.9443	2.4432	3.7589	0.00473640062679505	1.72622951050093	up
ONT.739	0	0	0	54	44	33	0	0	0	13.2493	9.7726	7.7528	2.91820100090633e-11	8.32953054600406	up
ONT.7397	7	6	13	30	30	34	1.5897	1.1492	3.2681	7.3607	6.6632	7.9877	1.41120503580942e-07	2.27823755700137	up
ONT.7404	0	0	0	450	494	447	0	0	0	110.411	109.72	105.015	2.2287516543704e-22	11.7344975953764	up
ONT.7417	123	165	104	1182	1288	1244	27.9339	31.6032	26.1447	290.013	286.072	292.255	0	3.69072465347936	up
ONT.7429	15	17	16	30	38	25	3.4066	3.2561	4.0223	7.3607	8.44	5.8733	0.000183692137650556	1.39156032824378	up
ONT.7430	155	203	146	2	1	4	35.2012	38.8815	36.7031	0.4907	0.2221	0.9397	4.88452984454991e-23	-5.72169	down
ONT.7437	2	2	0	10	15	19	0.4542	0.3831	0	2.4536	3.3316	4.4637	1.54629328909561e-05	3.91073634648972	up
ONT.7442	2	1	0	21	18	15	0.4542	0.1915	0	5.1525	3.9979	3.524	2.24061598016688e-06	4.61902616872243	up
ONT.7469	2781	3317	2435	4175	4786	4469	631.578	635.32	612.137	1024.37	1063	1049.91	3.01194479229309e-182	1.09937318280052	up
ONT.7475	25	28	18	38	38	38	5.6776	5.363	4.525	9.3236	8.44	8.9274	0.00037662105625194	1.13152642174053	up
ONT.7488	32	41	27	74	97	84	7.2674	7.8529	6.7876	18.1565	21.5442	19.7343	1.83780981174232e-14	1.7964809397371	up
ONT.7491	347	400	363	5	7	4	78.8053	76.6138	91.255	1.2268	1.5547	0.9397	5.59941810891286e-50	-5.6802	down
ONT.7498	49	53	34	0	0	0	11.1281	10.1513	8.5473	0	0	0	2.88639553294546e-09	-7.49477	down
ONT.7503	1599	1899	1434	166	165	147	363.14	363.724	360.495	40.7294	36.6474	34.535	6.79026391479248e-263	-2.92209	down
ONT.7504	32	28	29	5	10	9	7.2674	5.363	7.2903	1.2268	2.2211	2.1144	0.00180912673644133	-1.46335	down
ONT.7509	0	1	0	7	18	11	0	0.1915	0	1.7175	3.9979	2.5843	5.69060042119283e-05	5.49201729215906	up
ONT.7542	37	54	27	13	12	10	8.4029	10.3429	6.7876	3.1897	2.6653	2.3493	0.00123684687865107	-1.2904	down
ONT.7568	11	16	15	25	21	27	2.4982	3.0646	3.7709	6.134	4.6642	6.3432	0.00257754755671148	1.2398466696473	up
ONT.7571	13	13	6	24	37	28	2.9524	2.4899	1.5083	5.8886	8.2179	6.5781	4.0506761121076e-06	1.92367612437592	up
ONT.7587	0	2	1	64	53	49	0	0.3831	0.2514	15.7029	11.7716	11.5117	3.43264744930523e-12	6.23961158222119	up
ONT.7606	9	10	6	0	0	0	2.0439	1.9153	1.5083	0	0	0	0.000524690565238688	-5.04833	down
ONT.7616	0	0	0	214	231	189	0	0	0	52.5066	51.3064	44.4022	2.4048614644858e-18	10.6010931185985	up
ONT.7617	74	90	75	251	266	233	16.8057	17.2381	18.8543	61.5849	59.0801	54.7392	1.96619379792325e-48	2.0927720475916	up
ONT.7618	6	11	13	0	0	0	1.3626	2.1069	3.2681	0	0	0	0.000181204043957491	-5.33778	down
ONT.7626	0	2	2	104	114	100	0	0.3831	0.5028	25.5172	25.32	23.4932	5.84748485237522e-19	6.75711294436836	up
ONT.7633	54	62	49	81	82	93	12.2637	11.8751	12.3182	19.874	18.2127	21.8487	2.40986773256432e-07	1.07737719930683	up
ONT.7655	5	5	3	84	109	81	1.1355	0.9577	0.7542	20.6101	24.2095	19.0295	8.82038119539884e-27	4.84056931266672	up
ONT.768	11	9	4	0	0	0	2.4982	1.7238	1.0056	0	0	0	0.00074107073305805	-4.98582	down
ONT.7689	19	19	17	1	0	0	4.315	3.6392	4.2736	0.2454	0	0	8.68232652692322e-05	-5.24069	down
ONT.769	43	55	38	2	1	3	9.7655	10.5344	9.5529	0.4907	0.2221	0.7048	2.72362955705125e-09	-4.05246	down
ONT.7702	6	7	0	17	9	20	1.3626	1.3407	0	4.1711	1.9989	4.6986	0.00042949572301175	2.30150405700354	up
ONT.7704	81	104	65	130	139	136	18.3955	19.9196	16.3404	31.8966	30.8727	31.9508	6.96733105705624e-12	1.14588175235433	up
ONT.7709	9	14	8	40	38	38	2.0439	2.6815	2.0111	9.8143	8.44	8.9274	8.80310573105169e-10	2.35549134490988	up
ONT.7714	10	8	7	1	0	0	2.271	1.5323	1.7597	0.2454	0	0	0.0048265228090818	-4.1045	down
ONT.7728	0	0	0	35	35	24	0	0	0	8.5875	7.7737	5.6384	5.78801527484835e-10	7.84820808550418	up
ONT.7740	173	244	146	1023	949	993	39.2891	46.7344	36.7031	251.001	210.778	233.288	8.53442801419235e-216	2.84868994050451	up
ONT.7742	0	0	0	6	13	5	0	0	0	1.4721	2.8874	1.1747	3.75707475982335e-05	5.86924802379395	up
ONT.7746	260	317	243	759	836	749	59.0472	60.7164	61.088	186.227	185.68	175.964	8.16689164511455e-130	1.95941674448495	up
ONT.7750	15	17	10	84	112	106	3.4066	3.2561	2.5139	20.6101	24.8758	24.9028	4.16588320909112e-30	3.29085028348987	up
ONT.7788	212	287	230	62	60	53	48.1462	54.9704	57.82	15.2122	13.3263	12.4514	1.70793103103397e-22	-1.6143	down
ONT.7796	1	0	1	10	7	12	0.2271	0	0.2514	2.4536	1.5547	2.8192	0.000499404525595437	4.29240545815879	up
ONT.7799	2	0	0	12	26	5	0.4542	0	0	2.9443	5.7747	1.1747	0.00102341726155226	4.84092833559171	up
ONT.7801	19	25	13	36	43	38	4.315	4.7884	3.2681	8.8329	9.5505	8.9274	7.57500913190043e-06	1.48970491115572	up
ONT.7829	1	2	0	8	13	9	0.2271	0.3831	0	1.9629	2.8874	2.1144	0.000382642734204198	3.77838649734598	up
ONT.783	16	28	9	37	42	32	3.6337	5.363	2.2625	9.0783	9.3284	7.5178	1.77351834881741e-05	1.53278964545187	up
ONT.7834	5	0	1	8	11	13	1.1355	0	0.2514	1.9629	2.4432	3.0541	0.000869051268427962	2.83646339854088	up
ONT.7842	0	1	0	21	27	26	0	0.1915	0	5.1525	5.9968	6.1082	3.63053520524373e-07	6.5387389076618	up
ONT.7849	4	2	1	9	19	13	0.9084	0.3831	0.2514	2.2082	4.22	3.0541	9.16488856028033e-05	2.98677945815203	up
ONT.7853	2	5	6	22	12	25	0.4542	0.9577	1.5083	5.3979	2.6653	5.8733	1.01889479508685e-05	2.62592242465007	up
ONT.7876	140	184	137	373	440	353	31.7947	35.2423	34.4406	91.5186	97.7264	82.931	6.73488892308801e-56	1.7833755645803	up
ONT.7878	946	1153	814	108	147	136	214.841	220.839	204.632	26.4987	32.6495	31.9508	2.66448851347041e-133	-2.45034	down
ONT.7882	214	274	179	1	2	3	48.6004	52.4804	44.999	0.2454	0.4442	0.7048	8.46541365734616e-25	-6.34501	down
ONT.7889	836	943	789	252	332	317	189.859	180.617	198.348	61.8302	73.739	74.4735	3.28859901503887e-36	-1.07259	down
ONT.79	0	0	0	37	30	31	0	0	0	9.0783	6.6632	7.2829	3.74782369339688e-10	7.91051561932728	up
ONT.790	25	21	20	77	49	72	5.6776	4.0222	5.0278	18.8926	10.8832	16.9151	3.18021523446433e-12	2.02755665193102	up
ONT.7903	3689	4420	3293	493	541	509	837.789	846.582	827.831	120.962	120.159	119.58	0	-2.44012	down
ONT.7911	33	39	38	2	1	2	7.4945	7.4698	9.5529	0.4907	0.2221	0.4699	8.63907907289801e-08	-4.02447	down
ONT.794	86	109	48	321	241	270	19.531	20.8773	12.0668	78.76	53.5274	63.4317	2.72475660863667e-16	2.24863224324574	up
ONT.7946	48	50	48	16	18	12	10.901	9.5767	12.0668	3.9257	3.9979	2.8192	0.00038408518269276	-1.23196	down
ONT.795	12	13	10	0	0	1	2.7253	2.4899	2.5139	0	0	0.2349	0.00101314528099832	-4.58175	down
ONT.7954	5043	5933	4395	65	74	53	1145.29	1136.37	1104.86	15.9483	16.4358	12.4514	0	-5.87743	down
ONT.7956	111	173	114	10	6	13	25.2086	33.1355	28.6586	2.4536	1.3326	3.0541	4.42641106434433e-24	-3.32347	down
ONT.7957	2	3	1	10	5	9	0.4542	0.5746	0.2514	2.4536	1.1105	2.1144	0.00610390587913459	2.46401842657685	up
ONT.7959	28	32	28	49	57	62	6.3589	6.1291	7.039	12.0225	12.66	14.5658	3.91605880678227e-07	1.37312442578459	up
ONT.796	0	0	0	15	19	19	0	0	0	3.6804	4.22	4.4637	7.5125289483329e-08	7.01916178206245	up
ONT.7967	25	28	32	47	48	51	5.6776	5.363	8.0445	11.5318	10.6611	11.9815	2.38504911349843e-05	1.21436697855615	up
ONT.7972	6	4	2	12	15	8	1.3626	0.7661	0.5028	2.9443	3.3316	1.8795	0.00368143369627583	1.98846590672017	up
ONT.7978	42	35	25	135	170	150	9.5384	6.7037	6.2848	33.1233	37.7579	35.2398	7.85590021978511e-37	2.59894507348278	up
ONT.7988	45	37	34	60	71	63	10.2197	7.0868	8.5473	14.7215	15.7695	14.8007	1.92719965691384e-06	1.17827470911471	up
ONT.8	10	8	4	0	0	0	2.271	1.5323	1.0056	0	0	0	0.00114736024144125	-4.86401	down
ONT.8051	0	2	0	21	22	10	0	0.3831	0	5.1525	4.8863	2.3493	1.00963285375632e-05	5.18683889548812	up
ONT.8056	2	1	1	9	10	16	0.4542	0.1915	0.2514	2.2082	2.2211	3.7589	0.000131824274902936	3.56873002639207	up
ONT.8057	14	14	13	2	2	1	3.1795	2.6815	3.2681	0.4907	0.4442	0.2349	0.002882931980563	-2.60036	down
ONT.8065	25	40	20	6	6	5	5.6776	7.6614	5.0278	1.4721	1.3326	1.1747	0.00037343963326146	-1.85754	down
ONT.8068	39	40	47	60	73	61	8.8571	7.6614	11.8154	14.7215	16.2137	14.3309	1.97073379008753e-05	1.05292197701834	up
ONT.8079	93	107	74	170	162	152	21.1207	20.4942	18.6029	41.7109	35.9811	35.7097	4.93605199415419e-16	1.26833865956351	up
ONT.8090	1	3	0	16	15	19	0.2271	0.5746	0	3.9257	3.3316	4.4637	3.44086889595766e-06	4.10587435225029	up
ONT.810	47	85	58	8	9	6	10.6739	16.2804	14.5807	1.9629	1.9989	1.4096	1.35720508975065e-10	-2.59254	down
ONT.8102	259	274	217	1034	1143	1036	58.8201	52.4804	54.5519	253.7	253.867	243.39	4.92225668612903e-233	2.54161369968259	up
ONT.8104	35	30	25	11	11	8	7.9487	5.746	6.2848	2.6989	2.4432	1.8795	0.00945117283932807	-1.14666	down
ONT.8108	35	44	36	228	253	237	7.9487	8.4275	9.0501	55.9417	56.1927	55.6789	1.10331048441639e-68	3.08574846953012	up
ONT.8117	6	13	4	38	44	45	1.3626	2.4899	1.0056	9.3236	9.7726	10.5719	1.875907265163e-12	2.92325483261558	up
ONT.812	14	15	5	33	37	37	3.1795	2.873	1.257	8.0968	8.2179	8.6925	6.30538800424593e-08	2.10925502115825	up
ONT.8147	30	36	27	9	6	8	6.8131	6.8952	6.7876	2.2082	1.3326	1.8795	0.000698136712053156	-1.56834	down
ONT.8149	6	7	8	0	0	0	1.3626	1.3407	2.0111	0	0	0	0.00124399687882963	-4.82316	down
ONT.8166	4	4	3	11	15	22	0.9084	0.7661	0.7542	2.6989	3.3316	5.1685	6.4708785069273e-05	2.56743819267856	up
ONT.8178	61	86	65	121	115	95	13.8534	16.472	16.3404	29.6883	25.5421	22.3185	7.44859621341806e-09	1.08988278951528	up
ONT.8182	8	13	10	28	29	27	1.8168	2.4899	2.5139	6.87	6.4411	6.3432	6.48071134911733e-06	1.88443323603024	up
ONT.8187	37	35	33	62	67	64	8.4029	6.7037	8.2959	15.2122	14.8811	15.0357	1.31095134903142e-07	1.31611717410776	up
ONT.8195	3	3	4	17	15	10	0.6813	0.5746	1.0056	4.1711	3.3316	2.3493	0.000207582265571414	2.50711470984148	up
ONT.8198	6	12	5	257	315	240	1.3626	2.2984	1.257	63.057	69.9632	56.3837	1.79431106235176e-65	5.58737002296436	up
ONT.8209	0	0	0	7	9	6	0	0	0	1.7175	1.9989	1.4096	5.53471088042654e-05	5.75021685552426	up
ONT.8215	80	97	68	162	127	146	18.1684	18.5788	17.0946	39.748	28.2074	34.3001	6.32167416672978e-14	1.27788073029639	up
ONT.8220	0	0	0	28	33	29	0	0	0	6.87	7.3295	6.813	7.95659626447117e-10	7.78372301804395	up
ONT.8227	11	12	9	19	32	31	2.4982	2.2984	2.2625	4.6618	7.1074	7.2829	2.3281693027664e-05	1.79786002003557	up
ONT.8234	16	27	16	74	45	69	3.6337	5.1714	4.0223	18.1565	9.9947	16.2103	3.2627474061675e-12	2.12984110265008	up
ONT.8236	1	6	0	21	23	22	0.2271	1.1492	0	5.1525	5.1084	5.1685	1.08569889378399e-07	3.70721190106817	up
ONT.8237	36	47	41	110	129	93	8.1758	9.0021	10.307	26.9894	28.6516	21.8487	1.47526001445959e-18	1.86180917975845	up
ONT.8238	54	71	46	3	7	5	12.2637	13.5989	11.564	0.7361	1.5547	1.1747	5.66802576797371e-11	-3.0608	down
ONT.8240	8	7	6	35	45	27	1.8168	1.3407	1.5083	8.5875	9.9947	6.3432	3.30901922841903e-10	2.78845440179098	up
ONT.8241	34	32	36	10	6	8	7.7216	6.1291	9.0501	2.4536	1.3326	1.8795	0.000250380589971493	-1.65734	down
ONT.8264	22	28	17	105	125	130	4.9963	5.363	4.2736	25.7626	27.7632	30.5412	6.20663449279536e-33	2.87247158142556	up
ONT.8265	456	549	415	1378	1673	1483	103.56	105.152	104.327	338.103	371.582	348.404	1.36173053552591e-229	2.11814180218721	up
ONT.8279	56	84	49	2	3	5	12.7179	16.0889	12.3182	0.4907	0.6663	1.1747	2.11138774107027e-12	-3.78235	down
ONT.828	3	5	3	88	82	79	0.6813	0.9577	0.7542	21.5915	18.2127	18.5596	2.71933668347946e-24	4.94796515210414	up
ONT.8280	6	11	16	109	140	108	1.3626	2.1069	4.0223	26.744	31.0948	25.3727	2.86292662489793e-36	3.87166259682158	up
ONT.8284	38	44	31	94	119	85	8.63	8.4275	7.7931	23.0637	26.4306	19.9692	9.69745618840281e-17	1.84306520965772	up
ONT.8300	15	24	19	0	0	0	3.4066	4.5968	4.7764	0	0	0	2.23802132112063e-06	-6.26926	down
ONT.8304	5	16	10	0	0	0	1.1355	3.0646	2.5139	0	0	0	0.000184720003413529	-5.3464	down
ONT.8311	16	17	13	0	0	0	3.6337	3.2561	3.2681	0	0	0	1.08864756635479e-05	-5.93784	down
ONT.8317	6	7	5	0	0	0	1.3626	1.3407	1.257	0	0	0	0.00290440270978338	-4.58033	down
ONT.8322	12	15	10	0	3	0	2.7253	2.873	2.5139	0	0.6663	0	0.00309060259532287	-3.18145	down
ONT.8337	10	8	8	32	16	14	2.271	1.5323	2.0111	7.8515	3.5537	3.289	0.000761092129219825	1.69770189541542	up
ONT.8345	9	14	7	0	0	0	2.0439	2.6815	1.7597	0	0	0	0.000195761444664788	-5.29881	down
ONT.8351	0	0	0	5	8	10	0	0	0	1.2268	1.7768	2.3493	4.3462355390258e-05	5.81302871301169	up
ONT.8358	7	12	4	74	61	41	1.5897	2.2984	1.0056	18.1565	13.5484	9.6322	3.68843975261796e-17	3.39491231649868	up
ONT.8361	3	1	6	17	17	14	0.6813	0.1915	1.5083	4.1711	3.7758	3.289	4.86145095663089e-05	2.67834240030752	up
ONT.8365	1	1	2	17	6	10	0.2271	0.1915	0.5028	4.1711	1.3326	2.3493	0.000261132069820472	3.48822880459986	up
ONT.8368	0	0	0	5	5	6	0	0	0	1.2268	1.1105	1.4096	0.000401229392180394	5.29356379857978	up
ONT.8371	3	2	3	20	9	14	0.6813	0.3831	0.7542	4.9072	1.9989	3.289	7.70292659665279e-05	2.8679380935873	up
ONT.8373	18	26	7	5	1	1	4.0879	4.9799	1.7597	1.2268	0.2221	0.2349	0.00284036289448325	-2.37386	down
ONT.8382	6	7	4	13	19	21	1.3626	1.3407	1.0056	3.1897	4.22	4.9336	0.000167542838496889	2.08702967303831	up
ONT.8389	1	3	2	10	10	13	0.2271	0.5746	0.5028	2.4536	2.2211	3.0541	0.000419396227657423	2.90982728506057	up
ONT.8391	39	47	51	115	120	119	8.8571	9.0021	12.8209	28.2162	26.6527	27.9569	2.18395364048831e-19	1.80635378973458	up
ONT.8395	23	26	11	7	3	4	5.2234	4.9799	2.7653	1.7175	0.6663	0.9397	0.00764243971444611	-1.63154	down
ONT.8422	33	42	23	86	93	86	7.4945	8.0444	5.782	21.1008	20.6558	20.2042	5.10550344056262e-16	1.88607909730801	up
ONT.8470	82871	101627	73678	25044	28226	26167	18820.4	19465.1	18522	6144.75	6269.15	6147.47	0	-1.25357	down
ONT.8475	12834	15623	11333	2743	2972	2951	2914.66	2992.34	2849.02	673.017	660.097	693.285	0	-1.75185	down
ONT.8482	27	23	28	58	70	71	6.1318	4.4053	7.039	14.2308	15.5474	16.6802	3.01412028977405e-11	1.78292068341397	up
ONT.8497	6883	8897	6241	16002	17715	16589	1563.16	1704.08	1568.93	3926.22	3934.6	3897.29	0	1.64095043731557	up
ONT.8514	1	0	1	5	9	8	0.2271	0	0.2514	1.2268	1.9989	1.8795	0.00249432252921614	3.88192665637067	up
ONT.854	13	9	13	2	1	0	2.9524	1.7238	3.2681	0.4907	0.2221	0	0.00371369949468439	-3.1266	down
ONT.8545	21	21	13	24	29	39	4.7692	4.0222	3.2681	5.8886	6.4411	9.1624	0.0012681597126395	1.18895825647833	up
ONT.8573	39	33	30	0	0	0	8.8571	6.3206	7.5417	0	0	0	2.84431245794323e-08	-7.09599	down
ONT.8596	28	42	29	81	86	78	6.3589	8.0444	7.2903	19.874	19.1011	18.3247	1.02598780049204e-13	1.7553527016937	up
ONT.8601	157	213	161	38	48	48	35.6554	40.7968	40.474	9.3236	10.6611	11.2767	4.25651348566935e-16	-1.54115	down
ONT.862	56	89	63	8	9	12	12.7179	17.0466	15.8376	1.9629	1.9989	2.8192	5.59468429144021e-11	-2.39187	down
ONT.8641	2	0	0	83	98	94	0.4542	0	0	20.3647	21.7663	22.0836	1.69578379303315e-12	7.54588064875857	up
ONT.8659	15	21	12	61	68	61	3.4066	4.0222	3.0167	14.9668	15.1032	14.3309	8.68386470496984e-16	2.43421671702312	up
ONT.867	20	29	21	39	65	48	4.5421	5.5545	5.2792	9.569	14.4369	11.2767	2.32431079925255e-07	1.56150659869359	up
ONT.8716	38	39	35	94	118	88	8.63	7.4698	8.7987	23.0637	26.2084	20.674	3.49094060707718e-17	1.85995142684649	up
ONT.8727	644	710	553	187	220	208	146.255	135.989	139.019	45.882	48.8632	48.8659	1.90747415849238e-36	-1.19048	down
ONT.8729	8	9	5	18	13	16	1.8168	1.7238	1.257	4.4164	2.8874	3.7589	0.00406974074230813	1.54885	up
ONT.8756	0	0	0	5	17	16	0	0	0	1.2268	3.7758	3.7589	1.56555283896887e-06	6.53105953295064	up
ONT.8759	11	10	8	0	0	0	2.4982	1.9153	2.0111	0	0	0	0.000208890804454836	-5.27586	down
ONT.8772	420	441	341	70	71	64	95.384	84.4667	85.7244	17.1751	15.7695	15.0357	2.10359656036212e-50	-2.10913	down
ONT.8778	492	576	421	95	81	87	111.736	110.324	105.836	23.309	17.9905	20.4391	1.2110091849157e-60	-2.05437	down
ONT.8779	0	0	0	31	41	27	0	0	0	7.6061	9.1063	6.3432	3.66556213731032e-10	7.91979096042728	up
ONT.8784	10	12	10	32	45	42	2.271	2.2984	2.5139	7.8515	9.9947	9.8671	8.08167014808732e-10	2.33529940443559	up
ONT.8801	20	31	26	1	0	0	4.5421	5.9376	6.5362	0.2454	0	0	1.19677517545668e-05	-5.71928	down
ONT.8802	470	534	412	17	22	23	106.739	102.279	103.573	4.1711	4.8863	5.4034	4.54252451237827e-86	-4.07032	down
ONT.8804	30	39	18	108	100	96	6.8131	7.4698	4.525	26.4987	22.2105	22.5535	7.1857464445038e-22	2.25974539203464	up
ONT.8812	5	5	5	76	83	54	1.1355	0.9577	1.257	18.6472	18.4348	12.6863	4.45994264129919e-22	4.26963613349681	up
ONT.8815	7	6	4	31	29	23	1.5897	1.1492	1.0056	7.6061	6.4411	5.4034	3.24747439132457e-08	2.7333076579927	up
ONT.8818	13	13	12	0	0	0	2.9524	2.4899	3.0167	0	0	0	3.74054485779334e-05	-5.67042	down
ONT.8819	176	209	169	0	0	0	39.9704	40.0307	42.4851	0	0	0	5.72884925954578e-15	-9.52904	down
ONT.8824	0	2	0	6	6	5	0	0.3831	0	1.4721	1.3326	1.1747	0.00880657125046663	3.56529602302839	up
ONT.8839	8	7	7	0	0	0	1.8168	1.3407	1.7597	0	0	0	0.000970099645750165	-4.88634	down
ONT.8844	659	813	606	1	3	1	149.662	155.718	152.343	0.2454	0.6663	0.2349	6.76116313870093e-36	-8.25339	down
ONT.8877	74	97	79	8	11	16	16.8057	18.5788	19.8599	1.9629	2.4432	3.7589	4.24561869734276e-13	-2.39446	down
ONT.888	0	0	0	9	16	11	0	0	0	2.2082	3.5537	2.5843	1.73660342102985e-06	6.45743376712199	up
ONT.8887	10	7	7	17	19	20	2.271	1.3407	1.7597	4.1711	4.22	4.6986	0.000897493921989879	1.65801551381381	up
ONT.8894	1	1	3	17	15	18	0.2271	0.1915	0.7542	4.1711	3.3316	4.2288	3.29710524526332e-06	3.75537572059348	up
ONT.8909	78	77	68	0	0	0	17.7142	14.7481	17.0946	0	0	0	3.4922132265118e-11	-8.22177	down
ONT.8952	41	51	39	134	171	132	9.3113	9.7683	9.8043	32.878	37.98	31.011	1.20750360158186e-29	2.18086083858781	up
ONT.8954	673	797	618	197	231	214	152.841	152.653	155.36	48.3356	51.3064	50.2755	4.83815403646e-44	-1.25832	down
ONT.8962	17	16	10	27	19	26	3.8608	3.0646	2.5139	6.6247	4.22	6.1082	0.00404200655952271	1.19394875463631	up
ONT.8976	58	73	53	97	107	78	13.1721	13.982	13.3237	23.7997	23.7653	18.3247	1.61748590401731e-07	1.06180836201539	up
ONT.8992	15	13	12	28	38	30	3.4066	2.4899	3.0167	6.87	8.44	7.048	8.35100067779807e-06	1.69942297369309	up
ONT.9	642	693	514	150	157	156	145.801	132.733	129.215	36.8037	34.8706	36.6494	6.03745022726829e-51	-1.55324	down
ONT.901	206	246	189	15	12	11	46.7836	47.1175	47.5129	3.6804	2.6653	2.5843	2.6562048076011e-40	-3.63157	down
ONT.9020	19	19	24	1	3	2	4.315	3.6392	6.0334	0.2454	0.6663	0.4699	0.000118202611106096	-2.94994	down
ONT.9026	0	0	0	9	6	8	0	0	0	2.2082	1.3326	1.8795	4.00600449272985e-05	5.8211773347016	up
ONT.9033	0	0	0	10	13	10	0	0	0	2.4536	2.8874	2.3493	3.10554780633126e-06	6.33517619728529	up
ONT.9060	3	4	2	18	17	15	0.6813	0.7661	0.5028	4.4164	3.7758	3.524	1.09345938617896e-05	2.92500085646971	up
ONT.9067	0	0	1	8	14	8	0	0	0.2514	1.9629	3.1095	1.8795	0.000153630786404693	5.23251693519658	up
ONT.9076	7	11	13	0	1	0	1.5897	2.1069	3.2681	0	0.2221	0	0.00185477885171135	-4.42341	down
ONT.9098	29	22	11	0	0	0	6.586	4.2138	2.7653	0	0	0	1.73660342102985e-06	-6.35962	down
ONT.9101	4499	5133	4089	24853	27356	25374	1021.74	983.146	1027.94	6097.89	6075.92	5961.17	0	2.94101259100202	up
ONT.9124	13	17	13	47	66	47	2.9524	3.2561	3.2681	11.5318	14.659	11.0418	1.24868898913185e-12	2.33774467409928	up
ONT.9126	0	0	0	5	6	11	0	0	0	1.2268	1.3326	2.5843	6.10413054190419e-05	5.75152889433711	up
ONT.9135	2015	2461	1893	4238	4736	4511	457.616	471.366	475.883	1039.83	1051.89	1059.78	0	1.5260289572156	up
ONT.9147	3	6	3	79	115	85	0.6813	1.1492	0.7542	19.3833	25.5421	19.9692	2.01016977279806e-26	4.98307389385921	up
ONT.9158	5	8	4	0	0	0	1.1355	1.5323	1.0056	0	0	0	0.00418232358935392	-4.47889	down
ONT.9163	96	99	85	1	0	0	21.8021	18.9619	21.3682	0.2454	0	0	9.40372233184573e-10	-7.58675	down
ONT.9168	110	150	85	290	347	335	24.9815	28.7302	21.3682	71.1539	77.0706	78.7023	5.00050802827228e-53	1.94508966190711	up
ONT.9179	8	7	9	19	32	31	1.8168	1.3407	2.2625	4.6618	7.1074	7.2829	1.45087454762454e-06	2.20202090209631	up
ONT.9184	0	0	0	10	18	13	0	0	0	2.4536	3.9979	3.0541	6.38370749939288e-07	6.64502740959982	up
ONT.9188	77	102	54	222	231	262	17.4871	19.5365	13.5751	54.4695	51.3064	61.5522	1.37159520039495e-42	2.07045672177895	up
ONT.9189	1	0	0	7	15	13	0.2271	0	0	1.7175	3.3316	3.0541	6.32624102145157e-05	5.4539167628147	up
ONT.9190	14	19	11	52	41	52	3.1795	3.6392	2.7653	12.7586	9.1063	12.2165	8.96931924719102e-11	2.17337514990372	up
ONT.9194	209	255	196	1088	1132	1190	47.4649	48.8413	49.2727	266.95	251.423	279.569	2.18589127916271e-272	2.81394226150769	up
ONT.921	198	265	199	601	643	587	44.9667	50.7566	50.0268	147.46	142.814	137.905	2.08907010235803e-99	1.91325209767646	up
ONT.9210	16	21	14	3	0	3	3.6337	4.0222	3.5195	0.7361	0	0.7048	0.000938766086446451	-2.63163	down
ONT.9244	0	0	0	41	38	38	0	0	0	10.0597	8.44	8.9274	7.31017189171146e-11	8.16473285229124	up
ONT.9267	7	5	2	172	173	210	1.5897	0.9577	0.5028	42.2016	38.4243	49.3357	1.26202424716865e-43	5.75469893589821	up
ONT.9268	9	9	2	69	86	80	2.0439	1.7238	0.5028	16.9297	19.1011	18.7946	6.75025028282779e-25	4.00317036734778	up
ONT.927	0	0	0	14	20	14	0	0	0	3.435	4.4421	3.289	1.73919094102277e-07	6.8746750142638	up
ONT.9272	214	258	172	7495	8525	7580	48.6004	49.4159	43.2393	1838.96	1893.45	1780.79	0	5.64037112684885	up
ONT.9275	73	104	76	20	25	25	16.5786	19.9196	19.1057	4.9072	5.5526	5.8733	1.79947485442101e-07	-1.40655	down
ONT.9289	5	2	2	13	15	16	1.1355	0.3831	0.5028	3.1897	3.3316	3.7589	7.28712400586689e-05	2.72548585552521	up
ONT.9299	330	331	285	548	633	649	74.9446	63.3979	71.6465	134.456	140.593	152.471	3.15123374016492e-56	1.39074833933216	up
ONT.9302	187	210	161	486	585	547	42.4686	40.2222	40.474	119.244	129.932	128.508	3.568520131663e-91	1.97859465321973	up
ONT.9317	26	24	19	28	50	40	5.9047	4.5968	4.7764	6.87	11.1053	9.3973	0.000224073929473859	1.21099727010239	up
ONT.9319	6	3	5	25	34	34	1.3626	0.5746	1.257	6.134	7.5516	7.9877	6.55674776020701e-10	3.16342530272317	up
ONT.9327	2	1	2	31	30	16	0.4542	0.1915	0.5028	7.6061	6.6632	3.7589	1.23214866274798e-08	4.38332022998296	up
ONT.9340	1	0	0	9	12	7	0.2271	0	0	2.2082	2.6653	1.6445	0.000220769872521599	5.13587803647889	up
ONT.9349	21	37	13	70	56	68	4.7692	7.0868	3.2681	17.1751	12.4379	15.9754	2.71676564896537e-11	1.91684190133896	up
ONT.9360	71	86	69	22	26	21	16.1244	16.472	17.346	5.3979	5.7747	4.9336	4.31251279964311e-06	-1.26951	down
ONT.9363	8	6	10	96	109	95	1.8168	1.1492	2.5139	23.5544	24.2095	22.3185	1.18811071944457e-31	4.0812859478395	up
ONT.9371	5	6	3	691	837	746	1.1355	1.1492	0.7542	169.542	185.902	175.259	2.86508743579249e-86	7.78700595673276	up
ONT.9374	2	1	0	6	12	6	0.4542	0.1915	0	1.4721	2.6653	1.4096	0.00196620775062784	3.44224316124566	up
ONT.9375	22	34	25	4	7	4	4.9963	6.5122	6.2848	0.9814	1.5547	0.9397	0.000251997240052968	-1.98653	down
ONT.9390	8	7	3	29	29	33	1.8168	1.3407	0.7542	7.1154	6.4411	7.7528	4.89393077383607e-09	2.7872763276048	up
ONT.9393	27	36	16	0	2	1	6.1318	6.8952	4.0223	0	0.4442	0.2349	1.19076175778334e-05	-4.25491	down
ONT.9395	0	0	0	6	8	7	0	0	0	1.4721	1.7768	1.6445	7.41365967370356e-05	5.68295527639114	up
ONT.9396	7	10	9	0	0	0	1.5897	1.9153	2.2625	0	0	0	0.000396486984241382	-5.11875	down
ONT.9419	0	0	0	20	19	22	0	0	0	4.9072	4.22	5.1685	2.29607348985671e-08	7.22480828428165	up
ONT.9421	294	400	248	106	101	124	66.7688	76.6138	62.345	26.008	22.4327	29.1316	1.63279481595211e-14	-1.05404	down
ONT.9436	0	0	0	8	15	11	0	0	0	1.9629	3.3316	2.5843	2.70245176858295e-06	6.37460013430898	up
ONT.945	525	638	477	1440	1604	1412	119.23	122.199	119.914	353.316	356.257	331.724	5.03971391777122e-207	1.88665248087971	up
ONT.9468	0	0	0	6	13	5	0	0	0	1.4721	2.8874	1.1747	3.75707475982335e-05	5.86924802379395	up
ONT.9471	0	0	3	6	9	7	0	0	0.7542	1.4721	1.9989	1.6445	0.00359058029686952	3.27710603621675	up
ONT.9506	851	1028	764	262	319	281	193.266	196.897	192.063	64.2838	70.8517	66.0159	9.4543363864726e-48	-1.1717	down
ONT.9511	168	209	166	338	381	329	38.1536	40.0307	41.7309	82.931	84.6222	77.2927	1.62137261672162e-37	1.39180578215234	up
ONT.9513	31	52	31	5	8	5	7.0402	9.9598	7.7931	1.2268	1.7768	1.1747	4.28876116154737e-06	-2.20623	down
ONT.9517	2	3	0	6	12	8	0.4542	0.5746	0	1.4721	2.6653	1.8795	0.00244433055234832	2.83978455039033	up
ONT.9519	161	240	162	495	499	470	36.5639	45.9683	40.7254	121.452	110.831	110.418	2.8658077325409e-72	1.82832265800534	up
ONT.9525	83	109	66	191	219	227	18.8497	20.8773	16.5918	46.8634	48.6411	53.3296	3.22836570042211e-32	1.75338229098396	up
ONT.9526	2	8	6	28	25	29	0.4542	1.5323	1.5083	6.87	5.5526	6.813	3.16605493496029e-08	2.80817685993343	up
ONT.9527	53	71	36	0	1	1	12.0366	13.5989	9.0501	0	0.2221	0.2349	1.11896759510091e-07	-5.86034	down
ONT.9544	17	24	21	1	0	2	3.8608	4.5968	5.2792	0.2454	0	0.4699	7.17171491856355e-05	-3.92734	down
ONT.9559	0	0	0	8	14	9	0	0	0	1.9629	3.1095	2.1144	5.31333389374335e-06	6.24174247036538	up
ONT.9567	113	101	101	23	26	30	25.6628	19.345	25.3905	5.6432	5.7747	7.048	5.32568176727653e-10	-1.5644	down
ONT.9573	577	682	551	181	219	155	131.039	130.626	138.517	44.4098	48.6411	36.4145	1.45380500438129e-34	-1.26444	down
ONT.9575	568	667	447	162	167	159	128.995	127.754	112.372	39.748	37.0916	37.3542	6.09872979758164e-37	-1.33585	down
ONT.9581	13	23	9	0	0	0	2.9524	4.4053	2.2625	0	0	0	1.69124410842609e-05	-5.87173	down
ONT.9590	692	808	589	3568	3884	3754	157.156	154.76	148.069	875.438	862.658	881.935	0	2.86835107109574	up
ONT.9591	19	13	10	89	100	83	4.315	2.4899	2.5139	21.8369	22.2105	19.4994	1.511863931119e-26	3.13653602648272	up
ONT.9595	603	687	521	144	150	155	136.944	131.584	130.975	35.3316	33.3158	36.4145	7.36780127784424e-53	-1.56776	down
ONT.9608	60	49	46	83	72	77	13.6263	9.3852	11.564	20.3647	15.9916	18.0898	5.59426465677888e-06	1.01987592379155	up
ONT.9609	1	1	0	44	49	50	0.2271	0.1915	0	10.7958	10.8832	11.7466	1.43218340487476e-09	6.60558547163176	up
ONT.9620	0	0	0	11	12	12	0	0	0	2.6989	2.6653	2.8192	1.93658690248917e-06	6.4219769655178	up
ONT.9622	42	40	33	6	15	13	9.5384	7.6614	8.2959	1.4721	3.3316	3.0541	0.00109371743617973	-1.32291	down
ONT.9636	16	14	11	1	5	0	3.6337	2.6815	2.7653	0.2454	1.1105	0	0.0058370304509785	-2.34054	down
ONT.964	44	55	25	2	2	2	9.9926	10.5344	6.2848	0.4907	0.4442	0.4699	2.18578481319801e-08	-3.9045	down
ONT.9647	21	17	17	51	44	60	4.7692	3.2561	4.2736	12.5133	9.7726	14.0959	6.93975904327206e-10	1.93362386768797	up
ONT.9656	1027	1234	913	51	73	52	233.237	236.353	229.52	12.5133	16.2137	12.2165	1.11564728107011e-188	-3.72753	down
ONT.9687	8	5	6	56	42	48	1.8168	0.9577	1.5083	13.7401	9.3284	11.2767	2.54596783560684e-15	3.38349044652326	up
ONT.9689	4	6	2	10	10	17	0.9084	1.1492	0.5028	2.4536	2.2211	3.9938	0.00200577211120042	2.08486112653065	up
ONT.9710	78	69	54	151	198	190	17.7142	13.2159	13.5751	37.0491	43.9769	44.6371	2.16925239175105e-28	1.86280337119266	up
ONT.9713	2101	2559	1946	243	271	242	477.147	490.137	489.207	59.622	60.1906	56.8536	0	-2.68272	down
ONT.9715	7	9	1	17	11	21	1.5897	1.7238	0.2514	4.1711	2.4432	4.9336	0.000736211145376725	2.00177157086498	up
ONT.9725	68	80	65	23	22	31	15.4431	15.3228	16.3404	5.6432	4.8863	7.2829	0.000163717842985155	-1.0442	down
ONT.9739	18	16	12	1	1	2	4.0879	3.0646	3.0167	0.2454	0.2221	0.4699	0.000856361524910449	-3.08189	down
ONT.9746	0	0	0	7	6	7	0	0	0	1.7175	1.3326	1.6445	9.9853616818683e-05	5.61704040214964	up
ONT.9747	0	0	0	12	7	7	0	0	0	2.9443	1.5547	1.6445	1.81389477856837e-05	6.00007576161887	up
ONT.9751	1	2	0	30	25	24	0.2271	0.3831	0	7.3607	5.5526	5.6384	3.8754816359831e-08	5.17303894681666	up
ONT.976	10	14	6	0	0	0	2.271	2.6815	1.5083	0	0	0	0.000204362394860459	-5.29511	down
ONT.9762	0	0	3	19	17	20	0	0	0.7542	4.6618	3.7758	4.6986	1.57592709238724e-06	4.65131525492019	up
ONT.9766	0	0	0	51	54	63	0	0	0	12.5133	11.9937	14.8007	2.49668451548483e-12	8.68532929342332	up
ONT.9775	1096	1237	940	21	25	29	248.907	236.928	236.308	5.1525	5.5526	6.813	1.38831980178839e-170	-5.00379	down
ONT.978	3	9	2	32	36	43	0.6813	1.7238	0.5028	7.8515	7.9958	10.1021	6.10960956323484e-12	3.44701625862632	up
ONT.9799	0	0	0	10	10	5	0	0	0	2.4536	2.2211	1.1747	2.47862874427833e-05	5.93749501314471	up
ONT.9805	130	110	97	227	219	218	29.5236	21.0688	24.3849	55.6963	48.6411	51.2152	1.71375842775713e-23	1.41761701861674	up
ONT.9809	13	20	19	3	6	3	2.9524	3.8307	4.7764	0.7361	1.3326	0.7048	0.00940626565869536	-1.68113	down
ONT.9810	0	0	0	31	26	16	0	0	0	7.6061	5.7747	3.7589	5.90904142937401e-09	7.48568302688088	up
ONT.9815	7	18	8	0	0	0	1.5897	3.4476	2.0111	0	0	0	0.000129469294164403	-5.42258	down
ONT.9820	423	452	362	694	751	748	96.0653	86.5736	91.0036	170.279	166.801	175.729	1.19789363577851e-63	1.26816187803189	up
ONT.9826	29	33	31	4	13	9	6.586	6.3206	7.7931	0.9814	2.8874	2.1144	0.00220544218642427	-1.40815	down
ONT.9848	15	27	37	7	8	4	3.4066	5.1714	9.3015	1.7175	1.7768	0.9397	0.00263373846079262	-1.63737	down
ONT.9855	16	7	10	25	22	24	3.6337	1.3407	2.5139	6.134	4.8863	5.6384	0.00057805888005393	1.53344300503526	up
ONT.9858	103	115	77	161	184	149	23.3918	22.0265	19.3571	39.5027	40.8674	35.0049	1.57126465901574e-14	1.19018667870292	up
ONT.9871	0	0	2	28	26	18	0	0	0.5028	6.87	5.7747	4.2288	7.2471127837269e-07	5.60614988436266	up
ONT.9873	1	3	1	8	7	7	0.2271	0.5746	0.2514	1.9629	1.5547	1.6445	0.00663845853665516	2.60101683383653	up
ONT.9879	101	159	104	1253	1437	1249	22.9376	30.454	26.1447	307.434	319.166	293.43	0	3.88236134579894	up
ONT.9893	86	79	75	18	14	22	19.531	15.1312	18.8543	4.4164	3.1095	5.1685	6.98457084357185e-09	-1.71712	down
ONT.9907	118	138	93	449	452	462	26.7984	26.4317	23.3794	110.166	100.392	108.539	3.86547444856753e-101	2.4124429967775	up
ONT.9919	0	1	0	12	9	5	0	0.1915	0	2.9443	1.9989	1.1747	0.000352285118448982	5.03588333337474	up
ONT.9931	0	2	1	11	14	16	0	0.3831	0.2514	2.6989	3.1095	3.7589	2.96844637943468e-05	4.22311425841193	up
ONT.9936	0	1	0	16	9	6	0	0.1915	0	3.9257	1.9989	1.4096	0.000135423232973341	5.29324233392645	up
ONT.9937	107	101	99	422	462	404	24.3002	19.345	24.8877	103.541	102.613	94.9126	1.60761973033389e-95	2.50735182643475	up
ONT.9959	2068	2415	1898	9100	10421	9404	469.653	462.556	477.14	2232.76	2314.56	2209.3	0	2.62260735080552	up
ONT.9961	1760	2109	1931	5878	6830	6284	399.704	403.946	485.436	1442.22	1516.98	1476.31	1.09136137349145e-104	2.14411407876794	up
ONT.9962	742	897	627	70	92	108	168.512	171.806	157.622	17.1751	20.4337	25.3727	2.33420696808675e-109	-2.62157	down
ONT.9964	6	3	5	13	13	11	1.3626	0.5746	1.257	3.1897	2.8874	2.5843	0.00423023136153919	1.82928265527971	up
ONT.9965	7	9	4	0	0	0	1.5897	1.7238	1.0056	0	0	0	0.00190951514161532	-4.71319	down
ONT.9967	1	2	2	6	12	9	0.2271	0.3831	0.5028	1.4721	2.6653	2.1144	0.00171397299457938	2.86915876194781	up
ONT.9969	3	3	3	31	47	51	0.6813	0.5746	0.7542	7.6061	10.439	11.9815	6.79287664917226e-14	4.28034567012189	up
ONT.9975	61	68	53	188	219	201	13.8534	13.0243	13.3237	46.1273	48.6411	47.2214	3.19145613643732e-42	2.18296594655342	up
ONT.9976	89	107	105	328	338	308	20.2123	20.4942	26.3961	80.4775	75.0717	72.3591	3.62578605232021e-61	2.13369231714107	up
ONT.9977	8	9	7	15	22	11	1.8168	1.7238	1.7597	3.6804	4.8863	2.5843	0.00685464390683049	1.44019219013921	up
ONT.9978	89	76	54	173	227	186	20.2123	14.5566	13.5751	42.447	50.4179	43.6974	2.0343081635883e-29	1.86100021558784	up
ONT.9992	1948	2389	1855	3504	3659	3420	442.4	457.576	466.331	859.735	812.684	803.468	2.97203424813007e-198	1.21757647224454	up
ONT.9999	129	141	126	33	39	39	29.2965	27.0064	31.6753	8.0968	8.6621	9.1624	5.19047375756381e-11	-1.39783	down
gene-SERJ2_LOCUS10006	21	17	14	0	0	0	4.7692	3.2561	3.5195	0	0	0	4.72116121157916e-06	-6.12078	down
gene-SERJ2_LOCUS10025	86	92	67	24	32	22	19.531	17.6212	16.8432	5.8886	7.1074	5.1685	5.45147821441636e-06	-1.20777	down
gene-SERJ2_LOCUS10056	0	9	4	16	14	11	0	1.7238	1.0056	3.9257	3.1095	2.5843	0.00143601566503154	2.13117962527679	up
gene-SERJ2_LOCUS10076	2329	2819	2078	602	645	608	528.927	539.936	522.391	147.706	143.258	142.839	2.40747522384175e-173	-1.5158	down
gene-SERJ2_LOCUS10078	42	54	43	72	79	84	9.5384	10.3429	10.8098	17.6658	17.5463	19.7343	5.82836199548996e-08	1.20126837892734	up
gene-SERJ2_LOCUS10089	17	16	8	46	47	54	3.8608	3.0646	2.0111	11.2865	10.439	12.6863	1.58950342643854e-11	2.29145488807205	up
gene-SERJ2_LOCUS10128	14	9	10	1	0	1	3.1795	1.7238	2.5139	0.2454	0	0.2349	0.0040673583336864	-3.61695	down
gene-SERJ2_LOCUS10136	34	45	21	52	57	51	7.7216	8.619	5.2792	12.7586	12.66	11.9815	3.29942853469406e-05	1.1348400317505	up
gene-SERJ2_LOCUS10141	1310	1524	1136	2158	2394	2239	297.507	291.898	285.58	529.483	531.721	526.013	8.21958946731709e-155	1.21896280690318	up
gene-SERJ2_LOCUS10163	76	93	60	22	42	19	17.26	17.8127	15.0835	5.3979	9.3284	4.4637	0.000327099332558291	-1.01754	down
gene-SERJ2_LOCUS10175	32	48	44	10	14	12	7.2674	9.1937	11.0612	2.4536	3.1095	2.8192	0.000534253285840459	-1.34665	down
gene-SERJ2_LOCUS10180	5	5	5	17	19	9	1.1355	0.9577	1.257	4.1711	4.22	2.1144	0.000818328419185713	2.02255891320692	up
gene-SERJ2_LOCUS10204	19	28	21	1	5	2	4.315	5.363	5.2792	0.2454	1.1105	0.4699	0.000116058253897327	-2.64461	down
gene-SERJ2_LOCUS10207	388	473	330	116	143	125	88.1166	90.5958	82.9591	28.4615	31.7611	29.3665	2.03536590209794e-23	-1.18589	down
gene-SERJ2_LOCUS10222	79	106	64	125	130	120	17.9413	20.3026	16.089	30.6698	28.8737	28.1919	1.51950958749756e-09	1.04239257162542	up
gene-SERJ2_LOCUS10232	287	331	294	425	473	450	65.1791	63.3979	73.909	104.277	105.056	105.719	1.16348350962575e-27	1.00308682659084	up
gene-SERJ2_LOCUS10255	172	236	173	58	56	75	39.062	45.2021	43.4907	14.2308	12.4379	17.6199	1.27815057755134e-11	-1.17209	down
gene-SERJ2_LOCUS10267	8	13	11	266	333	340	1.8168	2.4899	2.7653	65.2653	73.9611	79.8769	2.03909430368548e-80	5.31771846495402	up
gene-SERJ2_LOCUS10270	523	638	497	861	937	934	118.776	122.199	124.941	211.253	208.113	219.427	5.80761897088502e-69	1.1643566991486	up
gene-SERJ2_LOCUS10278	539	648	516	1798	1928	1895	122.409	124.114	129.718	441.154	428.219	445.196	0	2.16621643382206	up
gene-SERJ2_LOCUS10281	111	158	101	179	214	190	25.2086	30.2624	25.3905	43.9191	47.5306	44.6371	4.22772721267574e-15	1.1056003403411	up
gene-SERJ2_LOCUS10287	70	57	56	109	138	126	15.8973	10.9175	14.0779	26.744	30.6506	29.6014	9.45602690578981e-15	1.46154050968216	up
gene-SERJ2_LOCUS10296	38	52	51	13	13	14	8.63	9.9598	12.8209	3.1897	2.8874	3.289	0.00015506310161504	-1.38175	down
gene-SERJ2_LOCUS10302	229	251	220	407	388	378	52.007	48.0751	55.306	99.8608	86.1769	88.8043	2.08939088296243e-31	1.18581571773049	up
gene-SERJ2_LOCUS10315	51	52	25	84	92	81	11.5823	9.9598	6.2848	20.6101	20.4337	19.0295	1.9904107713122e-10	1.45808921920741	up
gene-SERJ2_LOCUS10317	17	10	11	498	579	525	3.8608	1.9153	2.7653	122.188	128.599	123.339	3.02211226154884e-121	5.83977101092009	up
gene-SERJ2_LOCUS10318	10	7	8	889	957	961	2.271	1.3407	2.0111	218.123	212.555	225.77	9.13338392396213e-132	7.25473022037531	up
gene-SERJ2_LOCUS10329	151	160	127	302	293	306	34.2928	30.6455	31.9267	74.0982	65.0769	71.8892	4.9949000872825e-36	1.48411355937148	up
gene-SERJ2_LOCUS10338	322	420	320	132	128	126	73.1277	80.4445	80.4452	32.3873	28.4295	29.6014	9.12108700190013e-17	-1.01413	down
gene-SERJ2_LOCUS10359	4	6	6	20	11	18	0.9084	1.1492	1.5083	4.9072	2.4432	4.2288	0.000381867079368976	2.06049032879768	up
gene-SERJ2_LOCUS10368	248	312	241	8	5	7	56.322	59.7587	60.5853	1.9629	1.1105	1.6445	3.34289265876418e-44	-4.87878	down
gene-SERJ2_LOCUS1040	2	7	7	22	27	24	0.4542	1.3407	1.7597	5.3979	5.9968	5.6384	4.39612582843567e-07	2.6313285586897	up
gene-SERJ2_LOCUS10409	21	32	18	30	38	41	4.7692	6.1291	4.525	7.3607	8.44	9.6322	0.00109925611124895	1.07138670880608	up
gene-SERJ2_LOCUS10412	43	57	42	79	74	60	9.7655	10.9175	10.5584	19.3833	16.4358	14.0959	8.5126812440778e-06	1.03237021799163	up
gene-SERJ2_LOCUS10429	1	2	3	7	6	12	0.2271	0.3831	0.7542	1.7175	1.3326	2.8192	0.00502562622503605	2.49373387969336	up
gene-SERJ2_LOCUS1043	20	19	12	1	3	4	4.5421	3.6392	3.0167	0.2454	0.6663	0.9397	0.00226079936236259	-2.22692	down
gene-SERJ2_LOCUS10443	252	315	225	373	419	386	57.2304	60.3333	56.563	91.5186	93.0622	90.6838	3.47126104022103e-26	1.01887291696081	up
gene-SERJ2_LOCUS10446	29	46	28	48	50	54	6.586	8.8106	7.039	11.7772	11.1053	12.6863	0.000199386446128505	1.01440339709132	up
gene-SERJ2_LOCUS10466	38	51	32	7	13	17	8.63	9.7683	8.0445	1.7175	2.8874	3.9938	0.00135615201784482	-1.25878	down
gene-SERJ2_LOCUS10474	191	243	148	25	29	38	43.377	46.5429	37.2059	6.134	6.4411	8.9274	1.3549716300863e-25	-2.20748	down
gene-SERJ2_LOCUS10489	4	5	2	92	74	88	0.9084	0.9577	0.5028	22.5729	16.4358	20.674	1.93653654273673e-24	4.97912275288176	up
gene-SERJ2_LOCUS10490	37	36	27	456	436	412	8.4029	6.8952	6.7876	111.883	96.838	96.792	7.83470077951168e-130	4.15006919446547	up
gene-SERJ2_LOCUS10491	19	17	21	72	98	84	4.315	3.2561	5.2792	17.6658	21.7663	19.7343	3.30740032591961e-21	2.58897248849407	up
gene-SERJ2_LOCUS10497	7	11	16	16	31	24	1.5897	2.1069	4.0223	3.9257	6.8853	5.6384	0.00108497150909964	1.48379402994222	up
gene-SERJ2_LOCUS10498	103	112	84	283	261	321	23.3918	21.4519	21.1169	69.4364	57.9695	75.4132	6.85798324471174e-48	1.97811542290946	up
gene-SERJ2_LOCUS10500	27	20	13	84	114	111	6.1318	3.8307	3.2681	20.6101	25.32	26.0775	1.17474711072524e-26	2.8059554366611	up
gene-SERJ2_LOCUS10506	61	80	86	28	27	25	13.8534	15.3228	21.6196	6.87	5.9968	5.8733	0.000120301365787022	-1.0729	down
gene-SERJ2_LOCUS10510	20	21	12	30	28	25	4.5421	4.0222	3.0167	7.3607	6.219	5.8733	0.00362051695331104	1.09809651174459	up
gene-SERJ2_LOCUS10521	24	38	30	0	0	0	5.4505	7.2783	7.5417	0	0	0	6.90871681824756e-08	-6.93481	down
gene-SERJ2_LOCUS10549	24	35	28	6	3	4	5.4505	6.7037	7.039	1.4721	0.6663	0.9397	3.68863853761027e-05	-2.29519	down
gene-SERJ2_LOCUS10555	34	38	40	1	1	0	7.7216	7.2783	10.0556	0.2454	0.2221	0	1.6328695154344e-06	-5.3774	down
gene-SERJ2_LOCUS10565	64	71	51	13	13	11	14.5347	13.5989	12.8209	3.1897	2.8874	2.5843	3.91961828554792e-08	-1.88366	down
gene-SERJ2_LOCUS10582	31	22	24	27	45	48	7.0402	4.2138	6.0334	6.6247	9.9947	11.2767	0.00113091166013603	1.06756657987999	up
gene-SERJ2_LOCUS10583	148	173	122	233	292	265	33.6115	33.1355	30.6697	57.1684	64.8548	62.257	5.1003459998825e-25	1.27927748615316	up
gene-SERJ2_LOCUS10598	49	46	28	59	56	67	11.1281	8.8106	7.039	14.4761	12.4379	15.7405	6.64528068743746e-05	1.01383366827207	up
gene-SERJ2_LOCUS10602	29	38	24	36	45	54	6.586	7.2783	6.0334	8.8329	9.9947	12.6863	0.000524061016497951	1.01794	up
gene-SERJ2_LOCUS10603	135	144	112	187	208	194	30.6591	27.581	28.1558	45.882	46.1979	45.5768	2.53098210287846e-14	1.03376795537445	up
gene-SERJ2_LOCUS10613	14	24	13	29	27	35	3.1795	4.5968	3.2681	7.1154	5.9968	8.2226	0.000501458281183039	1.29232167508985	up
gene-SERJ2_LOCUS10625	3	2	1	25	22	21	0.6813	0.3831	0.2514	6.134	4.8863	4.9336	4.38105314738073e-08	3.9493810057706	up
gene-SERJ2_LOCUS10631	9	15	6	0	0	0	2.0439	2.873	1.5083	0	0	0	0.000213504883987373	-5.28902	down
gene-SERJ2_LOCUS10637	126	157	125	212	213	230	28.6152	30.0709	31.4239	52.0159	47.3085	54.0344	7.30590123271495e-18	1.12710577752874	up
gene-SERJ2_LOCUS10653	473	530	381	167	153	176	107.421	101.513	95.78	40.9748	33.9821	41.348	4.59054062408659e-21	-1.03356	down
gene-SERJ2_LOCUS10661	38	35	32	54	80	49	8.63	6.7037	8.0445	13.2493	17.7684	11.5117	3.67480863245488e-06	1.23578600503641	up
gene-SERJ2_LOCUS10686	4272	4930	3837	8385	8950	8636	970.191	944.265	964.588	2057.33	1987.84	2028.87	0	1.4373137199095	up
gene-SERJ2_LOCUS10701	32	51	20	67	58	66	7.2674	9.7683	5.0278	16.439	12.8821	15.5055	3.26544407047115e-07	1.35629470683658	up
gene-SERJ2_LOCUS10723	28	31	22	2	6	8	6.3589	5.9376	5.5306	0.4907	1.3326	1.8795	0.000411215341557602	-1.89667	down
gene-SERJ2_LOCUS10726	1815	2292	1608	601	631	603	412.195	438.997	404.237	147.46	140.149	141.664	1.5717502166748e-91	-1.19025	down
gene-SERJ2_LOCUS10729	44	47	37	179	205	192	9.9926	9.0021	9.3015	43.9191	45.5316	45.107	1.59074115798945e-48	2.61268836621684	up
gene-SERJ2_LOCUS10734	49	52	55	5	2	2	11.1281	9.9598	13.8265	1.2268	0.4442	0.4699	1.31693426276242e-10	-3.68399	down
gene-SERJ2_LOCUS10738	1	3	2	26	21	26	0.2271	0.5746	0.5028	6.3793	4.6642	6.1082	1.42793458978912e-08	4.05505488017205	up
gene-SERJ2_LOCUS10749	5	6	5	16	18	15	1.1355	1.1492	1.257	3.9257	3.9979	3.524	0.000292929653010354	2.0570646576679	up
gene-SERJ2_LOCUS10773	4	5	9	19	36	22	0.9084	0.9577	2.2625	4.6618	7.9958	5.1685	8.10813061851836e-07	2.5186513522591	up
gene-SERJ2_LOCUS1078	300	337	255	73	77	84	68.1314	64.5471	64.1047	17.9111	17.1021	19.7343	3.09196648916204e-25	-1.48643	down
gene-SERJ2_LOCUS10780	39	43	25	58	68	54	8.8571	8.236	6.2848	14.2308	15.1032	12.6863	3.36169019413858e-06	1.19943395514606	up
gene-SERJ2_LOCUS10807	27	23	32	34	52	57	6.1318	4.4053	8.0445	8.3422	11.5495	13.3911	6.78497374710526e-05	1.22484783088148	up
gene-SERJ2_LOCUS10809	121	149	124	43	45	49	27.4797	28.5386	31.1725	10.5504	9.9947	11.5117	8.278692172772e-08	-1.08238	down
gene-SERJ2_LOCUS10810	18	12	9	36	51	46	4.0879	2.2984	2.2625	8.8329	11.3274	10.8069	6.21518440882547e-10	2.2081342580646	up
gene-SERJ2_LOCUS10841	351	419	319	1701	1831	1784	79.7138	80.2529	80.1938	417.354	406.675	419.119	0	2.73171937684033	up
gene-SERJ2_LOCUS10860	103	130	111	24	46	28	23.3918	24.8995	27.9044	5.8886	10.2169	6.5781	7.14019781552784e-09	-1.37472	down
gene-SERJ2_LOCUS10887	213	244	193	559	604	615	48.3733	46.7344	48.5185	137.155	134.152	144.483	2.65214624556528e-97	1.89503032295686	up
gene-SERJ2_LOCUS1090	6882	7912	5946	2163	2426	2369	1562.93	1515.42	1494.77	530.71	538.828	556.554	6.99548788642161e-204	-1.13154	down
gene-SERJ2_LOCUS10912	511	583	475	129	162	152	116.05	111.665	119.411	31.6512	35.9811	35.7097	5.79621852940219e-38	-1.38398	down
gene-SERJ2_LOCUS10918	2806	3170	2391	325	408	352	637.256	607.164	601.076	79.7414	90.619	82.6961	0	-2.50366	down
gene-SERJ2_LOCUS10919	234	277	223	804	803	845	53.1425	53.055	56.0602	197.268	178.351	198.518	1.41400700099864e-153	2.18406120086352	up
gene-SERJ2_LOCUS10924	51	78	66	142	181	138	11.5823	14.9397	16.5918	34.8409	40.2011	32.4206	2.88864548685391e-21	1.68285546486257	up
gene-SERJ2_LOCUS1093	687	797	605	1394	1523	1382	156.021	152.653	152.092	342.029	338.267	324.676	7.41822507444035e-147	1.48525213037172	up
gene-SERJ2_LOCUS10939	664	782	659	2004	2202	2015	150.798	149.78	165.667	491.698	489.076	473.388	1.03842286760698e-293	2.00465	up
gene-SERJ2_LOCUS10981	26	36	22	47	38	49	5.9047	6.8952	5.5306	11.5318	8.44	11.5117	0.000148148530465506	1.12735789349628	up
gene-SERJ2_LOCUS11028	81	89	56	15	12	15	18.3955	17.0466	14.0779	3.6804	2.6653	3.524	6.79639923439781e-10	-1.97628	down
gene-SERJ2_LOCUS11042	139	139	109	19	30	29	31.5676	26.6233	27.4016	4.6618	6.6632	6.813	4.43187903625582e-15	-1.87108	down
gene-SERJ2_LOCUS11047	6	9	9	0	0	0	1.3626	1.7238	2.2625	0	0	0	0.000622637956322322	-5.00799	down
gene-SERJ2_LOCUS11072	248	320	235	1	2	1	56.322	61.291	59.0769	0.2454	0.4442	0.2349	5.82811748887018e-22	-7.20246	down
gene-SERJ2_LOCUS11079	53	71	45	114	131	128	12.0366	13.5989	11.3126	27.9708	29.0958	30.0713	1.21312116906291e-17	1.59078361993179	up
gene-SERJ2_LOCUS1108	6	5	7	18	19	24	1.3626	0.9577	1.7597	4.4164	4.22	5.6384	2.83740842964361e-05	2.19320556495911	up
gene-SERJ2_LOCUS11080	10	9	11	22	22	17	2.271	1.7238	2.7653	5.3979	4.8863	3.9938	0.00174325209234443	1.45658866594732	up
gene-SERJ2_LOCUS11081	26	39	26	11	11	8	5.9047	7.4698	6.5362	2.6989	2.4432	1.8795	0.00893436657799912	-1.14868	down
gene-SERJ2_LOCUS11090	133	198	131	346	402	391	30.2049	37.9238	32.9322	84.8939	89.2864	91.8585	2.85094329077894e-54	1.75047266609913	up
gene-SERJ2_LOCUS11098	3456	4114	3187	497	577	538	784.874	787.973	801.183	121.943	128.155	126.394	0	-2.29512	down
gene-SERJ2_LOCUS1110	1	0	1	17	16	11	0.2271	0	0.2514	4.1711	3.5537	2.5843	3.17309406133396e-05	4.89560305892196	up
gene-SERJ2_LOCUS11122	39	47	41	135	131	111	8.8571	9.0021	10.307	33.1233	29.0958	26.0775	1.27575836222723e-23	2.01246687389545	up
gene-SERJ2_LOCUS11173	119	139	97	34	27	28	27.0255	26.6233	24.3849	8.3422	5.9968	6.5781	2.72626802730884e-11	-1.54702	down
gene-SERJ2_LOCUS11184	5	5	6	41	45	50	1.1355	0.9577	1.5083	10.0597	9.9947	11.7466	8.27440332071887e-15	3.52684451223106	up
gene-SERJ2_LOCUS11217	3	2	2	8	13	11	0.6813	0.3831	0.5028	1.9629	2.8874	2.5843	0.000930744019454257	2.62716089853905	up
gene-SERJ2_LOCUS11236	7	4	8	25	24	29	1.5897	0.7661	2.0111	6.134	5.3305	6.813	4.19084681324689e-07	2.4657689968561	up
gene-SERJ2_LOCUS11237	1	1	0	5	9	7	0.2271	0.1915	0	1.2268	1.9989	1.6445	0.00314823410805385	3.84124965106076	up
gene-SERJ2_LOCUS1124	65	89	81	26	27	22	14.7618	17.0466	20.3627	6.3793	5.9968	5.1685	1.00377349302604e-05	-1.20884	down
gene-SERJ2_LOCUS11251	145	212	142	294	349	315	32.9302	40.6053	35.6975	72.1353	77.5148	74.0036	4.09089748108969e-33	1.38944965178252	up
gene-SERJ2_LOCUS11255	5	12	7	26	19	21	1.1355	2.2984	1.7597	6.3793	4.22	4.9336	7.42311507535577e-05	1.91773943014829	up
gene-SERJ2_LOCUS11268	53	61	44	6	17	13	12.0366	11.6836	11.0612	1.4721	3.7758	3.0541	4.16935562760079e-06	-1.69194	down
gene-SERJ2_LOCUS11269	639	707	514	166	161	168	145.12	135.415	129.215	40.7294	35.759	39.4686	4.08534431825484e-47	-1.4639	down
gene-SERJ2_LOCUS11285	6	6	6	18	18	30	1.3626	1.1492	1.5083	4.4164	3.9979	7.048	8.95434018941919e-06	2.31389341513223	up
gene-SERJ2_LOCUS11287	45	48	48	80	80	73	10.2197	9.1937	12.0668	19.6287	17.7684	17.15	1.92341133335005e-07	1.16200629214154	up
gene-SERJ2_LOCUS1129	146	153	134	2	4	2	33.1573	29.3048	33.6864	0.4907	0.8884	0.4699	2.99524980422765e-22	-5.32142	down
gene-SERJ2_LOCUS11296	9	15	20	56	58	65	2.0439	2.873	5.0278	13.7401	12.8821	15.2706	2.07336253989997e-14	2.45933583369238	up
gene-SERJ2_LOCUS11300	3	1	2	8	11	10	0.6813	0.1915	0.5028	1.9629	2.4432	2.3493	0.00144708988472838	2.70030273094514	up
gene-SERJ2_LOCUS11301	44	50	42	13	18	19	9.9926	9.5767	10.5584	3.1897	3.9979	4.4637	0.00366063294390642	-1.00446	down
gene-SERJ2_LOCUS11306	165	205	141	59	60	67	37.4723	39.2646	35.4462	14.4761	13.3263	15.7405	8.69477095448239e-09	-1.0092	down
gene-SERJ2_LOCUS11319	14	14	13	2	1	0	3.1795	2.6815	3.2681	0.4907	0.2221	0	0.00140558011415747	-3.3355	down
gene-SERJ2_LOCUS1132	566	677	498	99	114	109	128.541	129.669	125.193	24.2905	25.32	25.6076	3.32631215134896e-69	-1.98927	down
gene-SERJ2_LOCUS11327	112	116	98	35	36	32	25.4357	22.218	24.6363	8.5875	7.9958	7.5178	7.84668811003889e-08	-1.22272	down
gene-SERJ2_LOCUS11346	5	5	4	108	156	116	1.1355	0.9577	1.0056	26.4987	34.6485	27.2521	4.80697028007989e-34	5.2031215799771	up
gene-SERJ2_LOCUS11347	195	231	166	21	20	14	44.2854	44.2444	41.7309	5.1525	4.4421	3.289	7.75831080425583e-35	-2.9811	down
gene-SERJ2_LOCUS1137	422	456	374	852	897	862	95.8382	87.3397	94.0203	209.045	199.229	202.512	7.75800662566474e-98	1.50234714634307	up
gene-SERJ2_LOCUS11372	26	30	22	36	52	37	5.9047	5.746	5.5306	8.8329	11.5495	8.6925	0.000266072893419237	1.12271326445975	up
gene-SERJ2_LOCUS11383	42	42	31	139	144	114	9.5384	8.0444	7.7931	34.1048	31.9832	26.7823	1.11072990774785e-27	2.23169275760398	up
gene-SERJ2_LOCUS11431	125	144	118	32	44	44	28.3881	27.581	29.6642	7.8515	9.7726	10.337	2.8751957040663e-09	-1.24919	down
gene-SERJ2_LOCUS11459	723	987	702	48	54	51	164.197	189.044	176.477	11.7772	11.9937	11.9815	1.14603862163156e-139	-3.52962	down
gene-SERJ2_LOCUS11463	110	124	122	10	12	20	24.9815	23.7503	30.6697	2.4536	2.6653	4.6986	2.86898509472904e-19	-2.65067	down
gene-SERJ2_LOCUS11479	140	163	112	18	24	14	31.7947	31.2201	28.1558	4.4164	5.3305	3.289	2.77358496690498e-21	-2.44239	down
gene-SERJ2_LOCUS11491	187	199	190	464	537	455	42.4686	38.1153	47.7643	113.846	119.271	106.894	8.70561294867288e-67	1.77503795220924	up
gene-SERJ2_LOCUS11493	10	28	13	1	0	0	2.271	5.363	3.2681	0.2454	0	0	0.000183623517438966	-5.08943	down
gene-SERJ2_LOCUS1150	0	0	0	41	53	41	0	0	0	10.0597	11.7716	9.6322	2.02660348624927e-11	8.36764081937747	up
gene-SERJ2_LOCUS11500	11	13	15	1	0	3	2.4982	2.4899	3.7709	0.2454	0	0.7048	0.00291735644968644	-2.85642	down
gene-SERJ2_LOCUS11526	7	8	6	22	21	27	1.5897	1.5323	1.5083	5.3979	4.6642	6.3432	6.61833286180736e-06	2.18243424632421	up
gene-SERJ2_LOCUS11528	18	18	14	81	85	77	4.0879	3.4476	3.5195	19.874	18.879	18.0898	4.51676212800096e-22	2.72447477675732	up
gene-SERJ2_LOCUS11557	44	39	40	17	10	15	9.9926	7.4698	10.0556	4.1711	2.2211	3.524	0.00311934371938551	-1.11595	down
gene-SERJ2_LOCUS11558	1743	2064	1637	315	399	379	395.844	395.327	411.527	77.2878	88.6201	89.0393	8.28676214801942e-170	-1.87474	down
gene-SERJ2_LOCUS11565	60	64	56	102	128	115	13.6263	12.2582	14.0779	25.0265	28.4295	27.0172	2.43472736724098e-13	1.3775823655324	up
gene-SERJ2_LOCUS11577	35	43	30	10	13	9	7.9487	8.236	7.5417	2.4536	2.8874	2.1144	0.00139859517704393	-1.3081	down
gene-SERJ2_LOCUS11578	1	5	1	7	11	13	0.2271	0.9577	0.2514	1.7175	2.4432	3.0541	0.00142136953747705	2.61663362600879	up
gene-SERJ2_LOCUS11579	19	23	23	6	1	7	4.315	4.4053	5.782	1.4721	0.2221	1.6445	0.00282983437243371	-1.7761	down
gene-SERJ2_LOCUS11585	52	42	49	84	87	76	11.8094	8.0444	12.3182	20.6101	19.3232	17.8548	5.2317783094889e-08	1.21984442029196	up
gene-SERJ2_LOCUS11587	141	146	105	33	46	39	32.0218	27.964	26.3961	8.0968	10.2169	9.1624	1.46744550755779e-09	-1.28868	down
gene-SERJ2_LOCUS11590	21	23	11	4	3	2	4.7692	4.4053	2.7653	0.9814	0.6663	0.4699	0.00195965142961984	-2.15067	down
gene-SERJ2_LOCUS116	1	2	0	9	13	13	0.2271	0.3831	0	2.2082	2.8874	3.0541	0.000113793083258071	4.00031719900827	up
gene-SERJ2_LOCUS11618	572	677	577	2586	2944	2684	129.904	129.669	145.053	634.496	653.879	630.558	0	2.61029059121098	up
gene-SERJ2_LOCUS11619	13	13	13	17	26	24	2.9524	2.4899	3.2681	4.1711	5.7747	5.6384	0.00465299039764272	1.2144019068692	up
gene-SERJ2_LOCUS1162	77	102	66	15	40	33	17.4871	19.5365	16.5918	3.6804	8.8842	7.7528	0.000194698630040439	-1.0305	down
gene-SERJ2_LOCUS1163	175	213	168	36	37	45	39.7433	40.7968	42.2337	8.8329	8.2179	10.5719	1.26092948201398e-20	-1.79278	down
gene-SERJ2_LOCUS11753	36	37	25	58	74	77	8.1758	7.0868	6.2848	14.2308	16.4358	18.0898	9.06010868539244e-10	1.5369574951406	up
gene-SERJ2_LOCUS11771	6	7	8	16	20	18	1.3626	1.3407	2.0111	3.9257	4.4421	4.2288	0.000536217806352958	1.79698150341259	up
gene-SERJ2_LOCUS11772	456	540	422	158	180	173	103.56	103.429	106.087	38.7666	39.979	40.6433	7.14056659131342e-23	-1.0294	down
gene-SERJ2_LOCUS11786	27	38	24	3	1	2	6.1318	7.2783	6.0334	0.7361	0.2221	0.4699	1.85179824186431e-06	-3.43457	down
gene-SERJ2_LOCUS11797	73	83	65	132	125	131	16.5786	15.8974	16.3404	32.3873	27.7632	30.7761	3.42719833255066e-13	1.25650115344907	up
gene-SERJ2_LOCUS11801	66	55	41	21	21	17	14.9889	10.5344	10.307	5.1525	4.6642	3.9938	0.00178564406154683	-1.01575	down
gene-SERJ2_LOCUS11807	40	49	39	4	14	6	9.0842	9.3852	9.8043	0.9814	3.1095	1.4096	5.37390981535495e-06	-1.97738	down
gene-SERJ2_LOCUS11814	177	217	171	55	67	70	40.1975	41.563	42.9879	13.4947	14.8811	16.4452	4.5261348823862e-11	-1.11436	down
gene-SERJ2_LOCUS11817	59	63	31	7	7	6	13.3992	12.0667	7.7931	1.7175	1.5547	1.4096	2.37252182861781e-08	-2.47671	down
gene-SERJ2_LOCUS11820	154	155	122	27	23	26	34.9741	29.6878	30.6697	6.6247	5.1084	6.1082	8.06611455682179e-19	-2.06138	down
gene-SERJ2_LOCUS11825	15	17	15	1	5	3	3.4066	3.2561	3.7709	0.2454	1.1105	0.7048	0.00640358704850202	-1.9518	down
gene-SERJ2_LOCUS11827	2778	3392	2516	241	314	298	630.897	649.685	632.5	59.1313	69.7411	70.0098	0	-2.9029	down
gene-SERJ2_LOCUS11829	55	70	62	22	21	20	12.4908	13.4074	15.5863	5.3979	4.6642	4.6986	0.000160821451964037	-1.12957	down
gene-SERJ2_LOCUS11830	20	16	20	52	22	37	4.5421	3.0646	5.0278	12.7586	4.8863	8.6925	0.000146388675114697	1.42405907191297	up
gene-SERJ2_LOCUS11835	1219	1378	1070	2561	2996	2814	276.841	263.934	268.988	628.362	665.428	661.099	4.2191424203862e-255	1.63303940826846	up
gene-SERJ2_LOCUS11836	111	143	82	226	269	267	25.2086	27.3894	20.6141	55.4509	59.7464	62.7269	2.17205501352561e-33	1.63193961615929	up
gene-SERJ2_LOCUS11859	850	1027	736	130	167	135	193.039	196.706	185.024	31.8966	37.0916	31.7158	1.83367904620485e-106	-2.15038	down
gene-SERJ2_LOCUS11875	31	42	35	4	1	2	7.0402	8.0444	8.7987	0.9814	0.2221	0.4699	1.16960032650456e-07	-3.50279	down
gene-SERJ2_LOCUS11901	1073	1245	989	3287	3616	3494	243.683	238.46	248.626	806.492	803.134	820.853	0	2.09534057260134	up
gene-SERJ2_LOCUS11904	419	485	348	650	714	705	95.1569	92.8942	87.4841	159.483	158.583	165.627	8.14503129636435e-54	1.17022082763905	up
gene-SERJ2_LOCUS11930	146	186	163	35	40	31	33.1573	35.6254	40.9768	8.5875	8.8842	7.2829	6.26586179441892e-18	-1.78429	down
gene-SERJ2_LOCUS1195	675	789	628	1810	2051	2015	153.296	151.121	157.874	444.098	455.538	473.388	2.15629832659753e-271	1.93244981724493	up
gene-SERJ2_LOCUS12000	304	337	262	103	111	116	69.0398	64.5471	65.8645	25.2719	24.6537	27.2521	1.27344032726674e-14	-1.00936	down
gene-SERJ2_LOCUS12003	64	68	46	154	188	189	14.5347	13.0243	11.564	37.7852	41.7558	44.4022	1.14600261025522e-32	2.02147746907413	up
gene-SERJ2_LOCUS1204	8	18	10	270	300	262	1.8168	3.4476	2.5139	66.2467	66.6316	61.5522	1.32249416702392e-77	4.97700118049555	up
gene-SERJ2_LOCUS12048	11287	13435	10442	2770	3349	3050	2563.33	2573.26	2625.03	679.642	743.831	716.543	0	-1.49732	down
gene-SERJ2_LOCUS12061	59	82	60	91	119	98	13.3992	15.7058	15.0835	22.3276	26.4306	23.0233	3.51667213630383e-08	1.06066171509327	up
gene-SERJ2_LOCUS12064	2378	2899	2112	515	615	542	540.055	555.258	530.938	126.359	136.595	127.333	9.10167235224561e-195	-1.69787	down
gene-SERJ2_LOCUS12072	46	45	51	16	17	16	10.4468	8.619	12.8209	3.9257	3.7758	3.7589	0.00142232875405636	-1.10708	down
gene-SERJ2_LOCUS1208	88	91	72	114	128	141	19.9852	17.4296	18.1002	27.9708	28.4295	33.1254	8.73404796738141e-10	1.05158760008518	up
gene-SERJ2_LOCUS12084	363	391	281	89	91	83	82.439	74.89	70.6409	21.8369	20.2116	19.4994	3.82663124270807e-29	-1.53084	down
gene-SERJ2_LOCUS12086	0	1	0	7	13	9	0	0.1915	0	1.7175	2.8874	2.1144	0.000186034134556607	5.18338862911917	up
gene-SERJ2_LOCUS12088	108	100	95	185	217	213	24.5273	19.1534	23.8822	45.3913	48.1969	50.0405	1.04537152708985e-23	1.45780323413566	up
gene-SERJ2_LOCUS12089	44	55	44	10	20	17	9.9926	10.5344	11.0612	2.4536	4.4421	3.9938	0.000857319093537133	-1.16543	down
gene-SERJ2_LOCUS12097	13	16	7	49	72	47	2.9524	3.0646	1.7597	12.0225	15.9916	11.0418	1.68076197638678e-14	2.67131088753395	up
gene-SERJ2_LOCUS12104	187	243	182	289	341	311	42.4686	46.5429	45.7532	70.9085	75.738	73.0639	1.47696792761818e-22	1.06537039792778	up
gene-SERJ2_LOCUS12107	466	513	354	678	676	606	105.831	98.2572	88.9925	166.353	150.143	142.369	4.05343648113563e-34	1.00358727668969	up
gene-SERJ2_LOCUS12112	1142	1341	1048	383	461	431	259.354	256.848	263.458	93.9722	102.391	101.256	7.859848714681e-50	-1.02712	down
gene-SERJ2_LOCUS12162	896	1178	810	2112	2285	2162	203.486	225.627	203.627	518.196	507.511	507.923	6.51648187758083e-224	1.63370492967016	up
gene-SERJ2_LOCUS12166	6	6	0	13	25	21	1.3626	1.1492	0	3.1897	5.5526	4.9336	7.25583521506239e-06	2.75560774574612	up
gene-SERJ2_LOCUS12181	1148	1353	1022	378	399	414	260.716	259.146	256.922	92.7454	88.6201	97.2619	8.25411651555033e-59	-1.11991	down
gene-SERJ2_LOCUS12208	167	214	158	2	1	3	37.9265	40.9884	39.7198	0.4907	0.2221	0.7048	2.13593644365791e-22	-6.04234	down
gene-SERJ2_LOCUS12212	268	302	213	30	47	47	60.8641	57.8434	53.5463	7.3607	10.439	11.0418	9.91138544678279e-35	-2.21335	down
gene-SERJ2_LOCUS12213	12	20	10	4	2	1	2.7253	3.8307	2.5139	0.9814	0.4442	0.2349	0.00790332090016662	-2.11619	down
gene-SERJ2_LOCUS12215	138	132	101	7	11	9	31.3405	25.2825	25.3905	1.7175	2.4432	2.1144	4.61413244294199e-23	-3.33966	down
gene-SERJ2_LOCUS12240	4	3	0	20	16	21	0.9084	0.5746	0	4.9072	3.5537	4.9336	9.50068084697504e-07	3.48163405879105	up
gene-SERJ2_LOCUS12255	87	93	68	15	38	18	19.7581	17.8127	17.0946	3.6804	8.44	4.2288	2.24061598016688e-06	-1.3654	down
gene-SERJ2_LOCUS12269	4	8	7	24	30	30	0.9084	1.5323	1.7597	5.8886	6.6632	7.048	5.79940603919049e-08	2.58717223819015	up
gene-SERJ2_LOCUS1227	3853	4441	3343	840	1010	958	875.034	850.604	840.401	206.101	224.327	225.065	7.78734849542174e-242	-1.60745	down
gene-SERJ2_LOCUS12274	37	49	35	8	8	9	8.4029	9.3852	8.7987	1.9629	1.7768	2.1144	1.60002355886378e-05	-1.82669	down
gene-SERJ2_LOCUS12313	8	12	5	34	35	50	1.8168	2.2984	1.257	8.3422	7.7737	11.7466	6.69854799575932e-11	2.70558025057254	up
gene-SERJ2_LOCUS12317	2	3	1	83	88	79	0.4542	0.5746	0.2514	20.3647	19.5453	18.5596	4.3970873093823e-20	5.8272660083124	up
gene-SERJ2_LOCUS12337	9	6	6	15	15	18	2.0439	1.1492	1.5083	3.6804	3.3316	4.2288	0.00256076427068702	1.6288681161818	up
gene-SERJ2_LOCUS1234	206	254	182	54	73	80	46.7836	48.6497	45.7532	13.2493	16.2137	18.7946	4.33250844664163e-13	-1.18707	down
gene-SERJ2_LOCUS12342	13	16	16	55	65	56	2.9524	3.0646	4.0223	13.4947	14.4369	13.1562	1.70004785299518e-14	2.40661875207933	up
gene-SERJ2_LOCUS12357	1805	2116	1719	2989	3326	3221	409.924	405.287	432.141	733.375	738.723	756.716	5.89367916157247e-180	1.19920225557279	up
gene-SERJ2_LOCUS12369	112	144	102	36	40	47	25.4357	27.581	25.6419	8.8329	8.8842	11.0418	3.03095769084639e-07	-1.09359	down
gene-SERJ2_LOCUS1238	37	46	30	81	77	83	8.4029	8.8106	7.5417	19.874	17.1021	19.4994	2.01998653719381e-11	1.54181587963297	up
gene-SERJ2_LOCUS12384	19	26	14	118	111	112	4.315	4.9799	3.5195	28.9523	24.6537	26.3124	2.4612854929212e-32	2.98154201671772	up
gene-SERJ2_LOCUS12386	7	13	10	29	34	28	1.5897	2.4899	2.5139	7.1154	7.5516	6.5781	7.69094497780529e-07	2.04662914963108	up
gene-SERJ2_LOCUS12409	17	33	20	2	4	3	3.8608	6.3206	5.0278	0.4907	0.8884	0.7048	0.000146681918541291	-2.50164	down
gene-SERJ2_LOCUS12417	457	541	435	147	154	157	103.787	103.62	109.355	36.0676	34.2042	36.8843	3.82663124270807e-29	-1.20316	down
gene-SERJ2_LOCUS1242	208	227	169	425	510	449	47.2378	43.4783	42.4851	104.277	113.274	105.484	2.40110806140034e-60	1.63935945357297	up
gene-SERJ2_LOCUS12422	0	1	2	6	5	7	0	0.1915	0.5028	1.4721	1.1105	1.6445	0.00955938555190539	3.01824719772821	up
gene-SERJ2_LOCUS12433	152	166	116	258	294	292	34.5199	31.7947	29.1614	63.3024	65.299	68.6002	5.24940451860715e-31	1.40471114040019	up
gene-SERJ2_LOCUS12434	74	75	82	102	121	121	16.8057	14.3651	20.6141	25.0265	26.8748	28.4268	4.79737234234239e-08	1.00667483191604	up
gene-SERJ2_LOCUS12439	88	91	63	32	17	25	19.9852	17.4296	15.8376	7.8515	3.7758	5.8733	6.35163604699974e-06	-1.25915	down
gene-SERJ2_LOCUS12447	112	130	104	28	33	31	25.4357	24.8995	26.1447	6.87	7.3295	7.2829	1.46720517641763e-10	-1.46918	down
gene-SERJ2_LOCUS12470	5	6	7	25	15	19	1.1355	1.1492	1.7597	6.134	3.3316	4.4637	5.57749475343024e-05	2.15432071234256	up
gene-SERJ2_LOCUS12477	697	853	636	1431	1523	1519	158.292	163.379	159.885	351.108	338.267	356.862	1.93158702093423e-155	1.47822949885204	up
gene-SERJ2_LOCUS1249	120	123	103	26	19	23	27.2526	23.5587	25.8933	6.3793	4.22	5.4034	3.95137080245462e-14	-1.90627	down
gene-SERJ2_LOCUS12496	38	62	41	6	5	4	8.63	11.8751	10.307	1.4721	1.1105	0.9397	1.01450762412042e-08	-2.77789	down
gene-SERJ2_LOCUS12497	84	97	67	24	36	25	19.0768	18.5788	16.8432	5.8886	7.9958	5.8733	2.40325145014341e-05	-1.09934	down
gene-SERJ2_LOCUS12517	4	5	4	22	35	32	0.9084	0.9577	1.0056	5.3979	7.7737	7.5178	1.32743144548129e-09	3.21564129391683	up
gene-SERJ2_LOCUS12518	49	45	33	73	67	91	11.1281	8.619	8.2959	17.9111	14.8811	21.3788	2.99564783184171e-08	1.30753451877741	up
gene-SERJ2_LOCUS12544	186	224	159	50	64	58	42.2415	42.9037	39.9712	12.2679	14.2148	13.6261	1.55863211763344e-13	-1.27987	down
gene-SERJ2_LOCUS12545	2	3	2	8	8	8	0.4542	0.5746	0.5028	1.9629	1.7768	1.8795	0.00879936066831225	2.22617838013555	up
gene-SERJ2_LOCUS12573	235	296	209	486	444	442	53.3696	56.6942	52.5407	119.244	98.6148	103.84	6.22463393654117e-43	1.33919640457506	up
gene-SERJ2_LOCUS12581	58	66	30	144	174	147	13.1721	12.6413	7.5417	35.3316	38.6464	34.535	1.42533123804822e-27	2.04670941856407	up
gene-SERJ2_LOCUS12583	230	266	211	75	86	78	52.2341	50.9482	53.0435	18.4019	19.1011	18.3247	7.41246031644149e-14	-1.12244	down
gene-SERJ2_LOCUS12608	2	1	5	14	10	13	0.4542	0.1915	1.257	3.435	2.2211	3.0541	0.000425449029950649	2.62824834628848	up
gene-SERJ2_LOCUS12610	22	19	18	32	46	39	4.9963	3.6392	4.525	7.8515	10.2169	9.1624	1.8374899603588e-05	1.42250942974677	up
gene-SERJ2_LOCUS12624	227	257	220	414	400	413	51.5528	49.2243	55.306	101.578	88.8422	97.027	3.69262994061464e-36	1.24340043908705	up
gene-SERJ2_LOCUS12627	175	215	154	43	45	36	39.7433	41.1799	38.7142	10.5504	9.9947	8.4576	1.01988058386135e-18	-1.68609	down
gene-SERJ2_LOCUS12633	141	166	123	244	233	241	32.0218	31.7947	30.9211	59.8674	51.7506	56.6186	4.58652168247674e-21	1.18567837569592	up
gene-SERJ2_LOCUS12635	24	33	44	105	109	120	5.4505	6.3206	11.0612	25.7626	24.2095	28.1919	2.8754875249508e-21	2.15780880738036	up
gene-SERJ2_LOCUS12639	14	12	6	27	22	21	3.1795	2.2984	1.5083	6.6247	4.8863	4.9336	0.0003910177984323	1.58108142489497	up
gene-SERJ2_LOCUS12659	736	849	669	2565	2707	2632	167.149	162.613	168.181	629.344	601.24	618.341	0	2.25366157620291	up
gene-SERJ2_LOCUS12661	183	205	154	392	414	368	41.5602	39.2646	38.7142	96.1804	91.9517	86.455	1.51146160050182e-49	1.5594618974474	up
gene-SERJ2_LOCUS12663	224	242	211	369	404	389	50.8715	46.3513	53.0435	90.5372	89.7306	91.3886	6.28534563033515e-34	1.2193880613524	up
gene-SERJ2_LOCUS12664	73	89	62	197	214	228	16.5786	17.0466	15.5863	48.3356	47.5306	53.5645	2.07248679541006e-38	1.95850275683429	up
gene-SERJ2_LOCUS12688	6	8	7	9	17	17	1.3626	1.5323	1.7597	2.2082	3.7758	3.9938	0.00928757172539078	1.47133310002555	up
gene-SERJ2_LOCUS12696	28	50	44	12	10	3	6.3589	9.5767	11.0612	2.9443	2.2211	0.7048	3.9273134693616e-05	-1.84349	down
gene-SERJ2_LOCUS12709	342	361	229	481	507	507	77.6698	69.1439	57.5686	118.017	112.608	119.111	2.64995063962555e-32	1.13035	up
gene-SERJ2_LOCUS12720	167	202	185	70	64	59	37.9265	38.69	46.5074	17.1751	14.2148	13.861	5.21863764442086e-10	-1.08291	down
gene-SERJ2_LOCUS12724	28	32	32	67	45	50	6.3589	6.1291	8.0445	16.439	9.9947	11.7466	8.69041229398191e-06	1.25750765688678	up
gene-SERJ2_LOCUS12746	48	56	46	1	0	0	10.901	10.7259	11.564	0.2454	0	0	1.19729854075845e-07	-6.68314	down
gene-SERJ2_LOCUS12772	4127	4951	3765	6313	7152	6711	937.261	948.287	946.488	1548.95	1588.5	1576.63	1.68277254483233e-238	1.09549783288598	up
gene-SERJ2_LOCUS12775	2	4	0	8	8	9	0.4542	0.7661	0	1.9629	1.7768	2.1144	0.00463581092184129	2.5346051726253	up
gene-SERJ2_LOCUS12790	32	50	41	125	159	151	7.2674	9.5767	10.307	30.6698	35.3148	35.4747	1.05642481962849e-30	2.26514777031077	up
gene-SERJ2_LOCUS12792	199	269	216	413	416	409	45.1938	51.5228	54.3005	101.333	92.3959	96.0872	9.92957461624137e-39	1.30048546294936	up
gene-SERJ2_LOCUS12807	108	134	95	32	30	18	24.5273	25.6656	23.8822	7.8515	6.6632	4.2288	3.64873662029176e-11	-1.6263	down
gene-SERJ2_LOCUS12819	34	46	21	6	16	11	7.7216	8.8106	5.2792	1.4721	3.5537	2.5843	0.0082810680136232	-1.15473	down
gene-SERJ2_LOCUS12831	2	7	2	22	21	23	0.4542	1.3407	0.5028	5.3979	4.6642	5.4034	3.15721726751774e-07	3.04762359739831	up
gene-SERJ2_LOCUS12839	203	260	181	40	67	44	46.1023	49.7989	45.5018	9.8143	14.8811	10.337	6.64011591267038e-20	-1.64616	down
gene-SERJ2_LOCUS12847	8	7	8	16	12	17	1.8168	1.3407	2.0111	3.9257	2.6653	3.9938	0.00944042990105089	1.40467842226604	up
gene-SERJ2_LOCUS12857	19	19	26	36	41	28	4.315	3.6392	6.5362	8.8329	9.1063	6.5781	0.000977242713440283	1.14070483069095	up
gene-SERJ2_LOCUS1286	29	45	28	11	8	12	6.586	8.619	7.039	2.6989	1.7768	2.8192	0.00295064346724515	-1.26129	down
gene-SERJ2_LOCUS12866	54	60	44	118	135	134	12.2637	11.4921	11.0612	28.9523	29.9842	31.4809	1.07303150191208e-20	1.73652968924797	up
gene-SERJ2_LOCUS12896	13	5	9	67	54	59	2.9524	0.9577	2.2625	16.439	11.9937	13.861	1.06288995731542e-17	3.17195110392122	up
gene-SERJ2_LOCUS12900	114	158	114	34	37	49	25.8899	30.2624	28.6586	8.3422	8.2179	11.5117	7.34193564779778e-09	-1.23744	down
gene-SERJ2_LOCUS12902	56	66	49	19	19	14	12.7179	12.6413	12.3182	4.6618	4.22	3.289	7.23497961739108e-05	-1.27182	down
gene-SERJ2_LOCUS12904	51	58	43	83	72	77	11.5823	11.109	10.8098	20.3647	15.9916	18.0898	1.5170700733486e-06	1.05659331701639	up
gene-SERJ2_LOCUS12909	124	170	155	38	66	38	28.161	32.5608	38.9656	9.3236	14.659	8.9274	8.44205862231357e-09	-1.22653	down
gene-SERJ2_LOCUS12924	11	12	12	19	40	33	2.4982	2.2984	3.0167	4.6618	8.8842	7.7528	9.37226248542066e-06	1.82603517556713	up
gene-SERJ2_LOCUS12941	50	53	53	8	11	17	11.3552	10.1513	13.3237	1.9629	2.4432	3.9938	4.82266253248013e-06	-1.68378	down
gene-SERJ2_LOCUS12955	722	874	649	1225	1267	1235	163.97	167.401	163.153	300.564	281.408	290.141	1.0299390940122e-92	1.17691558159842	up
gene-SERJ2_LOCUS12956	38	39	38	56	72	56	8.63	7.4698	9.5529	13.7401	15.9916	13.1562	9.84812909999241e-06	1.11346204930172	up
gene-SERJ2_LOCUS12966	33	44	32	82	101	79	7.4945	8.4275	8.0445	20.1194	22.4327	18.5596	6.86313922827404e-14	1.7100427488277	up
gene-SERJ2_LOCUS13014	88	83	67	24	30	23	19.9852	15.8974	16.8432	5.8886	6.6632	5.4034	1.0083108699402e-05	-1.18909	down
gene-SERJ2_LOCUS13046	7175	8816	6331	14452	15573	15287	1629.48	1688.57	1591.56	3545.92	3458.85	3591.41	0	1.46887090979785	up
gene-SERJ2_LOCUS13129	34	25	34	87	87	75	7.7216	4.7884	8.5473	21.3462	19.3232	17.6199	5.86862021935335e-14	1.85108842470439	up
gene-SERJ2_LOCUS13130	43	25	29	77	68	74	9.7655	4.7884	7.2903	18.8926	15.1032	17.385	5.21863764442086e-10	1.60721109063461	up
gene-SERJ2_LOCUS13136	24	20	24	3	1	4	5.4505	3.8307	6.0334	0.7361	0.2221	0.9397	0.000102484123289529	-2.66153	down
gene-SERJ2_LOCUS13143	25	26	23	80	102	90	5.6776	4.9799	5.782	19.6287	22.6548	21.1439	8.3538972227139e-21	2.31758084261245	up
gene-SERJ2_LOCUS13152	12	8	8	0	0	0	2.7253	1.5323	2.0111	0	0	0	0.000256176510026689	-5.23662	down
gene-SERJ2_LOCUS13158	0	3	3	7	9	10	0	0.5746	0.7542	1.7175	1.9989	2.3493	0.00373744363027736	2.55866228218827	up
gene-SERJ2_LOCUS13186	11	15	13	22	25	16	2.4982	2.873	3.2681	5.3979	5.5526	3.7589	0.00990748410283425	1.13323817498913	up
gene-SERJ2_LOCUS13191	190	248	155	696	732	676	43.1499	47.5005	38.9656	170.769	162.581	158.814	1.60156559745456e-137	2.27611566857479	up
gene-SERJ2_LOCUS13197	236	265	216	78	102	78	53.5967	50.7566	54.3005	19.1379	22.6548	18.3247	4.94032660245564e-12	-1.03458	down
gene-SERJ2_LOCUS13202	10	4	4	29	48	43	2.271	0.7661	1.0056	7.1154	10.6611	10.1021	5.02776080553058e-12	3.1699997760392	up
gene-SERJ2_LOCUS13203	103	114	92	27	36	21	23.3918	21.8349	23.128	6.6247	7.9958	4.9336	5.31490115923138e-09	-1.43901	down
gene-SERJ2_LOCUS13205	85	89	105	177	205	206	19.3039	17.0466	26.3961	43.4284	45.5316	48.396	5.13946158912002e-22	1.50632422884932	up
gene-SERJ2_LOCUS13213	3	7	4	12	15	18	0.6813	1.3407	1.0056	2.9443	3.3316	4.2288	0.000446393159639268	2.13714411580647	up
gene-SERJ2_LOCUS13218	7	11	5	22	42	23	1.5897	2.1069	1.257	5.3979	9.3284	5.4034	3.78528362986549e-07	2.36844181968253	up
gene-SERJ2_LOCUS13224	93	123	70	155	138	135	21.1207	23.5587	17.5974	38.0305	30.6506	31.7158	4.57694432540786e-10	1.03660020010925	up
gene-SERJ2_LOCUS13243	84	92	76	18	30	20	19.0768	17.6212	19.1057	4.4164	6.6632	4.6986	1.08679183171747e-07	-1.4517	down
gene-SERJ2_LOCUS13275	154	166	134	233	229	218	34.9741	31.7947	33.6864	57.1684	50.8622	51.2152	6.4257697160034e-16	1.02571663833189	up
gene-SERJ2_LOCUS13285	996	1092	867	1541	1662	1627	226.196	209.156	217.956	378.097	369.139	382.235	5.29515361109404e-106	1.15118259622628	up
gene-SERJ2_LOCUS13305	4	2	6	87	103	106	0.9084	0.3831	1.5083	21.3462	22.8769	24.9028	5.93690558637309e-28	5.06201592881005	up
gene-SERJ2_LOCUS13312	233	267	205	72	59	77	52.9154	51.1397	51.5352	17.6658	13.1042	18.0898	9.91956338253038e-17	-1.3159	down
gene-SERJ2_LOCUS13317	22	20	17	49	45	44	4.9963	3.8307	4.2736	12.0225	9.9947	10.337	9.98672980776466e-08	1.66775664466706	up
gene-SERJ2_LOCUS13320	196	238	179	65	74	59	44.5125	45.5852	44.999	15.9483	16.4358	13.861	4.83732347807154e-13	-1.18568	down
gene-SERJ2_LOCUS13340	568	608	465	962	1119	999	128.995	116.453	116.897	236.035	248.536	234.697	9.50684519661965e-88	1.35079761589527	up
gene-SERJ2_LOCUS13341	2	5	3	18	20	6	0.4542	0.9577	0.7542	4.4164	4.4421	1.4096	0.000209932852320284	2.58990327050092	up
gene-SERJ2_LOCUS13346	11	15	6	55	56	44	2.4982	2.873	1.5083	13.4947	12.4379	10.337	3.63450069983959e-14	2.73014224264785	up
gene-SERJ2_LOCUS13347	35	47	48	13	11	17	7.9487	9.0021	12.0668	3.1897	2.4432	3.9938	0.00103706716515994	-1.22996	down
gene-SERJ2_LOCUS13369	45672	53566	42860	229990	254517	242275	10372.3	10259.7	10774.6	56429.9	56529.6	56918.2	0	2.79551163743862	up
gene-SERJ2_LOCUS13371	9	11	7	334	319	328	2.0439	2.1069	1.7597	81.9496	70.8517	77.0577	2.12972779842611e-79	5.62937791191649	up
gene-SERJ2_LOCUS13376	17	24	15	59	56	60	3.8608	4.5968	3.7709	14.4761	12.4379	14.0959	1.67639127106727e-12	2.09397561592946	up
gene-SERJ2_LOCUS13377	0	3	2	17	6	13	0	0.5746	0.5028	4.1711	1.3326	3.0541	0.000181876190654576	3.31144685321781	up
gene-SERJ2_LOCUS13389	24	28	19	40	45	45	5.4505	5.363	4.7764	9.8143	9.9947	10.5719	1.49894707414555e-05	1.31903311193216	up
gene-SERJ2_LOCUS13394	1	0	1	27	27	34	0.2271	0	0.2514	6.6247	5.9968	7.9877	1.24330411038702e-07	5.89944426951256	up
gene-SERJ2_LOCUS13395	10	7	10	71	90	69	2.271	1.3407	2.5139	17.4204	19.9895	16.2103	7.74371950179217e-24	3.52579443287092	up
gene-SERJ2_LOCUS13396	21	28	22	187	251	238	4.7692	5.363	5.5306	45.882	55.7485	55.9138	6.99409532796975e-67	3.69329971804469	up
gene-SERJ2_LOCUS13412	148	185	145	59	58	56	33.6115	35.4339	36.4517	14.4761	12.8821	13.1562	1.52088514845329e-08	-1.02186	down
gene-SERJ2_LOCUS13419	3	2	4	8	10	16	0.6813	0.3831	1.0056	1.9629	2.2211	3.7589	0.00151751474873137	2.34254812435476	up
gene-SERJ2_LOCUS13423	10	17	11	25	17	31	2.271	3.2561	2.7653	6.134	3.7758	7.2829	0.00116439938130781	1.39689714361371	up
gene-SERJ2_LOCUS13424	66	78	61	91	108	115	14.9889	14.9397	15.3349	22.3276	23.9874	27.0172	2.0595951214007e-08	1.05799469416975	up
gene-SERJ2_LOCUS13465	35	36	33	84	104	82	7.9487	6.8952	8.2959	20.6101	23.099	19.2644	2.37395497812026e-15	1.81468106543478	up
gene-SERJ2_LOCUS13479	177	202	162	588	585	641	40.1975	38.69	40.7254	144.271	129.932	150.591	1.06373939615988e-114	2.18932647081291	up
gene-SERJ2_LOCUS13490	11	22	10	34	33	32	2.4982	4.2138	2.5139	8.3422	7.3295	7.5178	9.73607905910034e-06	1.66373582411452	up
gene-SERJ2_LOCUS13498	220	275	202	362	388	408	49.963	52.672	50.781	88.8196	86.1769	95.8523	4.01510525959336e-32	1.17816477501394	up
gene-SERJ2_LOCUS1350	141	170	101	44	42	45	32.0218	32.5608	25.3905	10.7958	9.3284	10.5719	6.74162791728096e-09	-1.19894	down
gene-SERJ2_LOCUS13502	22	18	15	5	4	1	4.9963	3.4476	3.7709	1.2268	0.8884	0.2349	0.00269562437526443	-2.02088	down
gene-SERJ2_LOCUS13506	17	10	10	25	29	27	3.8608	1.9153	2.5139	6.134	6.4411	6.3432	0.000145880904369362	1.56413294117744	up
gene-SERJ2_LOCUS13524	34	30	26	53	40	60	7.7216	5.746	6.5362	13.004	8.8842	14.0959	2.61688165285888e-05	1.20737188945554	up
gene-SERJ2_LOCUS13536	98	122	91	30	37	29	22.2563	23.3672	22.8766	7.3607	8.2179	6.813	9.19340568625523e-08	-1.25096	down
gene-SERJ2_LOCUS13552	185	223	184	622	645	668	42.0144	42.7122	46.256	152.613	143.258	156.935	8.63792590855018e-123	2.15187783027502	up
gene-SERJ2_LOCUS13554	108	144	96	438	459	441	24.5273	27.581	24.1335	107.467	101.946	103.605	4.6387497135941e-99	2.39048388589385	up
gene-SERJ2_LOCUS13557	31	47	35	1	3	0	7.0402	9.0021	8.7987	0.2454	0.6663	0	1.17329343575626e-07	-4.37383	down
gene-SERJ2_LOCUS13558	46	49	44	12	11	10	10.4468	9.3852	11.0612	2.9443	2.4432	2.3493	1.60505716744104e-05	-1.6366	down
gene-SERJ2_LOCUS13562	19	24	18	145	163	132	4.315	4.5968	4.525	35.5769	36.2032	31.011	1.29607442016626e-43	3.29489643123579	up
gene-SERJ2_LOCUS1357	4	9	1	13	15	16	0.9084	1.7238	0.2514	3.1897	3.3316	3.7589	0.000688114014018423	2.12804360660311	up
gene-SERJ2_LOCUS13582	158	208	157	60	61	54	35.8825	39.8392	39.4684	14.7215	13.5484	12.6863	1.39944386795641e-10	-1.13335	down
gene-SERJ2_LOCUS13583	672	720	591	5033	5753	5416	152.614	137.905	148.572	1234.89	1277.77	1272.39	0	3.47170993964759	up
gene-SERJ2_LOCUS13584	550	656	594	980	1162	1062	124.908	125.647	149.326	240.451	258.087	249.498	1.59172422174024e-71	1.26918293152995	up
gene-SERJ2_LOCUS13586	86	86	71	22	21	19	19.531	16.472	17.8488	5.3979	4.6642	4.4637	4.57310230400435e-08	-1.53037	down
gene-SERJ2_LOCUS13588	425	505	412	1149	1254	1175	96.5195	96.7249	103.573	281.916	278.52	276.045	9.9440519630355e-178	1.85735064070494	up
gene-SERJ2_LOCUS1363	28	44	25	6	9	12	6.3589	8.4275	6.2848	1.4721	1.9989	2.8192	0.00199685128250143	-1.38765	down
gene-SERJ2_LOCUS13646	97	121	93	26	31	39	22.0292	23.1757	23.3794	6.3793	6.8853	9.1624	1.20021586283099e-07	-1.25172	down
gene-SERJ2_LOCUS13658	24	16	14	1	1	1	5.4505	3.0646	3.5195	0.2454	0.2221	0.2349	0.000214872135944762	-3.73704	down
gene-SERJ2_LOCUS13661	140	154	97	190	241	241	31.7947	29.4963	24.3849	46.618	53.5274	56.6186	7.57838850581176e-19	1.22834238422371	up
gene-SERJ2_LOCUS13669	23	40	29	67	72	66	5.2234	7.6614	7.2903	16.439	15.9916	15.5055	2.94462476286107e-10	1.60396315293305	up
gene-SERJ2_LOCUS13670	4	8	9	71	88	72	0.9084	1.5323	2.2625	17.4204	19.5453	16.9151	1.54151061865835e-24	3.89965971930217	up
gene-SERJ2_LOCUS13672	71	67	55	16	18	16	16.1244	12.8328	13.8265	3.9257	3.9979	3.7589	1.61518065463751e-06	-1.50959	down
gene-SERJ2_LOCUS13673	30	47	33	8	11	14	6.8131	9.0021	8.2959	1.9629	2.4432	3.289	0.00167936940725492	-1.28759	down
gene-SERJ2_LOCUS13675	1	4	1	8	5	13	0.2271	0.7661	0.2514	1.9629	1.1105	3.0541	0.00395161196804035	2.5891540360918	up
gene-SERJ2_LOCUS13681	14	23	17	0	0	0	3.1795	4.4053	4.2736	0	0	0	3.79826727238158e-06	-6.16269	down
gene-SERJ2_LOCUS13685	25	45	38	14	7	15	5.6776	8.619	9.5529	3.435	1.5547	3.524	0.00654238193480557	-1.13692	down
gene-SERJ2_LOCUS13693	18	14	13	27	25	25	4.0879	2.6815	3.2681	6.6247	5.5526	5.8733	0.00227395943880597	1.2131521606283	up
gene-SERJ2_LOCUS13714	138	178	149	15	19	21	31.3405	34.0931	37.4573	3.6804	4.22	4.9336	2.08319793222649e-25	-2.63884	down
gene-SERJ2_LOCUS13716	954	1049	820	189	201	195	216.658	200.92	206.141	46.3727	44.6432	45.8118	3.9500073422545e-96	-1.82821	down
gene-SERJ2_LOCUS13719	22	28	27	46	37	36	4.9963	5.363	6.7876	11.2865	8.2179	8.4576	0.000664409752136249	1.06909227077542	up
gene-SERJ2_LOCUS13720	40	40	27	5	11	4	9.0842	7.6614	6.7876	1.2268	2.4432	0.9397	3.23854270105707e-05	-1.97656	down
gene-SERJ2_LOCUS13724	71	72	69	14	10	19	16.1244	13.7905	17.346	3.435	2.2211	4.4637	9.06682168848758e-09	-1.8662	down
gene-SERJ2_LOCUS13727	24	28	24	69	74	80	5.4505	5.363	6.0334	16.9297	16.4358	18.7946	9.07906111545901e-15	1.99505448790037	up
gene-SERJ2_LOCUS13731	101	117	106	34	30	36	22.9376	22.4095	26.6475	8.3422	6.6632	8.4576	5.51107273352308e-08	-1.25735	down
gene-SERJ2_LOCUS13737	27	38	23	43	56	54	6.1318	7.2783	5.782	10.5504	12.4379	12.6863	8.8287202711525e-06	1.24759834078547	up
gene-SERJ2_LOCUS13770	171	205	153	1068	1132	1130	38.8349	39.2646	38.4628	262.043	251.423	265.473	3.20334561313053e-298	3.09901595920134	up
gene-SERJ2_LOCUS13776	33	36	25	56	46	40	7.4945	6.8952	6.2848	13.7401	10.2169	9.3973	0.000275332312065384	1.04361144489642	up
gene-SERJ2_LOCUS13796	60	80	55	0	0	0	13.6263	15.3228	13.8265	0	0	0	1.2499876010749e-10	-8.01445	down
gene-SERJ2_LOCUS13822	163	202	146	553	599	573	37.0181	38.69	36.7031	135.683	133.041	134.616	6.40021732445241e-116	2.20071278124623	up
gene-SERJ2_LOCUS13824	59	40	39	162	170	154	13.3992	7.6614	9.8043	39.748	37.7579	36.1795	1.05701647228968e-32	2.25322114259691	up
gene-SERJ2_LOCUS13828	34	37	17	1	4	9	7.7216	7.0868	4.2736	0.2454	0.8884	2.1144	0.000122421418544581	-2.19336	down
gene-SERJ2_LOCUS13831	0	0	1	11	20	17	0	0	0.2514	2.6989	4.4421	3.9938	8.12865018038657e-06	5.91090766386376	up
gene-SERJ2_LOCUS13833	1	0	1	24	17	19	0.2271	0	0.2514	5.8886	3.7758	4.4637	3.03827529198483e-06	5.34826318819354	up
gene-SERJ2_LOCUS13835	23	20	19	45	54	50	5.2234	3.8307	4.7764	11.0411	11.9937	11.7466	1.90799162655246e-08	1.70204384601135	up
gene-SERJ2_LOCUS13837	67	67	57	190	207	203	15.216	12.8328	14.3293	46.618	45.9758	47.6912	1.25508051661267e-39	2.09265921168049	up
gene-SERJ2_LOCUS13840	214	243	206	491	542	477	48.6004	46.5429	51.7866	120.471	120.381	112.063	6.34868192737472e-66	1.62868990875094	up
gene-SERJ2_LOCUS13867	93	97	89	27	26	23	21.1207	18.5788	22.3738	6.6247	5.7747	5.4034	2.10856185961267e-08	-1.43944	down
gene-SERJ2_LOCUS13869	445	467	423	151	146	169	101.062	89.4466	106.338	37.0491	32.4274	39.7035	4.7587312380793e-21	-1.08153	down
gene-SERJ2_LOCUS13870	173	221	145	53	50	63	39.2891	42.3291	36.4517	13.004	11.1053	14.8007	4.39722372818385e-12	-1.24764	down
gene-SERJ2_LOCUS13881	29	36	19	5	9	5	6.586	6.8952	4.7764	1.2268	1.9989	1.1747	0.000900286915717281	-1.68911	down
gene-SERJ2_LOCUS13883	10	7	10	31	24	24	2.271	1.3407	2.5139	7.6061	5.3305	5.6384	8.55055197211689e-06	1.98218768901212	up
gene-SERJ2_LOCUS13885	5	8	7	0	0	0	1.1355	1.5323	1.7597	0	0	0	0.00170006891898236	-4.73798	down
gene-SERJ2_LOCUS13917	130	173	99	463	425	420	29.5236	33.1355	24.8877	113.601	94.3948	98.6715	7.22002264577197e-77	2.15515317744484	up
gene-SERJ2_LOCUS13923	6	4	2	12	9	13	1.3626	0.7661	0.5028	2.9443	1.9989	3.0541	0.00437775152758938	1.95149440870738	up
gene-SERJ2_LOCUS13934	2	1	2	28	33	26	0.4542	0.1915	0.5028	6.87	7.3295	6.1082	1.11379099831672e-09	4.55874392467011	up
gene-SERJ2_LOCUS13942	4	5	6	14	11	18	0.9084	0.9577	1.5083	3.435	2.4432	4.2288	0.00123510883236268	1.95709945438032	up
gene-SERJ2_LOCUS13944	134	168	114	34	26	36	30.432	32.1778	28.6586	8.3422	5.7747	8.4576	4.20394906983961e-14	-1.66454	down
gene-SERJ2_LOCUS13983	21	16	18	0	1	0	4.7692	3.0646	4.525	0	0.2221	0	8.63983396672561e-05	-5.25209	down
gene-SERJ2_LOCUS13984	1	2	3	11	10	14	0.2271	0.3831	0.7542	2.6989	2.2211	3.289	0.000250124092967842	2.98140686324266	up
gene-SERJ2_LOCUS13990	42	62	40	4	11	4	9.5384	11.8751	10.0556	0.9814	2.4432	0.9397	4.65077611559938e-08	-2.47195	down
gene-SERJ2_LOCUS14000	18	25	18	0	0	0	4.0879	4.7884	4.525	0	0	0	1.5246684945714e-06	-6.33931	down
gene-SERJ2_LOCUS14014	14	24	14	0	0	0	3.1795	4.5968	3.5195	0	0	0	5.31236579249709e-06	-6.0971	down
gene-SERJ2_LOCUS14017	6	11	9	0	0	0	1.3626	2.1069	2.2625	0	0	0	0.000418432473808022	-5.11205	down
gene-SERJ2_LOCUS14021	37	46	52	62	84	67	8.4029	8.8106	13.0723	15.2122	18.6569	15.7405	6.27604872684433e-06	1.08866118404027	up
gene-SERJ2_LOCUS14033	4	1	0	9	7	7	0.9084	0.1915	0	2.2082	1.5547	1.6445	0.00598110813664347	2.64737079363721	up
gene-SERJ2_LOCUS14035	18	28	24	33	39	43	4.0879	5.363	6.0334	8.0968	8.6621	10.1021	0.000324677197635613	1.15850857845866	up
gene-SERJ2_LOCUS14043	1994	2232	1760	622	787	665	452.847	427.505	442.448	152.613	174.797	156.23	5.58460518441071e-72	-1.08849	down
gene-SERJ2_LOCUS14044	26	22	24	3	6	7	5.9047	4.2138	6.0334	0.7361	1.3326	1.6445	0.00152910167758387	-1.74433	down
gene-SERJ2_LOCUS14057	171	213	144	449	535	499	38.8349	40.7968	36.2003	110.166	118.826	117.231	8.99488050267195e-82	1.93612086388765	up
gene-SERJ2_LOCUS14070	92	114	94	26	19	17	20.8936	21.8349	23.6308	6.3793	4.22	3.9938	8.32784921579065e-12	-1.83105	down
gene-SERJ2_LOCUS14072	209	231	199	428	459	400	47.4649	44.2444	50.0268	105.013	101.946	93.9728	2.76434872116312e-47	1.45086327202494	up
gene-SERJ2_LOCUS14075	31	35	33	82	90	90	7.0402	6.7037	8.2959	20.1194	19.9895	21.1439	1.47895759555096e-15	1.84366829336758	up
gene-SERJ2_LOCUS14077	9	19	9	0	4	0	2.0439	3.6392	2.2625	0	0.8884	0	0.00594457228548112	-2.74696	down
gene-SERJ2_LOCUS14081	1461	1643	1335	108	144	129	331.8	314.691	335.607	26.4987	31.9832	30.3062	3.81942628619084e-240	-3.10214	down
gene-SERJ2_LOCUS14084	7	12	2	32	22	24	1.5897	2.2984	0.5028	7.8515	4.8863	5.6384	1.4190141858855e-06	2.36591604870439	up
gene-SERJ2_LOCUS14106	225	293	232	79	66	74	51.0986	56.1196	58.3227	19.3833	14.659	17.385	7.03532333238708e-18	-1.33072	down
gene-SERJ2_LOCUS14110	34	29	31	10	6	15	7.7216	5.5545	7.7931	2.4536	1.3326	3.524	0.00836647597757917	-1.16884	down
gene-SERJ2_LOCUS14127	40	36	20	11	9	10	9.0842	6.8952	5.0278	2.6989	1.9989	2.3493	0.00561791080227392	-1.22563	down
gene-SERJ2_LOCUS14177	0	2	0	20	10	9	0	0.3831	0	4.9072	2.2211	2.1144	8.98534335689814e-05	4.75758341870317	up
gene-SERJ2_LOCUS14189	9	11	9	62	50	52	2.0439	2.1069	2.2625	15.2122	11.1053	12.2165	5.66594846731593e-16	2.9460005646022	up
gene-SERJ2_LOCUS14192	38	43	26	143	170	177	8.63	8.236	6.5362	35.0862	37.7579	41.583	9.76730496691184e-41	2.6416466767457	up
gene-SERJ2_LOCUS14215	29	47	34	79	72	64	6.586	9.0021	8.5473	19.3833	15.9916	15.0357	6.48323066121672e-09	1.41632174822353	up
gene-SERJ2_LOCUS14220	78	104	74	138	143	141	17.7142	19.9196	18.6029	33.8594	31.7611	33.1254	7.73153794550467e-13	1.1683676270955	up
gene-SERJ2_LOCUS14222	5	4	2	27	32	25	1.1355	0.7661	0.5028	6.6247	7.1074	5.8733	2.03795579430092e-09	3.37791309701564	up
gene-SERJ2_LOCUS14227	198	221	175	40	56	44	44.9667	42.3291	43.9934	9.8143	12.4379	10.337	1.48644626383017e-19	-1.64412	down
gene-SERJ2_LOCUS14233	50	61	51	14	24	19	11.3552	11.6836	12.8209	3.435	5.3305	4.4637	0.000874770312548566	-1.06838	down
gene-SERJ2_LOCUS14236	15	32	19	2	6	9	3.4066	6.1291	4.7764	0.4907	1.3326	2.1144	0.00923157276716388	-1.4988	down
gene-SERJ2_LOCUS14241	282	337	243	62	60	68	64.0435	64.5471	61.088	15.2122	13.3263	15.9754	6.60628901605897e-30	-1.73469	down
gene-SERJ2_LOCUS14243	28	18	14	0	0	0	6.3589	3.4476	3.5195	0	0	0	1.89932552397781e-06	-6.32832	down
gene-SERJ2_LOCUS14281	20	36	22	2	2	3	4.5421	6.8952	5.5306	0.4907	0.4442	0.7048	1.56619721225053e-05	-3.01925	down
gene-SERJ2_LOCUS14299	41	42	28	87	99	95	9.3113	8.0444	7.039	21.3462	21.9884	22.3185	8.00318606744795e-16	1.78532093450361	up
gene-SERJ2_LOCUS143	62	69	41	19	20	15	14.0805	13.2159	10.307	4.6618	4.4421	3.524	0.000156701725154774	-1.21919	down
gene-SERJ2_LOCUS14302	6	17	9	16	21	26	1.3626	3.2561	2.2625	3.9257	4.6642	6.1082	0.00223948727977847	1.43643591401722	up
gene-SERJ2_LOCUS14308	10	10	7	29	41	31	2.271	1.9153	1.7597	7.1154	9.1063	7.2829	1.61876081393142e-08	2.34528994227054	up
gene-SERJ2_LOCUS14310	66	87	68	20	20	12	14.9889	16.6635	17.0946	4.9072	4.4421	2.8192	6.01518247619685e-08	-1.64264	down
gene-SERJ2_LOCUS14323	25	34	17	58	45	46	5.6776	6.5122	4.2736	14.2308	9.9947	10.8069	1.54487358611234e-06	1.42943886961513	up
gene-SERJ2_LOCUS14327	25	30	27	5	5	5	5.6776	5.746	6.7876	1.2268	1.1105	1.1747	0.000174106043762234	-2.01237	down
gene-SERJ2_LOCUS14329	61	52	42	78	94	101	13.8534	9.9598	10.5584	19.1379	20.8779	23.7281	4.16409111546148e-09	1.25593459642222	up
gene-SERJ2_LOCUS14337	25	45	21	5	8	4	5.6776	8.619	5.2792	1.2268	1.7768	0.9397	0.000181261823818222	-1.95326	down
gene-SERJ2_LOCUS14352	30	50	36	17	7	3	6.8131	9.5767	9.0501	4.1711	1.5547	0.7048	0.000301034847080014	-1.64541	down
gene-SERJ2_LOCUS14360	55	71	73	13	13	26	12.4908	13.5989	18.3516	3.1897	2.8874	6.1082	4.21157501274842e-06	-1.50357	down
gene-SERJ2_LOCUS14365	39	80	40	4	8	11	8.8571	15.3228	10.0556	0.9814	1.7768	2.5843	7.75523021634519e-08	-2.32133	down
gene-SERJ2_LOCUS14374	23	23	14	3	2	3	5.2234	4.4053	3.5195	0.7361	0.4442	0.7048	0.000445679055881366	-2.45531	down
gene-SERJ2_LOCUS14387	150	168	145	383	364	382	34.0657	32.1778	36.4517	93.9722	80.8464	89.7441	1.59999460950221e-54	1.72827939905145	up
gene-SERJ2_LOCUS14403	73	104	75	120	162	174	16.5786	19.9196	18.8543	29.443	35.9811	40.8782	2.41001484264957e-14	1.30100165820403	up
gene-SERJ2_LOCUS14408	170	187	172	300	288	297	38.6078	35.8169	43.2393	73.6074	63.9664	69.7748	2.38876756757582e-24	1.18215852240066	up
gene-SERJ2_LOCUS1444	14	6	11	27	22	21	3.1795	1.1492	2.7653	6.6247	4.8863	4.9336	0.000442720579716344	1.59944500212595	up
gene-SERJ2_LOCUS14455	31	31	28	8	9	11	7.0402	5.9376	7.039	1.9629	1.9989	2.5843	0.00499520844208535	-1.24804	down
gene-SERJ2_LOCUS14457	180	198	155	50	49	45	40.8788	37.9238	38.9656	12.2679	10.8832	10.5719	3.7999520262748e-15	-1.44504	down
gene-SERJ2_LOCUS14468	647	741	514	136	150	128	146.937	141.927	129.215	33.3687	33.3158	30.0713	1.41346043828679e-60	-1.75237	down
gene-SERJ2_LOCUS14481	104	122	96	38	34	42	23.6189	23.3672	24.1335	9.3236	7.5516	9.8671	2.2593453718036e-06	-1.05393	down
gene-SERJ2_LOCUS14519	78	99	110	150	140	135	17.7142	18.9619	27.653	36.8037	31.0948	31.7158	8.91852671840242e-09	1.00025036732286	up
gene-SERJ2_LOCUS14520	7117	8325	6452	2521	2852	2584	1616.3	1594.52	1621.98	618.548	633.445	607.064	6.0284419812725e-180	-1.01746	down
gene-SERJ2_LOCUS14522	10082	11768	8603	15805	18450	16657	2289.67	2253.98	2162.72	3877.89	4097.85	3913.26	5.17224581802878e-249	1.18635180880566	up
gene-SERJ2_LOCUS14525	9659	11032	8250	1240	1429	1321	2193.6	2113.01	2073.98	304.244	317.389	310.345	0	-2.41448	down
gene-SERJ2_LOCUS14526	40	34	19	109	114	105	9.0842	6.5122	4.7764	26.744	25.32	24.6679	2.60588596040672e-23	2.26540794719132	up
gene-SERJ2_LOCUS1453	194	222	206	24	26	18	44.0583	42.5206	51.7866	5.8886	5.7747	4.2288	4.16395250439516e-34	-2.75766	down
gene-SERJ2_LOCUS1455	187	250	161	1	1	1	42.4686	47.8836	40.474	0.2454	0.2221	0.2349	1.204996985526e-16	-7.18607	down
gene-SERJ2_LOCUS14554	769	893	684	1098	1259	1127	174.643	171.04	171.952	269.403	279.631	264.769	9.85332401109844e-65	1.01385180936639	up
gene-SERJ2_LOCUS1456	19784	22924	17840	6802	7616	7186	4493.04	4390.73	4484.82	1668.93	1691.56	1688.22	3.75303790855055e-294	-1.04445	down
gene-SERJ2_LOCUS14567	59	73	54	16	17	12	13.3992	13.982	13.5751	3.9257	3.7758	2.8192	8.43869169580104e-07	-1.60137	down
gene-SERJ2_LOCUS14588	17	22	10	26	26	38	3.8608	4.2138	2.5139	6.3793	5.7747	8.9274	0.000472878570115029	1.33451119784264	up
gene-SERJ2_LOCUS14593	361	416	277	561	558	576	81.9848	79.6783	69.6353	137.646	123.935	135.321	3.34285772791663e-40	1.13394173969268	up
gene-SERJ2_LOCUS14597	0	0	1	11	16	14	0	0	0.2514	2.6989	3.5537	3.289	2.14279486674102e-05	5.68559745509223	up
gene-SERJ2_LOCUS14599	6	1	5	35	33	18	1.3626	0.1915	1.257	8.5875	7.3295	4.2288	7.03595519052094e-09	3.26602406480585	up
gene-SERJ2_LOCUS14600	15	19	16	64	82	95	3.4066	3.6392	4.0223	15.7029	18.2127	22.3185	7.19131142604586e-21	2.71058101220404	up
gene-SERJ2_LOCUS14604	4	3	3	13	12	17	0.9084	0.5746	0.7542	3.1897	2.6653	3.9938	0.000188190729304771	2.51017475442353	up
gene-SERJ2_LOCUS14620	35	39	30	4	0	0	7.9487	7.4698	7.5417	0.9814	0	0	3.14366067320309e-07	-4.25307	down
gene-SERJ2_LOCUS14623	3531	4135	3155	5588	6142	5995	801.907	791.995	793.139	1371.06	1364.17	1408.42	1.09195583750259e-265	1.15578781822568	up
gene-SERJ2_LOCUS14643	76	60	48	12	10	12	17.26	11.4921	12.0668	2.9443	2.2211	2.8192	3.55160353004574e-08	-1.99717	down
gene-SERJ2_LOCUS14652	3690	4461	3368	434	471	448	838.016	854.435	846.685	106.485	104.612	105.25	0	-2.64484	down
gene-SERJ2_LOCUS1467	4	9	8	21	15	18	0.9084	1.7238	2.0111	5.1525	3.3316	4.2288	0.000589348889301725	1.81037487734442	up
gene-SERJ2_LOCUS14679	3	3	5	11	23	17	0.6813	0.5746	1.257	2.6989	5.1084	3.9938	3.31502316844403e-05	2.63759474116328	up
gene-SERJ2_LOCUS14694	337	369	290	92	83	87	76.5343	70.6762	72.9034	22.5729	18.4348	20.4391	1.23301839942999e-27	-1.48335	down
gene-SERJ2_LOCUS14723	77	91	75	209	287	238	17.4871	17.4296	18.8543	51.2798	63.7443	55.9138	9.51124806994459e-43	2.03494125293014	up
gene-SERJ2_LOCUS14744	1	1	0	7	9	6	0.2271	0.1915	0	1.7175	1.9989	1.4096	0.00241223465222046	3.91090297289489	up
gene-SERJ2_LOCUS14749	283	343	253	83	109	115	64.2706	65.6963	63.602	20.3647	24.2095	27.0172	4.94568832907654e-15	-1.07296	down
gene-SERJ2_LOCUS14754	20	27	19	159	135	127	4.5421	5.1714	4.7764	39.0119	29.9842	29.8364	1.63709641840753e-39	3.12176087707768	up
gene-SERJ2_LOCUS14764	46	77	46	8	16	15	10.4468	14.7481	11.564	1.9629	3.5537	3.524	3.44418496005464e-06	-1.65999	down
gene-SERJ2_LOCUS14766	85	84	68	24	33	27	19.3039	16.0889	17.0946	5.8886	7.3295	6.3432	5.80405632304213e-05	-1.05756	down
gene-SERJ2_LOCUS14785	192	255	155	64	72	61	43.6041	48.8413	38.9656	15.7029	15.9916	14.3309	9.19991410034397e-12	-1.15777	down
gene-SERJ2_LOCUS14791	888	1006	763	95	103	116	201.669	192.684	191.811	23.309	22.8769	27.2521	9.32209639441205e-135	-2.63698	down
gene-SERJ2_LOCUS14805	121	153	114	338	327	337	27.4797	29.3048	28.6586	82.931	72.6285	79.1721	2.47833524456408e-53	1.81500541350927	up
gene-SERJ2_LOCUS14813	916	1126	830	3814	4187	4008	208.028	215.668	208.655	935.796	929.956	941.608	0	2.50912510897908	up
gene-SERJ2_LOCUS1482	13	18	13	32	40	34	2.9524	3.4476	3.2681	7.8515	8.8842	7.9877	2.00199071560551e-06	1.71357313849132	up
gene-SERJ2_LOCUS14820	873	1165	764	46	58	37	198.262	223.138	192.063	11.2865	12.8821	8.6925	7.41237989235926e-158	-3.86045	down
gene-SERJ2_LOCUS14822	315	392	260	23	23	26	71.538	75.0815	65.3617	5.6432	5.1084	6.1082	8.83986452067579e-58	-3.29672	down
gene-SERJ2_LOCUS14829	864	995	814	2638	2708	2809	196.219	190.577	204.632	647.255	601.462	659.924	0	2.05187121292076	up
gene-SERJ2_LOCUS14854	345	379	288	561	514	560	78.3511	72.5915	72.4006	137.646	114.162	131.562	2.96412863528696e-38	1.13735875257856	up
gene-SERJ2_LOCUS14861	15	12	16	181	215	172	3.4066	2.2984	4.0223	44.4098	47.7527	40.4083	1.06149865321001e-57	4.16185870330646	up
gene-SERJ2_LOCUS14868	2175	2510	1909	665	720	679	493.953	480.751	479.906	163.163	159.916	159.519	7.89789712224891e-117	-1.23168	down
gene-SERJ2_LOCUS14883	53	72	47	20	20	15	12.0366	13.7905	11.8154	4.9072	4.4421	3.524	0.000172822858137486	-1.19303	down
gene-SERJ2_LOCUS1489	0	0	0	17	22	7	0	0	0	4.1711	4.8863	1.6445	3.34208694231138e-07	6.81366364036388	up
gene-SERJ2_LOCUS14890	27	32	23	4	11	10	6.1318	6.1291	5.782	0.9814	2.4432	2.3493	0.00774068041067136	-1.27147	down
gene-SERJ2_LOCUS14893	90	100	65	213	232	265	20.4394	19.1534	16.3404	52.2613	51.5285	62.257	3.95678788368722e-39	1.9243475897353	up
gene-SERJ2_LOCUS14894	14	8	13	31	34	41	3.1795	1.5323	3.2681	7.6061	7.5516	9.6322	1.91442459411235e-07	2.02571397915513	up
gene-SERJ2_LOCUS14910	26	23	14	30	31	32	5.9047	4.4053	3.5195	7.3607	6.8853	7.5178	0.00430852306994141	1.00888090925875	up
gene-SERJ2_LOCUS14933	36	58	31	13	14	10	8.1758	11.109	7.7931	3.1897	3.1095	2.3493	0.000843661229681112	-1.29507	down
gene-SERJ2_LOCUS14938	98	151	112	26	45	34	22.2563	28.9217	28.1558	6.3793	9.9947	7.9877	7.27297665580418e-09	-1.33612	down
gene-SERJ2_LOCUS1495	154	194	154	283	303	269	34.9741	37.1577	38.7142	69.4364	67.298	63.1967	2.02140321980624e-25	1.21200678097769	up
gene-SERJ2_LOCUS14953	93	101	78	170	185	156	21.1207	19.345	19.6085	41.7109	41.0895	36.6494	1.34898970963361e-18	1.35293961321021	up
gene-SERJ2_LOCUS14958	18	25	20	2	2	1	4.0879	4.7884	5.0278	0.4907	0.4442	0.2349	7.30254649460811e-05	-3.21115	down
gene-SERJ2_LOCUS14966	30	39	36	63	66	71	6.8131	7.4698	9.0501	15.4576	14.659	16.6802	3.19009361967498e-08	1.37010179225473	up
gene-SERJ2_LOCUS14974	149	175	157	271	342	319	33.8386	33.5185	39.4684	66.4921	75.9601	74.9433	8.04819366812581e-32	1.39267159795454	up
gene-SERJ2_LOCUS14976	203	265	202	521	544	513	46.1023	50.7566	50.781	127.832	120.825	120.52	1.5520595267888e-73	1.6811494216229	up
gene-SERJ2_LOCUS1499	48	47	43	13	15	14	10.901	9.0021	10.8098	3.1897	3.3316	3.289	0.000343690169137139	-1.28062	down
gene-SERJ2_LOCUS14996	89	109	95	171	170	155	20.2123	20.8773	23.8822	41.9562	37.7579	36.4145	4.32570337211833e-15	1.20124312429412	up
gene-SERJ2_LOCUS1500	540	690	569	196	213	214	122.636	132.159	143.042	48.0902	47.3085	50.2755	8.09943639573454e-29	-1.08801	down
gene-SERJ2_LOCUS15003	8	19	18	36	39	36	1.8168	3.6392	4.525	8.8329	8.6621	8.4576	1.55357306785947e-06	1.74486098073956	up
gene-SERJ2_LOCUS15019	25	26	19	39	49	47	5.6776	4.9799	4.7764	9.569	10.8832	11.0418	4.59592670340305e-06	1.3904679022609	up
gene-SERJ2_LOCUS15027	14	21	9	64	81	67	3.1795	4.0222	2.2625	15.7029	17.9905	15.7405	6.61347599873453e-19	2.72031444447453	up
gene-SERJ2_LOCUS15039	176	196	168	64	75	50	39.9704	37.5407	42.2337	15.7029	16.6579	11.7466	1.06611794955773e-09	-1.07596	down
gene-SERJ2_LOCUS15043	14050	16794	12817	53289	61406	56136	3190.82	3216.63	3222.08	13074.9	13638.6	13188.1	0	2.41135094001778	up
gene-SERJ2_LOCUS15051	8	7	7	46	63	72	1.8168	1.3407	1.7597	11.2865	13.9926	16.9151	1.1004079982138e-18	3.47883500893447	up
gene-SERJ2_LOCUS1506	487	566	453	84	98	81	110.6	108.409	113.88	20.6101	21.7663	19.0295	6.69632836664002e-63	-2.07577	down
gene-SERJ2_LOCUS15064	14	26	19	31	23	36	3.1795	4.9799	4.7764	7.6061	5.1084	8.4576	0.00405844521328919	1.06127169820643	up
gene-SERJ2_LOCUS15067	45	56	46	6	2	6	10.2197	10.7259	11.564	1.4721	0.4442	1.4096	1.83971046094275e-09	-2.94798	down
gene-SERJ2_LOCUS1507	75	79	80	25	32	19	17.0329	15.1312	20.1113	6.134	7.1074	4.4637	1.5918713508667e-05	-1.19137	down
gene-SERJ2_LOCUS15099	103	143	97	348	357	341	23.3918	27.3894	24.3849	85.3846	79.2917	80.1118	3.3825177623146e-65	2.05670543567844	up
gene-SERJ2_LOCUS1511	99	93	62	8	10	13	22.4834	17.8127	15.5863	1.9629	2.2211	3.0541	8.96146608482722e-14	-2.58862	down
gene-SERJ2_LOCUS15116	4	2	3	14	15	20	0.9084	0.3831	0.7542	3.435	3.3316	4.6986	1.74627962573882e-05	2.87856150075348	up
gene-SERJ2_LOCUS15125	1078	1351	1033	364	460	388	244.819	258.763	259.687	89.3104	102.168	91.1537	1.71572816778098e-48	-1.0706	down
gene-SERJ2_LOCUS15130	31	60	55	12	9	12	7.0402	11.4921	13.8265	2.9443	1.9989	2.8192	1.68452515808386e-05	-1.7032	down
gene-SERJ2_LOCUS1514	18	35	26	6	4	5	4.0879	6.7037	6.5362	1.4721	0.8884	1.1747	0.000421729258111533	-1.9443	down
gene-SERJ2_LOCUS15142	116	132	96	45	44	30	26.3441	25.2825	24.1335	11.0411	9.7726	7.048	9.05647048645901e-07	-1.0853	down
gene-SERJ2_LOCUS15157	3387	4236	3274	1031	1115	1114	769.204	811.34	823.055	252.964	247.648	261.714	1.02249564326188e-172	-1.29671	down
gene-SERJ2_LOCUS15160	84	118	88	6	1	1	19.0768	22.6011	22.1224	1.4721	0.2221	0.2349	5.14547577669249e-17	-4.73067	down
gene-SERJ2_LOCUS15171	40	44	33	137	141	149	9.0842	8.4275	8.2959	33.6141	31.3169	35.0049	3.32236473245409e-32	2.3123324956019	up
gene-SERJ2_LOCUS15212	36	47	58	3530	4047	3683	8.1758	9.0021	14.5807	866.114	898.861	865.255	0	6.76146984928808	up
gene-SERJ2_LOCUS15213	1759	2165	1569	506	550	521	399.477	414.672	394.433	124.151	122.158	122.4	1.38105050574547e-114	-1.35367	down
gene-SERJ2_LOCUS15214	408	496	373	1988	2274	2050	92.6587	95.0011	93.7689	487.772	505.068	481.611	0	2.74936524439054	up
gene-SERJ2_LOCUS15230	6	11	10	17	20	24	1.3626	2.1069	2.5139	4.1711	4.4421	5.6384	0.000718293878143068	1.61767965746989	up
gene-SERJ2_LOCUS15250	726	808	632	158	182	174	164.878	154.76	158.879	38.7666	40.4232	40.8782	2.36461040383836e-65	-1.63293	down
gene-SERJ2_LOCUS15255	163	230	153	65	62	52	37.0181	44.0529	38.4628	15.9483	13.7705	12.2165	7.37846232556961e-11	-1.15671	down
gene-SERJ2_LOCUS15271	197	248	151	521	541	528	44.7396	47.5005	37.9601	127.832	120.159	124.044	4.34826467278841e-82	1.86566558156595	up
gene-SERJ2_LOCUS15286	31	46	21	5	8	6	7.0402	8.8106	5.2792	1.2268	1.7768	1.4096	0.000116506018894157	-1.90231	down
gene-SERJ2_LOCUS15308	49	38	33	221	239	233	11.1281	7.2783	8.2959	54.2241	53.0832	54.7392	4.36763560783936e-63	2.97064791800956	up
gene-SERJ2_LOCUS15361	0	1	0	15	16	18	0	0.1915	0	3.6804	3.5537	4.2288	6.53061484943244e-06	5.94585243030389	up
gene-SERJ2_LOCUS15367	326	380	271	66	74	75	74.0361	72.7831	68.127	16.1936	16.4358	17.6199	1.23358079328242e-33	-1.73758	down
gene-SERJ2_LOCUS15392	136	158	125	451	510	484	30.8862	30.2624	31.4239	110.656	113.274	113.707	6.37894013658586e-99	2.22910311878422	up
gene-SERJ2_LOCUS15405	91	111	97	174	176	182	20.6665	21.2603	24.3849	42.6923	39.0906	42.7576	9.6039617000745e-18	1.2729343574476	up
gene-SERJ2_LOCUS15409	810	1079	769	253	276	250	183.955	206.666	193.32	62.0756	61.3011	58.733	2.19383596227685e-55	-1.32234	down
gene-SERJ2_LOCUS15432	333	352	294	997	993	930	75.6259	67.4201	73.909	244.622	220.551	218.487	4.35435374490427e-154	2.01877932045116	up
gene-SERJ2_LOCUS15436	3261	3807	2911	8553	9527	8811	740.588	729.172	731.8	2098.55	2116	2069.99	0	1.8736619060788	up
gene-SERJ2_LOCUS15444	71	85	55	17	19	17	16.1244	16.2804	13.8265	4.1711	4.22	3.9938	3.32854449844038e-07	-1.54307	down
gene-SERJ2_LOCUS15460	64	78	54	99	107	107	14.5347	14.9397	13.5751	24.2905	23.7653	25.1377	2.57745971505332e-09	1.12214315568267	up
gene-SERJ2_LOCUS15480	131	171	140	280	293	293	29.7507	32.7524	35.1948	68.7003	65.0769	68.8351	1.47178493284206e-32	1.41382425515998	up
gene-SERJ2_LOCUS15500	338	392	321	91	121	96	76.7614	75.0815	80.6966	22.3276	26.8748	22.5535	1.75958636317876e-24	-1.33069	down
gene-SERJ2_LOCUS15504	175	213	195	56	60	55	39.7433	40.7968	49.0213	13.7401	13.3263	12.9213	3.57152651672097e-14	-1.33215	down
gene-SERJ2_LOCUS15520	81	99	75	157	163	182	18.3955	18.9619	18.8543	38.5212	36.2032	42.7576	9.60586196878643e-20	1.42221382324858	up
gene-SERJ2_LOCUS15523	4	10	9	27	34	33	0.9084	1.9153	2.2625	6.6247	7.5516	7.7528	2.35546634624056e-08	2.47378652131693	up
gene-SERJ2_LOCUS15579	10	19	10	29	32	46	2.271	3.6392	2.5139	7.1154	7.1074	10.8069	5.93232693680712e-07	1.91165980780443	up
gene-SERJ2_LOCUS15584	8	7	6	73	67	63	1.8168	1.3407	1.5083	17.9111	14.8811	14.8007	8.74592638877987e-22	3.71717274133212	up
gene-SERJ2_LOCUS15597	26265	30878	23778	95750	104330	101504	5964.91	5914.2	5977.58	23493	23172.3	23846.5	0	2.34134196160441	up
gene-SERJ2_LOCUS15599	2869	3428	2751	11130	11448	11417	651.563	656.58	691.577	2730.84	2542.66	2682.22	0	2.35269	up
gene-SERJ2_LOCUS15601	5707	6819	5055	70089	79514	74195	1296.09	1306.07	1270.78	17196.9	17660.5	17430.8	0	4.11483430397735	up
gene-SERJ2_LOCUS15604	215	236	240	4613	4828	4887	48.8275	45.2021	60.3339	1131.84	1072.33	1148.11	0	4.80990542762557	up
gene-SERJ2_LOCUS15606	12014	14012	10983	103349	112925	108101	2728.44	2683.78	2761.03	25357.5	25081.3	25396.4	0	3.57414694221744	up
gene-SERJ2_LOCUS15617	238	263	207	62	85	83	54.0509	50.3735	52.038	15.2122	18.879	19.4994	2.05861391370784e-14	-1.18107	down
gene-SERJ2_LOCUS15642	381	437	309	67	70	71	86.5269	83.7005	77.6799	16.439	15.5474	16.6802	4.61355039727173e-45	-1.99091	down
gene-SERJ2_LOCUS15648	373	360	336	102	113	137	84.7101	68.9524	84.4674	25.0265	25.0979	32.1857	3.50610913054314e-18	-1.16888	down
gene-SERJ2_LOCUS15673	258	303	237	42	39	35	58.593	58.0349	59.5797	10.305	8.6621	8.2226	5.61661323194797e-39	-2.3385	down
gene-SERJ2_LOCUS15680	129	174	156	237	243	280	29.2965	33.327	39.217	58.1499	53.9716	65.781	2.61286236294778e-19	1.16836996787049	up
gene-SERJ2_LOCUS15684	56	71	49	16	15	15	12.7179	13.5989	12.3182	3.9257	3.3316	3.524	5.56550774992383e-06	-1.48651	down
gene-SERJ2_LOCUS15688	74	75	68	174	163	163	16.8057	14.3651	17.0946	42.6923	36.2032	38.2939	6.53934516525236e-24	1.64504311554249	up
gene-SERJ2_LOCUS1569	9	9	8	29	24	24	2.0439	1.7238	2.0111	7.1154	5.3305	5.6384	7.07754925159777e-06	2.0094230347251	up
gene-SERJ2_LOCUS15704	10	5	3	17	26	20	2.271	0.9577	0.7542	4.1711	5.7747	4.6986	2.38053902439233e-05	2.24512263600699	up
gene-SERJ2_LOCUS15715	7	9	5	9	23	22	1.5897	1.7238	1.257	2.2082	5.1084	5.1685	0.000877684728049113	1.80724398553656	up
gene-SERJ2_LOCUS15735	54	79	63	93	127	103	12.2637	15.1312	15.8376	22.8183	28.2074	24.198	1.86758041793742e-09	1.16311972437133	up
gene-SERJ2_LOCUS15737	30	41	27	125	129	144	6.8131	7.8529	6.7876	30.6698	28.6516	33.8302	7.3740060086006e-32	2.46976856036507	up
gene-SERJ2_LOCUS15742	152	189	128	53	42	45	34.5199	36.2	32.1781	13.004	9.3284	10.5719	2.6185615178202e-11	-1.29323	down
gene-SERJ2_LOCUS15745	46	71	63	136	133	117	10.4468	13.5989	15.8376	33.3687	29.54	27.4871	1.98341196584262e-16	1.54361994942684	up
gene-SERJ2_LOCUS15792	226	273	218	543	593	562	51.3257	52.2889	54.8033	133.23	131.709	132.032	2.84543964294033e-80	1.68705424188073	up
gene-SERJ2_LOCUS15793	33	39	24	88	83	110	7.4945	7.4698	6.0334	21.5915	18.4348	25.8425	1.99880234050339e-17	1.99910857429275	up
gene-SERJ2_LOCUS15830	12	7	6	23	14	20	2.7253	1.3407	1.5083	5.6432	3.1095	4.6986	0.00126156422575985	1.63108818213096	up
gene-SERJ2_LOCUS1584	16	9	16	23	22	27	3.6337	1.7238	4.0223	5.6432	4.8863	6.3432	0.00369470044187001	1.23355021003733	up
gene-SERJ2_LOCUS15852	2	2	2	17	15	13	0.4542	0.3831	0.5028	4.1711	3.3316	3.0541	1.42103155605683e-05	3.3500134194489	up
gene-SERJ2_LOCUS15863	2	1	2	16	15	18	0.4542	0.1915	0.5028	3.9257	3.3316	4.2288	3.98962661844728e-06	3.72952006193971	up
gene-SERJ2_LOCUS15864	41	47	33	19	12	12	9.3113	9.0021	8.2959	4.6618	2.6653	2.8192	0.00538169617494303	-1.04248	down
gene-SERJ2_LOCUS15865	77	81	89	123	143	119	17.4871	15.5143	22.3738	30.1791	31.7611	27.9569	1.35554866786712e-09	1.07260138825447	up
gene-SERJ2_LOCUS15869	58	81	53	19	14	23	13.1721	15.5143	13.3237	4.6618	3.1095	5.4034	1.96292835184457e-05	-1.32382	down
gene-SERJ2_LOCUS15874	1435	1702	1331	249	269	238	325.895	325.992	334.602	61.0942	59.7464	55.9138	9.46600390672955e-178	-2.11994	down
gene-SERJ2_LOCUS15879	7	9	6	65	81	68	1.5897	1.7238	1.5083	15.9483	17.9905	15.9754	6.55283626409228e-23	3.72624984695733	up
gene-SERJ2_LOCUS15883	2	3	3	9	9	8	0.4542	0.5746	0.7542	2.2082	1.9989	1.8795	0.007691621420879	2.14142172010224	up
gene-SERJ2_LOCUS15889	23	27	23	30	51	37	5.2234	5.1714	5.782	7.3607	11.3274	8.6925	0.000441384249626132	1.13001294756533	up
gene-SERJ2_LOCUS15891	17	24	10	27	36	29	3.8608	4.5968	2.5139	6.6247	7.9958	6.813	0.000445000008381261	1.30846559716439	up
gene-SERJ2_LOCUS15901	37	20	15	57	95	72	8.4029	3.8307	3.7709	13.9854	21.1	16.9151	1.45087454762454e-06	2.06615112925616	up
gene-SERJ2_LOCUS15903	4	4	3	37	17	29	0.9084	0.7661	0.7542	9.0783	3.7758	6.813	7.01842791555995e-09	3.36782155883309	up
gene-SERJ2_LOCUS15943	104	130	91	43	32	28	23.6189	24.8995	22.8766	10.5504	7.1074	6.5781	2.14129529967085e-07	-1.20743	down
gene-SERJ2_LOCUS15948	99	102	96	172	197	187	22.4834	19.5365	24.1335	42.2016	43.7548	43.9323	9.6404908237938e-20	1.34229244102421	up
gene-SERJ2_LOCUS15963	103	142	117	373	302	350	23.3918	27.1979	29.4128	91.5186	67.0759	82.2262	1.01709944668349e-50	1.94798008187155	up
gene-SERJ2_LOCUS1599	16	17	12	38	30	28	3.6337	3.2561	3.0167	9.3236	6.6632	6.5781	3.62854195448953e-05	1.54118147248465	up
gene-SERJ2_LOCUS16001	1243	1417	1113	273	318	286	282.291	271.404	279.798	66.9828	70.6295	67.1906	4.57961749657372e-111	-1.66285	down
gene-SERJ2_LOCUS1601	1362	1771	1251	302	317	335	309.317	339.207	314.49	74.0982	70.4074	78.7023	8.40837320916938e-128	-1.75133	down
gene-SERJ2_LOCUS16018	2387	2857	2153	349	373	410	542.099	547.214	541.245	85.63	82.8453	96.3222	9.3024843976608e-291	-2.26309	down
gene-SERJ2_LOCUS1602	1042	1159	907	210	278	252	236.643	221.988	228.012	51.5252	61.7453	59.2029	1.07455145526341e-84	-1.62913	down
gene-SERJ2_LOCUS16022	49	67	39	106	105	123	11.1281	12.8328	9.8043	26.008	23.3211	28.8966	4.4121860991773e-15	1.55983135913509	up
gene-SERJ2_LOCUS16033	468	552	481	3	2	3	106.285	105.727	120.919	0.7361	0.4442	0.7048	1.23163867163392e-41	-7.11323	down
gene-SERJ2_LOCUS1604	6	5	6	18	15	22	1.3626	0.9577	1.5083	4.4164	3.3316	5.1685	9.88540900698328e-05	2.13076880909241	up
gene-SERJ2_LOCUS16043	11	11	6	21	18	18	2.4982	2.1069	1.5083	5.1525	3.9979	4.2288	0.0021990500553467	1.47701909904732	up
gene-SERJ2_LOCUS16053	9	6	4	16	20	13	2.0439	1.1492	1.0056	3.9257	4.4421	3.0541	0.00112598376763284	1.80742613024136	up
gene-SERJ2_LOCUS16074	451	545	382	721	740	718	102.424	104.386	96.0314	176.903	164.358	168.681	1.58054497859266e-51	1.1083094564232	up
gene-SERJ2_LOCUS16080	16	17	17	23	38	27	3.6337	3.2561	4.2736	5.6432	8.44	6.3432	0.000964415840548039	1.24842311117434	up
gene-SERJ2_LOCUS1609	11	9	5	23	24	18	2.4982	1.7238	1.257	5.6432	5.3305	4.2288	0.000137331645833269	1.82548494815372	up
gene-SERJ2_LOCUS16093	27	26	25	387	455	378	6.1318	4.9799	6.2848	94.9536	101.058	88.8043	1.07906337010634e-119	4.40862178274196	up
gene-SERJ2_LOCUS16096	91	121	67	223	265	214	20.6665	23.1757	16.8432	54.7149	58.858	50.2755	2.87420842100451e-34	1.78258215876098	up
gene-SERJ2_LOCUS16123	235	286	212	64	70	52	53.3696	54.7788	53.2949	15.7029	15.5474	12.2165	1.28560376554514e-21	-1.53296	down
gene-SERJ2_LOCUS16141	125	135	95	11	13	12	28.3881	25.8571	23.8822	2.6989	2.8874	2.8192	7.61570194494449e-21	-2.85577	down
gene-SERJ2_LOCUS16144	23	14	10	34	38	26	5.2234	2.6815	2.5139	8.3422	8.44	6.1082	8.2552440846357e-05	1.49953056253247	up
gene-SERJ2_LOCUS16150	30	37	35	66	69	57	6.8131	7.0868	8.7987	16.1936	15.3253	13.3911	9.49762579665696e-08	1.3520503726315	up
gene-SERJ2_LOCUS16168	28	35	39	84	81	76	6.3589	6.7037	9.8043	20.6101	17.9905	17.8548	2.75410248071595e-12	1.6770978542821	up
gene-SERJ2_LOCUS16170	53	43	42	6	6	3	12.0366	8.236	10.5584	1.4721	1.3326	0.7048	1.4009928089312e-08	-2.7705	down
gene-SERJ2_LOCUS16174	120	170	116	32	47	43	27.2526	32.5608	29.1614	7.8515	10.439	10.1021	9.44714332967572e-10	-1.28571	down
gene-SERJ2_LOCUS16178	24	55	24	59	63	57	5.4505	10.5344	6.0334	14.4761	13.9926	13.3911	4.15530477336007e-06	1.26360998340348	up
gene-SERJ2_LOCUS16180	49	46	46	89	102	110	11.1281	8.8106	11.564	21.8369	22.6548	25.8425	2.0864784678815e-13	1.53020704706357	up
gene-SERJ2_LOCUS16181	3883	4302	3378	645	684	644	881.848	823.981	849.199	158.256	151.92	151.296	0	-2.10889	down
gene-SERJ2_LOCUS16202	87	99	82	2	2	0	19.7581	18.9619	20.6141	0.4907	0.4442	0	3.70656441039915e-13	-5.62558	down
gene-SERJ2_LOCUS16214	14	29	27	44	51	50	3.1795	5.5545	6.7876	10.7958	11.3274	11.7466	1.12050527384599e-06	1.49205919596866	up
gene-SERJ2_LOCUS16227	11	7	10	18	24	29	2.4982	1.3407	2.5139	4.4164	5.3305	6.813	0.000113765057003196	1.76924847663141	up
gene-SERJ2_LOCUS16229	1854	2204	1786	3536	3991	3478	421.052	422.142	448.985	867.586	886.423	817.094	5.29618599881461e-198	1.3543675013133	up
gene-SERJ2_LOCUS16294	157	201	140	51	56	45	35.6554	38.4984	35.1948	12.5133	12.4379	10.5719	9.58917376322519e-12	-1.26373	down
gene-SERJ2_LOCUS16309	185	197	152	33	43	35	42.0144	37.7323	38.2115	8.0968	9.5505	8.2226	3.83461889095501e-20	-1.82451	down
gene-SERJ2_LOCUS16313	46	70	68	13	22	18	10.4468	13.4074	17.0946	3.1897	4.8863	4.2288	3.06783741647163e-05	-1.36198	down
gene-SERJ2_LOCUS16335	95	138	88	155	171	161	21.5749	26.4317	22.1224	38.0305	37.98	37.8241	4.04645214817924e-12	1.05191890951178	up
gene-SERJ2_LOCUS16338	16	22	29	45	49	47	3.6337	4.2138	7.2903	11.0411	10.8832	11.0418	1.3921319954089e-06	1.50382773779426	up
gene-SERJ2_LOCUS16341	49	68	39	16	18	9	11.1281	13.0243	9.8043	3.9257	3.9979	2.1144	7.49806941964637e-05	-1.40264	down
gene-SERJ2_LOCUS16351	15	27	20	32	27	33	3.4066	5.1714	5.0278	7.8515	5.9968	7.7528	0.00423281570783544	1.0196877629327	up
gene-SERJ2_LOCUS16371	0	0	1	17	24	20	0	0	0.2514	4.1711	5.3305	4.6986	1.48059456074008e-06	6.25899459374452	up
gene-SERJ2_LOCUS16384	7	18	10	0	0	2	1.5897	3.4476	2.5139	0	0	0.4699	0.0038278019648059	-3.66107	down
gene-SERJ2_LOCUS16398	67	110	90	26	14	22	15.216	21.0688	22.6252	6.3793	3.1095	5.1685	9.83279388810138e-09	-1.65828	down
gene-SERJ2_LOCUS16419	2190	2622	1989	5018	5449	5074	497.359	502.203	500.017	1231.21	1210.25	1192.05	0	1.63668372029536	up
gene-SERJ2_LOCUS16453	69	78	61	435	477	482	15.6702	14.9397	15.3349	106.731	105.944	113.237	2.58744651362322e-132	3.18824482952395	up
gene-SERJ2_LOCUS16459	3	4	8	19	15	14	0.6813	0.7661	2.0111	4.6618	3.3316	3.289	0.000387779006883484	2.10494789300208	up
gene-SERJ2_LOCUS16464	62	75	53	9	12	7	14.0805	14.3651	13.3237	2.2082	2.6653	1.6445	4.58302200525428e-10	-2.31595	down
gene-SERJ2_LOCUS16476	11	18	16	19	27	24	2.4982	3.4476	4.0223	4.6618	5.9968	5.6384	0.00920721691587708	1.0773204768287	up
gene-SERJ2_LOCUS16493	126	123	122	33	33	52	28.6152	23.5587	30.6697	8.0968	7.3295	12.2165	6.05979555943223e-08	-1.22017	down
gene-SERJ2_LOCUS16573	59	53	41	573	656	616	13.3992	10.1513	10.307	140.59	145.701	144.718	3.70593870635779e-184	4.03478802694723	up
gene-SERJ2_LOCUS16586	60	62	56	542	623	528	13.6263	11.8751	14.0779	132.984	138.372	124.044	1.48703537727697e-164	3.69102837840901	up
gene-SERJ2_LOCUS16589	7	10	8	195	195	155	1.5897	1.9153	2.0111	47.8448	43.3106	36.4145	2.83683272394919e-51	4.89146970629407	up
gene-SERJ2_LOCUS16591	5	4	1	112	116	116	1.1355	0.7661	0.2514	27.4801	25.7642	27.2521	2.9817574161307e-29	5.55056010726796	up
gene-SERJ2_LOCUS16592	1	0	0	22	26	17	0.2271	0	0	5.3979	5.7747	3.9938	9.5649538737355e-07	6.35227160449435	up
gene-SERJ2_LOCUS16593	36	37	24	194	227	201	8.1758	7.0868	6.0334	47.5995	50.4179	47.2214	2.19777111421855e-59	3.1255001114988	up
gene-SERJ2_LOCUS16596	1	2	0	16	17	13	0.2271	0.3831	0	3.9257	3.7758	3.0541	1.03597864726019e-05	4.39441881233045	up
gene-SERJ2_LOCUS16602	91	122	101	379	411	397	20.6665	23.3672	25.3905	92.9907	91.2854	93.268	7.86261647780782e-87	2.36190104495078	up
gene-SERJ2_LOCUS16611	1	2	3	17	22	17	0.2271	0.3831	0.7542	4.1711	4.8863	3.9938	8.62134358290702e-07	3.65862617994592	up
gene-SERJ2_LOCUS16630	286	332	273	80	82	85	64.952	63.5894	68.6298	19.6287	18.2127	19.9692	1.50265528922551e-23	-1.4094	down
gene-SERJ2_LOCUS16634	34	40	38	60	72	47	7.7216	7.6614	9.5529	14.7215	15.9916	11.0418	1.91517430260633e-05	1.11353851228902	up
gene-SERJ2_LOCUS16645	0	0	0	5	5	5	0	0	0	1.2268	1.1105	1.1747	0.000583628539350221	5.20046776445846	up
gene-SERJ2_LOCUS16650	64	69	51	84	89	101	14.5347	13.2159	12.8209	20.6101	19.7674	23.7281	4.07340710039583e-07	1.01892304369931	up
gene-SERJ2_LOCUS16651	18	30	16	33	38	45	4.0879	5.746	4.0223	8.0968	8.44	10.5719	6.94818827958213e-05	1.31334413634059	up
gene-SERJ2_LOCUS16663	9	16	6	18	17	19	2.0439	3.0646	1.5083	4.4164	3.7758	4.4637	0.00927586088665074	1.26610518393071	up
gene-SERJ2_LOCUS16701	1129	1371	1015	10316	10417	10591	256.401	262.594	255.162	2531.11	2313.67	2488.17	0	3.60174671041255	up
gene-SERJ2_LOCUS16720	465	524	434	14	16	21	105.604	100.364	109.104	3.435	3.5537	4.9336	6.24473502583632e-84	-4.36206	down
gene-SERJ2_LOCUS16722	0	0	0	17	18	15	0	0	0	4.1711	3.9979	3.524	1.1856664351743e-07	6.93682772041903	up
gene-SERJ2_LOCUS16723	196	233	159	1356	1551	1390	44.5125	44.6275	39.9712	332.706	344.486	326.556	0	3.31461434771213	up
gene-SERJ2_LOCUS16726	16	17	18	33	24	24	3.6337	3.2561	4.525	8.0968	5.3305	5.6384	0.00417264343113859	1.10599812142929	up
gene-SERJ2_LOCUS16755	1538	1781	1377	5802	6257	6134	349.287	341.123	346.166	1423.57	1389.71	1441.07	0	2.39755039168728	up
gene-SERJ2_LOCUS16764	13	6	10	24	30	33	2.9524	1.1492	2.5139	5.8886	6.6632	7.7528	3.10554780633126e-06	2.01007	up
gene-SERJ2_LOCUS16770	2	2	0	9	12	9	0.4542	0.3831	0	2.2082	2.6653	2.1144	0.000466466498734158	3.36143022227402	up
gene-SERJ2_LOCUS1678	409	467	386	1057	1129	1090	92.8858	89.4466	97.037	259.344	250.757	256.076	1.14529102861953e-160	1.81846974659575	up
gene-SERJ2_LOCUS16791	101	138	89	196	199	178	22.9376	26.4317	22.3738	48.0902	44.199	41.8179	3.2240311098395e-18	1.25506697636956	up
gene-SERJ2_LOCUS16810	0	3	1	13	13	11	0	0.5746	0.2514	3.1897	2.8874	2.5843	7.50484415094986e-05	3.67007110975765	up
gene-SERJ2_LOCUS16813	25	29	16	1	3	10	5.6776	5.5545	4.0223	0.2454	0.6663	2.3493	0.00192915340492278	-1.86753	down
gene-SERJ2_LOCUS16831	0	0	2	8	12	15	0	0	0.5028	1.9629	2.6653	3.524	0.000165251045618737	4.5521254443448	up
gene-SERJ2_LOCUS16852	11	14	19	64	68	53	2.4982	2.6815	4.7764	15.7029	15.1032	12.4514	3.35980029374597e-15	2.50611925842029	up
gene-SERJ2_LOCUS16860	44	52	37	11	16	19	9.9926	9.9598	9.3015	2.6989	3.5537	4.4637	0.00233767080238394	-1.08645	down
gene-SERJ2_LOCUS16866	29	24	28	49	44	55	6.586	4.5968	7.039	12.0225	9.7726	12.9213	8.00845694522457e-06	1.30295528512667	up
gene-SERJ2_LOCUS16893	0	0	0	6	6	9	0	0	0	1.4721	1.3326	2.1144	7.53871224763349e-05	5.68586668792511	up
gene-SERJ2_LOCUS16896	63	86	51	7	8	9	14.3076	16.472	12.8209	1.7175	1.7768	2.1144	2.06323753317039e-11	-2.60322	down
gene-SERJ2_LOCUS16902	0	2	1	9	11	9	0	0.3831	0.2514	2.2082	2.4432	2.1144	0.000463188382674287	3.72598876372405	up
gene-SERJ2_LOCUS16914	461	552	447	170	179	177	104.695	105.727	112.372	41.7109	39.7569	41.583	2.45027894668565e-23	-1.03053	down
gene-SERJ2_LOCUS16918	911	1008	742	203	200	181	206.892	193.067	186.532	49.8077	44.4211	42.5227	9.72086747317751e-82	-1.74256	down
gene-SERJ2_LOCUS16939	0	1	0	35	38	35	0	0.1915	0	8.5875	8.44	8.2226	2.02863095144512e-08	7.08581798053446	up
gene-SERJ2_LOCUS1695	6	2	0	15	12	13	1.3626	0.3831	0	3.6804	2.6653	3.0541	0.000195735285723561	2.7707294577069	up
gene-SERJ2_LOCUS16958	2	2	1	11	13	12	0.4542	0.3831	0.2514	2.6989	2.8874	2.8192	0.000116955849478527	3.29441208023788	up
gene-SERJ2_LOCUS16963	13	5	3	40	35	36	2.9524	0.9577	0.7542	9.8143	7.7737	8.4576	1.84304296452359e-10	2.84419739445795	up
gene-SERJ2_LOCUS16968	12	25	12	75	95	82	2.7253	4.7884	3.0167	18.4019	21.1	19.2644	1.06557303521374e-22	2.8149443159067	up
gene-SERJ2_LOCUS16976	11	25	22	132	140	137	2.4982	4.7884	5.5306	32.3873	31.0948	32.1857	3.79629690981477e-40	3.26256529456466	up
gene-SERJ2_LOCUS16977	1	3	2	41	33	40	0.2271	0.5746	0.5028	10.0597	7.3295	9.3973	3.98019668105714e-12	4.69731391084203	up
gene-SERJ2_LOCUS16982	19	30	21	6	10	4	4.315	5.746	5.2792	1.4721	2.2211	0.9397	0.00999834348093102	-1.35945	down
gene-SERJ2_LOCUS16996	814	939	709	1450	1486	1407	184.863	179.851	178.236	355.769	330.049	330.55	4.94165889868334e-114	1.26368881896475	up
gene-SERJ2_LOCUS17000	98	144	105	14	18	11	22.2563	27.581	26.3961	3.435	3.9979	2.5843	1.3290630053264e-18	-2.56463	down
gene-SERJ2_LOCUS17002	171	198	180	18	18	19	38.8349	37.9238	45.2504	4.4164	3.9979	4.4637	1.21552774808152e-31	-2.88229	down
gene-SERJ2_LOCUS1704	37	42	24	68	86	65	8.4029	8.0444	6.0334	16.6844	19.1011	15.2706	4.66582945168035e-10	1.53676674248485	up
gene-SERJ2_LOCUS17049	14	24	11	61	40	53	3.1795	4.5968	2.7653	14.9668	8.8842	12.4514	1.84579806110876e-10	2.11411780369733	up
gene-SERJ2_LOCUS1710	84	114	74	234	247	242	19.0768	21.8349	18.6029	57.4138	54.8601	56.8536	1.28135694244882e-40	1.85907367057859	up
gene-SERJ2_LOCUS17120	6	4	1	37	35	34	1.3626	0.7661	0.2514	9.0783	7.7737	7.9877	7.31805956975111e-12	3.71742789140789	up
gene-SERJ2_LOCUS17125	46	87	55	21	14	14	10.4468	16.6635	13.8265	5.1525	3.1095	3.289	8.95338299488438e-06	-1.47946	down
gene-SERJ2_LOCUS1713	171	239	189	32	45	41	38.8349	45.7767	47.5129	7.8515	9.9947	9.6322	9.2887001644156e-23	-1.9004	down
gene-SERJ2_LOCUS1714	8	7	8	46	73	65	1.8168	1.3407	2.0111	11.2865	16.2137	15.2706	7.53527581486883e-19	3.43528586873952	up
gene-SERJ2_LOCUS17140	10	13	15	255	273	322	2.271	2.4899	3.7709	62.5663	60.6348	75.6481	3.27314370958659e-78	4.92561314519036	up
gene-SERJ2_LOCUS17151	43	37	28	75	87	107	9.7655	7.0868	7.039	18.4019	19.3232	25.1377	7.19534327122918e-14	1.75799075582462	up
gene-SERJ2_LOCUS17201	60	64	48	89	108	100	13.6263	12.2582	12.0668	21.8369	23.9874	23.4932	4.81905005849098e-10	1.23088830125577	up
gene-SERJ2_LOCUS17224	15	11	6	52	56	46	3.4066	2.1069	1.5083	12.7586	12.4379	10.8069	5.5171222350614e-14	2.71211409753047	up
gene-SERJ2_LOCUS17231	92	94	67	176	189	190	20.8936	18.0042	16.8432	43.183	41.9779	44.6371	4.38663864255703e-25	1.57799633216756	up
gene-SERJ2_LOCUS17233	12	14	10	61	70	67	2.7253	2.6815	2.5139	14.9668	15.5474	15.7405	3.75048693722392e-19	2.90389268289772	up
gene-SERJ2_LOCUS17235	21	29	17	55	37	38	4.7692	5.5545	4.2736	13.4947	8.2179	8.9274	1.11094617595894e-05	1.41285374045048	up
gene-SERJ2_LOCUS17239	18	16	18	1	3	2	4.0879	3.0646	4.525	0.2454	0.6663	0.4699	0.000635185265287672	-2.69182	down
gene-SERJ2_LOCUS17241	61	73	56	18	17	18	13.8534	13.982	14.0779	4.4164	3.7758	4.2288	5.90993349756213e-06	-1.39709	down
gene-SERJ2_LOCUS17249	20	21	20	3	6	3	4.5421	4.0222	5.0278	0.7361	1.3326	0.7048	0.00189947415089584	-1.91399	down
gene-SERJ2_LOCUS17261	8	12	9	34	31	33	1.8168	2.2984	2.2625	8.3422	6.8853	7.7528	6.34783666201645e-08	2.20414887798047	up
gene-SERJ2_LOCUS17264	60	50	55	155	218	177	13.6263	9.5767	13.8265	38.0305	48.419	41.583	1.15640554110595e-33	2.1687110603529	up
gene-SERJ2_LOCUS17272	184	201	143	67	69	53	41.7873	38.4984	35.9489	16.439	15.3253	12.4514	4.15802661397188e-09	-1.03605	down
gene-SERJ2_LOCUS17329	4	6	2	16	21	17	0.9084	1.1492	0.5028	3.9257	4.6642	3.9938	1.41489937656118e-05	2.62419070457949	up
gene-SERJ2_LOCUS17335	48	64	43	4	3	2	10.901	12.2582	10.8098	0.9814	0.6663	0.4699	1.53674031914962e-10	-3.65464	down
gene-SERJ2_LOCUS17351	18	24	16	44	45	51	4.0879	4.5968	4.0223	10.7958	9.9947	11.9815	3.74781709200825e-08	1.71962259120728	up
gene-SERJ2_LOCUS17356	78	119	77	10	11	16	17.7142	22.7926	19.3571	2.4536	2.4432	3.7589	3.28991872829508e-14	-2.43455	down
gene-SERJ2_LOCUS17375	144	190	144	56	55	53	32.7031	36.3915	36.2003	13.7401	12.2158	12.4514	2.25815786696517e-09	-1.09715	down
gene-SERJ2_LOCUS1738	176	203	133	301	278	310	39.9704	38.8815	33.435	73.8528	61.7453	72.829	7.86946338360236e-26	1.24545231188743	up
gene-SERJ2_LOCUS17396	7	15	9	0	0	0	1.5897	2.873	2.2625	0	0	0	0.00016374640496258	-5.34906	down
gene-SERJ2_LOCUS17405	10	20	8	0	0	0	2.271	3.8307	2.0111	0	0	0	5.1947002162796e-05	-5.62622	down
gene-SERJ2_LOCUS17408	7	6	4	0	0	0	1.5897	1.1492	1.0056	0	0	0	0.00389304799204489	-4.49968	down
gene-SERJ2_LOCUS17412	2487	2964	2202	5	1	7	564.809	567.708	553.563	1.2268	0.2221	1.6445	2.25066121837439e-103	-8.75572	down
gene-SERJ2_LOCUS17414	22	35	24	47	38	45	4.9963	6.7037	6.0334	11.5318	8.44	10.5719	0.000170921020757036	1.13440424972574	up
gene-SERJ2_LOCUS17417	236	256	187	47	80	57	53.5967	49.0328	47.0101	11.5318	17.7684	13.3911	3.35157977943743e-17	-1.44156	down
gene-SERJ2_LOCUS17424	75	139	90	42	40	24	17.0329	26.6233	22.6252	10.305	8.8842	5.6384	2.99832532194148e-05	-1.06247	down
gene-SERJ2_LOCUS17430	47	53	55	147	137	117	10.6739	10.1513	13.8265	36.0676	30.4285	27.4871	5.34553912744223e-21	1.80964679780119	up
gene-SERJ2_LOCUS17442	703	868	693	33984	37115	35883	159.655	166.252	174.214	8338.25	8243.45	8430.07	0	6.00593140753107	up
gene-SERJ2_LOCUS17444	1250	1488	1187	10414	11061	10909	283.881	285.003	298.401	2555.16	2456.71	2562.87	0	3.4879394141341	up
gene-SERJ2_LOCUS17445	874	1118	956	21733	23872	22978	198.489	214.136	240.33	5332.37	5302.1	5398.27	0	4.9793453905873	up
gene-SERJ2_LOCUS17449	293	314	246	938	1112	1105	66.5417	60.1418	61.8422	230.146	246.981	259.6	2.20286169400301e-191	2.32898443085041	up
gene-SERJ2_LOCUS17459	22	29	19	47	46	43	4.9963	5.5545	4.7764	11.5318	10.2169	10.1021	3.1406677628435e-06	1.40751419486827	up
gene-SERJ2_LOCUS17462	74	90	60	23	24	33	16.8057	17.2381	15.0835	5.6432	5.3305	7.7528	0.00013785629259957	-1.03588	down
gene-SERJ2_LOCUS17478	339	400	297	0	1	0	76.9885	76.6138	74.6632	0	0.2221	0	6.90225325262668e-15	-9.46683	down
gene-SERJ2_LOCUS17489	25	27	24	51	68	61	5.6776	5.1714	6.0334	12.5133	15.1032	14.3309	8.95255761574094e-10	1.68251046125334	up
gene-SERJ2_LOCUS17490	73	89	57	15	13	13	16.5786	17.0466	14.3293	3.6804	2.8874	3.0541	1.05810187069176e-09	-1.96522	down
gene-SERJ2_LOCUS17498	85	105	56	137	138	135	19.3039	20.1111	14.0779	33.6141	30.6506	31.7158	4.23657747902385e-12	1.19101978805274	up
gene-SERJ2_LOCUS17502	471	566	473	146	175	187	106.966	108.409	118.908	35.8223	38.8685	43.9323	5.60326503865168e-26	-1.13149	down
gene-SERJ2_LOCUS17509	19	29	28	35	42	46	4.315	5.5545	7.039	8.5875	9.3284	10.8069	0.000293096541879732	1.13307077078573	up
gene-SERJ2_LOCUS17516	0	0	0	19	27	20	0	0	0	4.6618	5.9968	4.6986	1.24809423668962e-08	7.33421878155202	up
gene-SERJ2_LOCUS17517	3	9	3	10	20	7	0.6813	1.7238	0.7542	2.4536	4.4421	1.6445	0.00832690992086906	1.76703165404103	up
gene-SERJ2_LOCUS1753	1	2	3	10	14	8	0.2271	0.3831	0.7542	2.4536	3.1095	1.8795	0.000637406549715035	2.84694761979125	up
gene-SERJ2_LOCUS17530	233	294	233	88	103	82	52.9154	56.3111	58.5741	21.5915	22.8769	19.2644	9.42227484930177e-13	-1.03415	down
gene-SERJ2_LOCUS17535	18	22	14	0	1	0	4.0879	4.2138	3.5195	0	0.2221	0	0.000103407086473895	-5.19841	down
gene-SERJ2_LOCUS17562	2881	3523	2721	904	1089	1011	654.289	674.776	684.035	221.804	241.873	237.516	4.31704704241709e-121	-1.15979	down
gene-SERJ2_LOCUS17577	499	611	452	803	977	879	113.325	117.028	113.629	197.023	216.997	206.505	6.52200766806268e-66	1.21171601395027	up
gene-SERJ2_LOCUS17598	506	616	496	176	216	193	114.915	117.985	124.69	43.183	47.9748	45.3419	9.19969475956545e-25	-1.02605	down
gene-SERJ2_LOCUS17604	1	1	0	8	10	5	0.2271	0.1915	0	1.9629	2.2211	1.1747	0.00196893023687515	3.97507448038103	up
gene-SERJ2_LOCUS17612	115	149	117	37	37	41	26.117	28.5386	29.4128	9.0783	8.2179	9.6322	1.5139966907158e-09	-1.28364	down
gene-SERJ2_LOCUS17618	40	40	42	81	87	70	9.0842	7.6614	10.5584	19.874	19.3232	16.4452	1.28259380748374e-09	1.39958694606551	up
gene-SERJ2_LOCUS17621	454	577	408	62	97	84	103.106	110.515	102.568	15.2122	21.5442	19.7343	2.60454598952547e-58	-2.11945	down
gene-SERJ2_LOCUS17627	3130	3574	2734	975	1106	1073	710.838	684.544	687.303	239.224	245.649	252.082	2.74505651534584e-129	-1.13803	down
gene-SERJ2_LOCUS17636	112	99	111	36	39	29	25.4357	18.9619	27.9044	8.8329	8.6621	6.813	5.04679229797838e-07	-1.20394	down
gene-SERJ2_LOCUS17651	67	54	39	290	346	284	15.216	10.3429	9.8043	71.1539	76.8485	66.7207	5.70519821135309e-78	2.96532881463714	up
gene-SERJ2_LOCUS17670	22	23	21	2	3	2	4.9963	4.4053	5.2792	0.4907	0.6663	0.4699	8.43268258192778e-05	-2.80202	down
gene-SERJ2_LOCUS17674	9	9	11	30	39	28	2.0439	1.7238	2.7653	7.3607	8.6621	6.5781	1.32800901186889e-07	2.17486242871458	up
gene-SERJ2_LOCUS177	8	10	13	24	27	38	1.8168	1.9153	3.2681	5.8886	5.9968	8.9274	3.75759589462894e-06	1.95390490042281	up
gene-SERJ2_LOCUS17707	3	5	2	27	19	28	0.6813	0.9577	0.5028	6.6247	4.22	6.5781	2.55435084894883e-08	3.34379475913742	up
gene-SERJ2_LOCUS17708	25	17	11	3	5	4	5.6776	3.2561	2.7653	0.7361	1.1105	0.9397	0.00922131448656275	-1.70281	down
gene-SERJ2_LOCUS1771	0	0	0	20	24	16	0	0	0	4.9072	5.3305	3.7589	2.78487474438128e-08	7.19842176789291	up
gene-SERJ2_LOCUS17714	255	327	220	457	504	508	57.9117	62.6318	55.306	112.129	111.941	119.346	5.20222263272778e-47	1.32110702595071	up
gene-SERJ2_LOCUS17716	20	40	23	2	2	2	4.5421	7.6614	5.782	0.4907	0.4442	0.4699	5.90801246795035e-06	-3.327	down
gene-SERJ2_LOCUS17717	1472	1695	1245	15	10	7	334.298	324.651	312.982	3.6804	2.2211	1.6445	2.03151675186423e-141	-6.66144	down
gene-SERJ2_LOCUS17720	346	449	357	991	1042	1037	78.5782	85.9989	89.7466	243.15	231.434	243.625	3.22478505307764e-152	1.85827959611156	up
gene-SERJ2_LOCUS17726	101	127	102	25	26	28	22.9376	24.3249	25.6419	6.134	5.7747	6.5781	2.28704813809419e-11	-1.61942	down
gene-SERJ2_LOCUS17729	31	37	29	124	158	130	7.0402	7.0868	7.2903	30.4244	35.0927	30.5412	2.17844715059063e-33	2.52881356984284	up
gene-SERJ2_LOCUS1774	43	42	39	58	69	64	9.7655	8.0444	9.8043	14.2308	15.3253	15.0357	1.24755319551002e-05	1.06040702424688	up
gene-SERJ2_LOCUS17746	90	117	89	26	26	25	20.4394	22.4095	22.3738	6.3793	5.7747	5.8733	2.25781823963496e-09	-1.49693	down
gene-SERJ2_LOCUS17769	7	9	6	17	18	19	1.5897	1.7238	1.5083	4.1711	3.9979	4.4637	0.00066420762767917	1.7431125136664	up
gene-SERJ2_LOCUS17773	6	10	4	0	0	0	1.3626	1.9153	1.0056	0	0	0	0.00200839267261008	-4.70414	down
gene-SERJ2_LOCUS17787	260	309	262	418	407	407	59.0472	59.1841	65.8645	102.56	90.3969	95.6174	5.04183882771809e-26	1.01031759034208	up
gene-SERJ2_LOCUS17796	1204	1431	1130	351	427	366	273.434	274.086	284.072	86.1207	94.839	85.9851	1.1779387843968e-72	-1.2765	down
gene-SERJ2_LOCUS17798	85	102	62	10	13	10	19.3039	19.5365	15.5863	2.4536	2.8874	2.3493	2.58206967617312e-13	-2.4633	down
gene-SERJ2_LOCUS17815	45	53	36	72	72	66	10.2197	10.1513	9.0501	17.6658	15.9916	15.5055	2.13219500426387e-06	1.09582453383188	up
gene-SERJ2_LOCUS17832	48	52	42	118	132	98	10.901	9.9598	10.5584	28.9523	29.3179	23.0233	6.17120941097695e-18	1.73521473599445	up
gene-SERJ2_LOCUS17834	1668	1829	1616	286	336	311	378.811	350.316	406.248	70.1724	74.6274	73.0639	8.44260308569364e-160	-2.01817	down
gene-SERJ2_LOCUS17842	199	204	199	395	432	393	45.1938	39.073	50.0268	96.9165	95.9496	92.3283	1.30908810817548e-43	1.45569494502277	up
gene-SERJ2_LOCUS17847	556	675	501	1860	1917	1902	126.27	129.286	125.947	456.366	425.776	446.841	0	2.15874156926738	up
gene-SERJ2_LOCUS17866	13	17	15	3	1	3	2.9524	3.2561	3.7709	0.7361	0.2221	0.7048	0.00373079247733324	-2.24165	down
gene-SERJ2_LOCUS17867	21	17	9	38	41	41	4.7692	3.2561	2.2625	9.3236	9.1063	9.6322	2.53551981362521e-07	1.79966272490576	up
gene-SERJ2_LOCUS17895	44	50	44	69	76	86	9.9926	9.5767	11.0612	16.9297	16.88	20.2042	1.35901386775034e-07	1.18349772497998	up
gene-SERJ2_LOCUS179	95	133	103	21	31	44	21.5749	25.4741	25.8933	5.1525	6.8853	10.337	3.62852110829412e-08	-1.34171	down
gene-SERJ2_LOCUS17902	2590	3011	2228	4698	5177	4728	588.201	576.71	560.1	1152.69	1149.84	1110.76	1.38437626095795e-278	1.34421834486911	up
gene-SERJ2_LOCUS17908	7	8	9	21	22	18	1.5897	1.5323	2.2625	5.1525	4.8863	4.2288	0.000248252641317777	1.78196794685808	up
gene-SERJ2_LOCUS17910	12	22	12	42	41	46	2.7253	4.2138	3.0167	10.305	9.1063	10.8069	1.21093167653592e-08	1.9424781513207	up
gene-SERJ2_LOCUS17921	52	60	45	11	11	17	11.8094	11.4921	11.3126	2.6989	2.4432	3.9938	1.00534199532119e-05	-1.56424	down
gene-SERJ2_LOCUS1794	825	1015	778	296	316	278	187.361	194.407	195.582	72.626	70.1853	65.3111	6.29642219663355e-44	-1.11205	down
gene-SERJ2_LOCUS17941	94	131	94	362	387	360	21.3478	25.091	23.6308	88.8196	85.9548	84.5756	6.47062549014278e-77	2.24408231611027	up
gene-SERJ2_LOCUS17950	162	192	167	50	65	48	36.791	36.7746	41.9823	12.2679	14.4369	11.2767	1.16317172872872e-11	-1.23832	down
gene-SERJ2_LOCUS17979	80	103	90	10	6	8	18.1684	19.728	22.6252	2.4536	1.3326	1.8795	6.91429776177077e-17	-3.06684	down
gene-SERJ2_LOCUS17982	50	79	44	106	132	109	11.3552	15.1312	11.0612	26.008	29.3179	25.6076	7.19534327122918e-14	1.45713149097771	up
gene-SERJ2_LOCUS18005	135	135	118	31	25	25	30.6591	25.8571	29.6642	7.6061	5.5526	5.8733	7.95316893037915e-15	-1.82135	down
gene-SERJ2_LOCUS1801	256	347	253	413	450	416	58.1388	66.4624	63.602	101.333	99.9475	97.7318	7.13241708080896e-28	1.02590799428234	up
gene-SERJ2_LOCUS18025	100	107	54	461	508	478	22.7105	20.4942	13.5751	113.11	112.83	112.297	5.19560466579161e-120	2.9201051375291	up
gene-SERJ2_LOCUS18026	3006	3556	2688	9270	10222	9770	682.677	681.096	675.739	2274.47	2270.36	2295.29	0	2.10571879370495	up
gene-SERJ2_LOCUS18027	21	52	33	67	67	61	4.7692	9.9598	8.2959	16.439	14.8811	14.3309	4.16482283964219e-07	1.33559764636128	up
gene-SERJ2_LOCUS18045	5	7	10	20	17	17	1.1355	1.3407	2.5139	4.9072	3.7758	3.9938	0.000883359839698776	1.72781505557097	up
gene-SERJ2_LOCUS18046	0	1	0	6	8	5	0	0.1915	0	1.4721	1.7768	1.1747	0.00174030350921995	4.57652657601039	up
gene-SERJ2_LOCUS18047	1391	1614	1216	3	2	5	315.903	309.137	305.692	0.7361	0.4442	1.1747	3.90697847365586e-71	-8.27682	down
gene-SERJ2_LOCUS1805	157	207	122	44	47	57	35.6554	39.6476	30.6697	10.7958	10.439	13.3911	8.71018117778151e-11	-1.26003	down
gene-SERJ2_LOCUS18052	8	11	8	0	0	0	1.8168	2.1069	2.0111	0	0	0	0.000327099332558291	-5.16401	down
gene-SERJ2_LOCUS18101	101	163	105	30	39	37	22.9376	31.2201	26.3961	7.3607	8.6621	8.6925	2.76423953710765e-09	-1.346	down
gene-SERJ2_LOCUS18109	26	26	21	31	38	48	5.9047	4.9799	5.2792	7.6061	8.44	11.2767	0.000465531260731402	1.12112366764118	up
gene-SERJ2_LOCUS1813	37	36	30	3	7	10	8.4029	6.8952	7.5417	0.7361	1.5547	2.3493	5.24997484153153e-05	-1.92807	down
gene-SERJ2_LOCUS18148	22	34	26	45	56	40	4.9963	6.5122	6.5362	11.0411	12.4379	9.3973	3.05453484377831e-05	1.22675605042263	up
gene-SERJ2_LOCUS18152	1502	1816	1395	534	570	567	341.111	347.827	350.691	131.021	126.6	133.207	4.52650142674676e-69	-1.05166	down
gene-SERJ2_LOCUS18156	232	225	169	48	45	56	52.6883	43.0952	42.4851	11.7772	9.9947	13.1562	3.73438593292299e-19	-1.62765	down
gene-SERJ2_LOCUS18159	2	0	2	8	9	11	0.4542	0	0.5028	1.9629	1.9989	2.5843	0.000857319093537133	3.22701486641164	up
gene-SERJ2_LOCUS18169	57	69	48	119	124	125	12.945	13.2159	12.0668	29.1976	27.5411	29.3665	1.03608159714812e-16	1.52734355555729	up
gene-SERJ2_LOCUS18173	3	8	7	47	40	57	0.6813	1.5323	1.7597	11.5318	8.8842	13.3911	4.07666197622713e-15	3.44707190016739	up
gene-SERJ2_LOCUS18186	608	673	615	1264	1452	1302	138.08	128.903	154.606	310.133	322.497	305.882	4.3032288307665e-119	1.52063107475435	up
gene-SERJ2_LOCUS18200	69	46	39	83	130	86	15.6702	8.8106	9.8043	20.3647	28.8737	20.2042	2.25489761807809e-09	1.38899297972881	up
gene-SERJ2_LOCUS18206	0	1	0	8	9	14	0	0.1915	0	1.9629	1.9989	3.289	0.000124665383647213	5.28494474737849	up
gene-SERJ2_LOCUS18208	4	2	2	24	35	22	0.9084	0.3831	0.5028	5.8886	7.7737	5.1685	3.04938877531664e-09	3.77645169444802	up
gene-SERJ2_LOCUS18211	851	1059	816	290	330	302	193.266	202.835	205.135	71.1539	73.2948	70.9495	3.2042852520409e-46	-1.11989	down
gene-SERJ2_LOCUS18233	179	221	149	261	282	300	40.6517	42.3291	37.4573	64.0385	62.6337	70.4796	3.14613737486254e-20	1.06660169329441	up
gene-SERJ2_LOCUS1825	4	1	1	12	15	16	0.9084	0.1915	0.2514	2.9443	3.3316	3.7589	2.90698738369152e-05	3.27686189884827	up
gene-SERJ2_LOCUS18252	1607	1896	1441	511	568	502	364.957	363.149	362.255	125.378	126.156	117.936	5.52181544752593e-87	-1.20071	down
gene-SERJ2_LOCUS18258	324	425	321	3271	3598	3504	73.5819	81.4021	80.6966	802.566	799.136	823.202	0	3.72180909045718	up
gene-SERJ2_LOCUS18259	85	109	77	410	425	432	19.3039	20.8773	19.3571	100.597	94.3948	101.491	9.76648877705303e-106	2.67129806510184	up
gene-SERJ2_LOCUS18262	3	1	2	9	6	11	0.6813	0.1915	0.5028	2.2082	1.3326	2.5843	0.00364559538283336	2.54763213675148	up
gene-SERJ2_LOCUS18265	550	600	485	2064	2270	2271	124.908	114.921	121.925	506.419	504.18	533.531	0	2.45646220148229	up
gene-SERJ2_LOCUS18270	183	198	144	335	335	353	41.5602	37.9238	36.2003	82.195	74.4053	82.931	2.86491483973278e-37	1.40779429888374	up
gene-SERJ2_LOCUS18276	10	8	5	0	0	0	2.271	1.5323	1.257	0	0	0	0.000846831430637291	-4.93478	down
gene-SERJ2_LOCUS18277	1734	1959	1417	2	0	1	393.8	375.216	356.221	0.4907	0	0.2349	7.14281082309887e-34	-10.288	down
gene-SERJ2_LOCUS18279	224	228	189	0	1	0	50.8715	43.6698	47.5129	0	0.2221	0	6.85625340012137e-13	-8.78045	down
gene-SERJ2_LOCUS18298	18	19	16	42	41	35	4.0879	3.6392	4.0223	10.305	9.1063	8.2226	1.88702230114497e-06	1.5970975523975	up
gene-SERJ2_LOCUS18302	85	68	69	21	22	12	19.3039	13.0243	17.346	5.1525	4.8863	2.8192	2.88926605349562e-07	-1.58346	down
gene-SERJ2_LOCUS18323	142	134	121	27	29	24	32.2489	25.6656	30.4183	6.6247	6.4411	5.6384	1.45332101547913e-15	-1.87557	down
gene-SERJ2_LOCUS18330	4	3	5	12	9	10	0.9084	0.5746	1.257	2.9443	1.9989	2.3493	0.00985195834501245	1.7992601160687	up
gene-SERJ2_LOCUS18360	381	438	354	687	682	660	86.5269	83.8921	88.9925	168.561	151.476	155.055	6.06927005619482e-57	1.23382297226935	up
gene-SERJ2_LOCUS18384	181	238	168	2092	2373	2320	41.106	45.5852	42.2337	513.289	527.056	545.043	0	3.97593239675591	up
gene-SERJ2_LOCUS18386	242	283	214	69	72	78	54.9593	54.2042	53.7977	16.9297	15.9916	18.3247	6.08874368186594e-18	-1.31001	down
gene-SERJ2_LOCUS18394	85	111	101	17	20	19	19.3039	21.2603	25.3905	4.1711	4.4421	4.4637	1.20098647059062e-12	-1.96932	down
gene-SERJ2_LOCUS18418	1	0	1	6	5	8	0.2271	0	0.2514	1.4721	1.1105	1.8795	0.00507238974927173	3.67555962255901	up
gene-SERJ2_LOCUS18437	9	15	11	0	0	1	2.0439	2.873	2.7653	0	0	0.2349	0.00105823101891378	-4.57486	down
gene-SERJ2_LOCUS18446	29	36	29	3	2	5	6.586	6.8952	7.2903	0.7361	0.4442	1.1747	2.66195279252651e-06	-2.78896	down
gene-SERJ2_LOCUS18447	44	62	49	126	133	119	9.9926	11.8751	12.3182	30.9151	29.54	27.9569	5.46127354926407e-20	1.73092112298627	up
gene-SERJ2_LOCUS18458	443	504	371	85	110	114	100.607	96.5333	93.2661	20.8554	24.4316	26.7823	2.4027074324669e-40	-1.64838	down
gene-SERJ2_LOCUS18464	10	8	4	12	13	23	2.271	1.5323	1.0056	2.9443	2.8874	5.4034	0.00444505228990004	1.57412869130228	up
gene-SERJ2_LOCUS18483	504	559	421	9	3	2	114.461	107.068	105.836	2.2082	0.6663	0.4699	2.97816237649652e-55	-6.28336	down
gene-SERJ2_LOCUS1849	50	58	64	17	22	21	11.3552	11.109	16.089	4.1711	4.8863	4.9336	0.000573828524297738	-1.09083	down
gene-SERJ2_LOCUS185	6334	7297	5986	2015	2283	2185	1438.48	1397.63	1504.83	494.397	507.067	513.327	1.35823223218473e-186	-1.15763	down
gene-SERJ2_LOCUS1852	617	690	527	131	170	156	140.124	132.159	132.483	32.1419	37.7579	36.6494	2.33802000467559e-51	-1.56216	down
gene-SERJ2_LOCUS18528	12	10	13	36	39	39	2.7253	1.9153	3.2681	8.8329	8.6621	9.1624	1.13197411051194e-08	2.13686006198436	up
gene-SERJ2_LOCUS18531	0	1	1	6	7	8	0	0.1915	0.2514	1.4721	1.5547	1.8795	0.00302887019280849	3.83630510136604	up
gene-SERJ2_LOCUS18539	21	24	15	1	3	2	4.7692	4.5968	3.7709	0.2454	0.6663	0.4699	0.000183753526559385	-2.87321	down
gene-SERJ2_LOCUS18552	56	64	50	188	206	212	12.7179	12.2582	12.5696	46.1273	45.7537	49.8056	3.33845315337666e-44	2.27734218785962	up
gene-SERJ2_LOCUS18584	1425	1693	1275	2977	3261	3023	323.624	324.268	320.524	730.431	724.286	710.2	2.50833583378965e-282	1.52043553435103	up
gene-SERJ2_LOCUS18625	51	46	43	93	102	103	11.5823	8.8106	10.8098	22.8183	22.6548	24.198	1.71833116502167e-13	1.52783179112611	up
gene-SERJ2_LOCUS18627	44	40	40	97	98	102	9.9926	7.6614	10.0556	23.7997	21.7663	23.9631	1.74879033530667e-15	1.69777963585198	up
gene-SERJ2_LOCUS18630	776	869	711	252	250	260	176.233	166.443	178.739	61.8302	55.5264	61.0823	6.68154717115066e-44	-1.18701	down
gene-SERJ2_LOCUS18647	7	19	8	35	32	36	1.5897	3.6392	2.0111	8.5875	7.1074	8.4576	2.07261552197869e-07	2.06274228984767	up
gene-SERJ2_LOCUS18656	131	165	95	14	19	18	29.7507	31.6032	23.8822	3.435	4.22	4.2288	6.77475157246516e-20	-2.48343	down
gene-SERJ2_LOCUS18665	116	160	123	259	257	228	26.3441	30.6455	30.9211	63.5478	57.0811	53.5645	3.27387975721074e-25	1.34494100277846	up
gene-SERJ2_LOCUS18689	125	148	120	41	54	46	28.3881	28.3471	30.1669	10.0597	11.9937	10.8069	2.33853154675365e-07	-1.03794	down
gene-SERJ2_LOCUS18707	33	44	24	10	9	13	7.4945	8.4275	6.0334	2.4536	1.9989	3.0541	0.00458129214940563	-1.19981	down
gene-SERJ2_LOCUS18708	22	20	18	2	2	0	4.9963	3.8307	4.525	0.4907	0.4442	0	9.27768080826868e-05	-3.4717	down
gene-SERJ2_LOCUS18720	171	228	161	64	58	65	38.8349	43.6698	40.474	15.7029	12.8821	15.2706	3.9323767914059e-11	-1.13298	down
gene-SERJ2_LOCUS18750	6	5	6	74	52	56	1.3626	0.9577	1.5083	18.1565	11.5495	13.1562	3.1493350912724e-19	3.86444633049958	up
gene-SERJ2_LOCUS18774	682	804	631	209	249	227	154.885	153.994	158.628	51.2798	55.3043	53.3296	1.90168833754263e-40	-1.18531	down
gene-SERJ2_LOCUS18790	58	48	41	3	5	1	13.1721	9.1937	10.307	0.7361	1.1105	0.2349	5.86584889139153e-10	-3.59515	down
gene-SERJ2_LOCUS18801	234	226	175	485	473	485	53.1425	43.2868	43.9934	118.999	105.056	113.942	1.40405522766671e-59	1.62751715422205	up
gene-SERJ2_LOCUS18853	654	778	594	15	35	27	148.526	149.014	149.326	3.6804	7.7737	6.3432	3.84249511837231e-119	-4.27435	down
gene-SERJ2_LOCUS18857	735	864	645	21	23	29	166.922	165.486	162.147	5.1525	5.1084	6.813	4.78979113508924e-129	-4.49694	down
gene-SERJ2_LOCUS18858	289	340	251	34	47	41	65.6333	65.1217	63.0992	8.3422	10.439	9.6322	1.06904429252221e-43	-2.40602	down
gene-SERJ2_LOCUS18863	24	36	31	2	0	1	5.4505	6.8952	7.7931	0.4907	0	0.2349	2.47649406426861e-06	-4.47903	down
gene-SERJ2_LOCUS18865	1	2	2	15	13	13	0.2271	0.3831	0.5028	3.6804	2.8874	3.0541	3.03256781660584e-05	3.48045439268624	up
gene-SERJ2_LOCUS18866	21	21	14	113	131	109	4.7692	4.0222	3.5195	27.7255	29.0958	25.6076	3.24723461432794e-34	3.10045767070852	up
gene-SERJ2_LOCUS18867	27042	32240	24436	4586	5477	4876	6141.37	6175.07	6142.99	1125.21	1216.47	1145.53	0	-2.04314	down
gene-SERJ2_LOCUS18868	194	201	150	33	32	35	44.0583	38.4984	37.7087	8.0968	7.1074	8.2226	1.1286603361625e-22	-2.00226	down
gene-SERJ2_LOCUS18870	77	100	55	19	24	19	17.4871	19.1534	13.8265	4.6618	5.3305	4.4637	5.62537537630338e-07	-1.4474	down
gene-SERJ2_LOCUS18871	61	79	60	1	0	2	13.8534	15.1312	15.0835	0.2454	0	0.4699	4.24016657040589e-10	-5.61278	down
gene-SERJ2_LOCUS18876	26	28	22	5	10	7	5.9047	5.363	5.5306	1.2268	2.2211	1.6445	0.00659855775952343	-1.34944	down
gene-SERJ2_LOCUS18879	193	223	160	51	64	50	43.8312	42.7122	40.2226	12.5133	14.2148	11.7466	9.56918542932782e-15	-1.35825	down
gene-SERJ2_LOCUS18889	198	208	148	58	56	65	44.9667	39.8392	37.2059	14.2308	12.4379	15.2706	1.69972861921427e-11	-1.18392	down
gene-SERJ2_LOCUS18897	180	207	147	36	47	52	40.8788	39.6476	36.9545	8.8329	10.439	12.2165	4.68606142948996e-16	-1.53817	down
gene-SERJ2_LOCUS189	13	10	13	108	101	86	2.9524	1.9153	3.2681	26.4987	22.4327	20.2042	5.95437474494849e-30	3.47380637101445	up
gene-SERJ2_LOCUS18909	27	48	31	70	70	64	6.1318	9.1937	7.7931	17.1751	15.5474	15.0357	2.02896976155231e-08	1.39669067767803	up
gene-SERJ2_LOCUS18925	16	29	18	80	75	81	3.6337	5.5545	4.525	19.6287	16.6579	19.0295	1.99401869444159e-18	2.35699057810626	up
gene-SERJ2_LOCUS18934	61	73	54	82	116	86	13.8534	13.982	13.5751	20.1194	25.7642	20.2042	2.94871412575562e-07	1.03777978319204	up
gene-SERJ2_LOCUS18939	16	13	12	18	31	23	3.6337	2.4899	3.0167	4.4164	6.8853	5.4034	0.0030571324371611	1.24529831168098	up
gene-SERJ2_LOCUS18960	38	49	33	14	8	13	8.63	9.3852	8.2959	3.435	1.7768	3.0541	0.00074548939012802	-1.32468	down
gene-SERJ2_LOCUS18961	156	153	132	57	61	43	35.4283	29.3048	33.1836	13.9854	13.5484	10.1021	1.70206134081137e-07	-1.01591	down
gene-SERJ2_LOCUS18968	8	10	12	0	2	0	1.8168	1.9153	3.0167	0	0.4442	0	0.00659855775952343	-3.48827	down
gene-SERJ2_LOCUS18979	82	121	76	182	232	188	18.6226	23.1757	19.1057	44.6552	51.5285	44.1672	6.36770621092057e-25	1.55867122208343	up
gene-SERJ2_LOCUS18981	33	44	34	77	80	78	7.4945	8.4275	8.5473	18.8926	17.7684	18.3247	4.06648823534446e-11	1.52722448632041	up
gene-SERJ2_LOCUS19	172	196	161	492	655	566	39.062	37.5407	40.474	120.716	145.479	132.972	8.72885529168328e-95	2.13513102094705	up
gene-SERJ2_LOCUS1903	10	11	7	0	1	1	2.271	2.1069	1.7597	0	0.2221	0.2349	0.00922533145764055	-3.36023	down
gene-SERJ2_LOCUS19032	142	148	135	230	223	223	32.2489	28.3471	33.9378	56.4324	49.5295	52.3899	1.5649811514606e-17	1.1091302293189	up
gene-SERJ2_LOCUS19036	4	5	5	14	16	22	0.9084	0.9577	1.257	3.435	3.5537	5.1685	6.61431333129831e-05	2.33250023701875	up
gene-SERJ2_LOCUS19040	90	92	70	199	177	201	20.4394	17.6212	17.5974	48.8263	39.3127	47.2214	1.44116384873083e-26	1.64019458073225	up
gene-SERJ2_LOCUS19076	51	41	36	11	9	9	11.5823	7.8529	9.0501	2.6989	1.9989	2.1144	2.83068759870081e-05	-1.70554	down
gene-SERJ2_LOCUS19092	278	352	276	120	100	94	63.1351	67.4201	69.384	29.443	22.2105	22.0836	2.39354100675432e-15	-1.08315	down
gene-SERJ2_LOCUS19098	5	7	3	12	15	11	1.1355	1.3407	0.7542	2.9443	3.3316	2.5843	0.00410963435645537	1.79563737665502	up
gene-SERJ2_LOCUS19105	287	352	201	86	99	90	65.1791	67.4201	50.5296	21.1008	21.9884	21.1439	1.2804756210475e-14	-1.15566	down
gene-SERJ2_LOCUS19113	20	32	29	6	3	3	4.5421	6.1291	7.2903	1.4721	0.6663	0.7048	7.53754450927812e-05	-2.31208	down
gene-SERJ2_LOCUS19161	73	105	62	29	24	32	16.5786	20.1111	15.5863	7.1154	5.3305	7.5178	9.08779191914667e-05	-1.04005	down
gene-SERJ2_LOCUS19162	259	310	257	400	510	468	58.8201	59.3757	64.6075	98.1433	113.274	109.948	1.65331226499426e-34	1.17865866033118	up
gene-SERJ2_LOCUS19178	5357	6395	4877	25557	29117	27001	1216.6	1224.86	1226.03	6270.62	6467.05	6343.4	0	2.73963732716299	up
gene-SERJ2_LOCUS19191	1137	1417	1041	2232	2408	2335	258.218	271.404	261.698	547.639	534.83	548.567	5.20227018167027e-203	1.40203145642099	up
gene-SERJ2_LOCUS19194	804	937	709	2221	2317	2259	182.592	179.468	178.236	544.94	514.618	530.712	0	1.91680502371504	up
gene-SERJ2_LOCUS19197	493	514	432	1672	1841	1715	111.963	98.4487	108.601	410.239	408.896	402.909	0	2.30216402870138	up
gene-SERJ2_LOCUS19201	759	887	662	75	73	61	172.373	169.891	166.421	18.4019	16.2137	14.3309	1.67432060630982e-130	-3.01976	down
gene-SERJ2_LOCUS19203	143	134	115	44	31	36	32.476	25.6656	28.91	10.7958	6.8853	8.4576	3.41312007111906e-10	-1.38051	down
gene-SERJ2_LOCUS19215	5	2	4	17	14	26	1.1355	0.3831	1.0056	4.1711	3.1095	6.1082	6.35163604699974e-06	2.80454109077915	up
gene-SERJ2_LOCUS19219	1035	1298	881	240	284	254	235.053	248.612	221.476	58.886	63.078	59.6728	9.96840252004149e-85	-1.59732	down
gene-SERJ2_LOCUS19257	164	189	156	38	34	31	37.2452	36.2	39.217	9.3236	7.5516	7.2829	6.80221168192675e-20	-1.86321	down
gene-SERJ2_LOCUS19264	192	195	163	49	66	50	43.6041	37.3492	40.9768	12.0225	14.659	11.7466	5.12902400854806e-13	-1.29905	down
gene-SERJ2_LOCUS19266	573	688	546	156	121	161	130.131	131.776	137.26	38.2759	26.8748	37.8241	8.49539745928072e-49	-1.59996	down
gene-SERJ2_LOCUS19290	7	8	6	29	33	27	1.5897	1.5323	1.5083	7.1154	7.3295	6.3432	2.75171596080188e-08	2.52723463372652	up
gene-SERJ2_LOCUS19315	588	703	520	1171	1237	1153	133.538	134.649	130.723	287.314	274.745	270.877	3.35054470668534e-119	1.42084881491898	up
gene-SERJ2_LOCUS19322	9	7	9	32	36	30	2.0439	1.3407	2.2625	7.8515	7.9958	7.048	1.49735071507231e-08	2.40486090723771	up
gene-SERJ2_LOCUS19332	61	67	47	186	177	215	13.8534	12.8328	11.8154	45.6366	39.3127	50.5104	5.18628925752237e-38	2.17025940267941	up
gene-SERJ2_LOCUS19337	6	6	2	22	14	20	1.3626	1.1492	0.5028	5.3979	3.1095	4.6986	2.29910825845959e-05	2.45832283937959	up
gene-SERJ2_LOCUS19351	1	4	3	56	68	74	0.2271	0.7661	0.7542	13.7401	15.1032	17.385	5.21127294003116e-19	5.07394152021911	up
gene-SERJ2_LOCUS19356	8	20	18	118	135	122	1.8168	3.8307	4.525	28.9523	29.9842	28.6617	6.51759449878083e-38	3.47087787914951	up
gene-SERJ2_LOCUS19362	26	32	17	189	228	210	5.9047	6.1291	4.2736	46.3727	50.6401	49.3357	4.21430342542692e-63	3.51020446881962	up
gene-SERJ2_LOCUS19368	36	55	28	5	3	4	8.1758	10.5344	7.039	1.2268	0.6663	0.9397	1.53039600321897e-07	-2.84456	down
gene-SERJ2_LOCUS194	10	17	16	26	31	31	2.271	3.2561	4.0223	6.3793	6.8853	7.2829	0.000137237040272594	1.47342424188672	up
gene-SERJ2_LOCUS19402	2	3	3	21	34	35	0.4542	0.5746	0.7542	5.1525	7.5516	8.2226	3.67886913396738e-10	3.93064098514129	up
gene-SERJ2_LOCUS19420	13	21	21	2	5	6	2.9524	4.0222	5.2792	0.4907	1.1105	1.4096	0.00891569487196214	-1.64855	down
gene-SERJ2_LOCUS19440	31	26	25	42	39	48	7.0402	4.9799	6.2848	10.305	8.6621	11.2767	0.000295685488701778	1.09107749670894	up
gene-SERJ2_LOCUS19447	5	4	0	8	12	11	1.1355	0.7661	0	1.9629	2.6653	2.5843	0.0035218395075734	2.24320969048614	up
gene-SERJ2_LOCUS19465	6	16	5	34	55	42	1.3626	3.0646	1.257	8.3422	12.2158	9.8671	1.26028573041099e-11	2.73756122872229	up
gene-SERJ2_LOCUS19479	65	52	51	101	94	97	14.7618	9.9598	12.8209	24.7812	20.8779	22.7884	1.87135511058578e-09	1.23415	up
gene-SERJ2_LOCUS19493	185	246	157	56	34	45	42.0144	47.1175	39.4684	13.7401	7.5516	10.5719	4.82527262201508e-18	-1.66687	down
gene-SERJ2_LOCUS19495	29	32	38	14	9	11	6.586	6.1291	9.5529	3.435	1.9989	2.5843	0.0086321184563517	-1.11245	down
gene-SERJ2_LOCUS19517	140	140	110	24	21	29	31.7947	26.8148	27.653	5.8886	4.6642	6.813	4.49582308411477e-16	-1.95576	down
gene-SERJ2_LOCUS19518	185	158	166	315	362	329	42.0144	30.2624	41.7309	77.2878	80.4022	77.2927	5.76209754308263e-32	1.41511235287014	up
gene-SERJ2_LOCUS1954	6	7	4	19	18	19	1.3626	1.3407	1.0056	4.6618	3.9979	4.4637	6.03546957849788e-05	2.16986183103838	up
gene-SERJ2_LOCUS19542	23	36	15	2	2	2	5.2234	6.8952	3.7709	0.4907	0.4442	0.4699	2.63255081397333e-05	-3.15284	down
gene-SERJ2_LOCUS19548	155	165	160	42	39	50	35.2012	31.6032	40.2226	10.305	8.6621	11.7466	4.98241753525405e-13	-1.43888	down
gene-SERJ2_LOCUS1956	18	12	12	1	4	1	4.0879	2.2984	3.0167	0.2454	0.8884	0.2349	0.00427689746955223	-2.384	down
gene-SERJ2_LOCUS19575	240	295	212	369	442	421	54.5051	56.5027	53.2949	90.5372	98.1706	98.9064	6.59834911948461e-33	1.1670248970186	up
gene-SERJ2_LOCUS19577	193	252	189	414	448	422	43.8312	48.2667	47.5129	101.578	99.5033	99.1413	5.7975262650318e-50	1.46345807407132	up
gene-SERJ2_LOCUS196	15	33	16	3	3	4	3.4066	6.3206	4.0223	0.7361	0.6663	0.9397	0.000769424656443286	-2.2069	down
gene-SERJ2_LOCUS19636	1979	2384	1827	2912	3238	2995	449.44	456.618	459.292	714.483	719.178	703.622	3.2158171543256e-137	1.00692961648359	up
gene-SERJ2_LOCUS19644	10	18	10	44	72	47	2.271	3.4476	2.5139	10.7958	15.9916	11.0418	2.26057588008507e-13	2.54863155526398	up
gene-SERJ2_LOCUS19648	10	9	10	0	0	0	2.271	1.7238	2.5139	0	0	0	0.000199006358789308	-5.28902	down
gene-SERJ2_LOCUS19656	43	56	45	10	23	19	9.7655	10.7259	11.3126	2.4536	5.1084	4.4637	0.00290136178304249	-1.03036	down
gene-SERJ2_LOCUS19674	974	1213	916	1989	2154	2107	221.2	232.331	230.274	488.017	478.415	495.002	2.09019886693412e-197	1.45513233424721	up
gene-SERJ2_LOCUS1971	406	425	310	132	143	134	92.2045	81.4021	77.9313	32.3873	31.7611	31.4809	8.68812898003838e-18	-1.0357	down
gene-SERJ2_LOCUS19719	136	143	119	43	33	28	30.8862	27.3894	29.9155	10.5504	7.3295	6.5781	1.12329038353842e-11	-1.49454	down
gene-SERJ2_LOCUS19723	0	1	0	14	12	13	0	0.1915	0	3.435	2.6653	3.0541	2.85465114868025e-05	5.61873838111713	up
gene-SERJ2_LOCUS19724	121	173	136	53	40	52	27.4797	33.1355	34.1892	13.004	8.8842	12.2165	2.58210519497448e-08	-1.12113	down
gene-SERJ2_LOCUS19751	93	115	67	6	2	3	21.1207	22.0265	16.8432	1.4721	0.4442	0.7048	3.61695167294566e-17	-4.18657	down
gene-SERJ2_LOCUS1976	16	8	9	0	1	0	3.6337	1.5323	2.2625	0	0.2221	0	0.00140075296453094	-4.51804	down
gene-SERJ2_LOCUS19765	64	78	55	25	21	25	14.5347	14.9397	13.8265	6.134	4.6642	5.8733	0.000345568559930195	-1.02357	down
gene-SERJ2_LOCUS19796	294	327	281	4	7	2	66.7688	62.6318	70.6409	0.9814	1.5547	0.4699	4.98455399332337e-41	-5.67833	down
gene-SERJ2_LOCUS1980	0	1	1	9	16	11	0	0.1915	0.2514	2.2082	3.5537	2.5843	0.00013391282923256	4.60935019625148	up
gene-SERJ2_LOCUS19803	63	64	60	252	283	275	14.3076	12.2582	15.0835	61.8302	62.8559	64.6063	2.5933095556502e-65	2.55485200465777	up
gene-SERJ2_LOCUS19804	8	15	7	0	2	0	1.8168	2.873	1.7597	0	0.4442	0	0.00775302228739764	-3.44257	down
gene-SERJ2_LOCUS1981	60	48	40	97	107	93	13.6263	9.1937	10.0556	23.7997	23.7653	21.8487	5.24156710901226e-12	1.44395414855379	up
gene-SERJ2_LOCUS19813	82	96	79	285	292	275	18.6226	18.3873	19.8599	69.9271	64.8548	64.6063	4.79373297576613e-58	2.17242280626915	up
gene-SERJ2_LOCUS19837	10	10	8	11	27	17	2.271	1.9153	2.0111	2.6989	5.9968	3.9938	0.0052121306933187	1.40837999660293	up
gene-SERJ2_LOCUS19839	233	282	214	1245	1409	1278	52.9154	54.0127	53.7977	305.471	312.947	300.243	0	2.87522389194703	up
gene-SERJ2_LOCUS19841	154	169	122	28	33	22	34.9741	32.3693	30.6697	6.87	7.3295	5.1685	1.87940713141561e-18	-1.97763	down
gene-SERJ2_LOCUS19849	40	50	42	3	4	2	9.0842	9.5767	10.5584	0.7361	0.8884	0.4699	3.85893368584413e-09	-3.43408	down
gene-SERJ2_LOCUS19867	68	102	64	17	36	27	15.4431	19.5365	16.089	4.1711	7.9958	6.3432	8.20663510279798e-05	-1.09783	down
gene-SERJ2_LOCUS19872	9	7	5	22	30	30	2.0439	1.3407	1.257	5.3979	6.6632	7.048	2.71700963567258e-07	2.40593191041869	up
gene-SERJ2_LOCUS19892	25	40	28	1	0	2	5.6776	7.6614	7.039	0.2454	0	0.4699	2.1239585704056e-06	-4.50148	down
gene-SERJ2_LOCUS19893	57	78	59	139	142	138	12.945	14.9397	14.8321	34.1048	31.539	32.4206	3.13843581590459e-19	1.55683907303091	up
gene-SERJ2_LOCUS19894	597	727	541	0	0	2	135.582	139.245	136.003	0	0	0.4699	2.37564917535638e-19	-9.41926	down
gene-SERJ2_LOCUS19899	50	55	48	89	102	108	11.3552	10.5344	12.0668	21.8369	22.6548	25.3727	3.87769550410782e-12	1.40677498170604	up
gene-SERJ2_LOCUS199	1156	1466	1037	2177	2376	2252	262.533	280.789	260.693	534.145	527.723	529.067	1.59841866990081e-176	1.34227962332239	up
gene-SERJ2_LOCUS19927	23	39	24	46	54	46	5.2234	7.4698	6.0334	11.2865	11.9937	10.8069	2.24669557379461e-05	1.21537109903108	up
gene-SERJ2_LOCUS19948	30	42	35	62	47	65	6.8131	8.0444	8.7987	15.2122	10.439	15.2706	1.44774244430449e-05	1.14759623981367	up
gene-SERJ2_LOCUS19962	45	63	41	9	20	12	10.2197	12.0667	10.307	2.2082	4.4421	2.8192	9.42344147204777e-05	-1.4133	down
gene-SERJ2_LOCUS19967	7	4	1	14	25	17	1.5897	0.7661	0.2514	3.435	5.5526	3.9938	1.41599926042121e-05	2.66579013296861	up
gene-SERJ2_LOCUS19997	40	66	35	6	5	9	9.0842	12.6413	8.7987	1.4721	1.1105	2.1144	1.47178655360699e-07	-2.35361	down
gene-SERJ2_LOCUS19998	30	19	28	3	4	2	6.8131	3.6392	7.039	0.7361	0.8884	0.4699	3.70973228203991e-05	-2.68403	down
gene-SERJ2_LOCUS2	43	55	33	108	100	95	9.7655	10.5344	8.2959	26.4987	22.2105	22.3185	3.12256369933866e-15	1.66108659921811	up
gene-SERJ2_LOCUS20	27	19	20	2	6	7	6.1318	3.6392	5.0278	0.4907	1.3326	1.6445	0.00318818427471944	-1.71347	down
gene-SERJ2_LOCUS20008	33	48	27	17	11	5	7.4945	9.1937	6.7876	4.1711	2.4432	1.1747	0.00364451478689539	-1.24816	down
gene-SERJ2_LOCUS20041	9	10	8	27	25	28	2.0439	1.9153	2.0111	6.6247	5.5526	6.5781	4.1590244712994e-06	2.01148624786705	up
gene-SERJ2_LOCUS20056	21	17	23	31	47	37	4.7692	3.2561	5.782	7.6061	10.439	8.6925	7.43325661042016e-05	1.33943637373402	up
gene-SERJ2_LOCUS20060	103	130	89	216	251	226	23.3918	24.8995	22.3738	52.9974	55.7485	53.0947	2.22148954173151e-30	1.55225669905288	up
gene-SERJ2_LOCUS20071	77	96	84	361	380	393	17.4871	18.3873	21.1169	88.5743	84.4001	92.3283	6.40253192615482e-91	2.58411763257489	up
gene-SERJ2_LOCUS2011	134	164	98	40	46	42	30.432	31.4116	24.6363	9.8143	10.2169	9.8671	1.9038894799497e-08	-1.17637	down
gene-SERJ2_LOCUS20116	126	172	140	28	37	46	28.6152	32.9439	35.1948	6.87	8.2179	10.8069	5.97527511303184e-13	-1.53817	down
gene-SERJ2_LOCUS20127	3	16	8	25	26	34	0.6813	3.0646	2.0111	6.134	5.7747	7.9877	3.10554780633126e-06	2.11792314105922	up
gene-SERJ2_LOCUS20137	52	60	52	14	24	16	11.8094	11.4921	13.0723	3.435	5.3305	3.7589	0.000328451651023556	-1.1661	down
gene-SERJ2_LOCUS20156	31	39	28	0	0	1	7.0402	7.4698	7.039	0	0	0.2349	2.45138333325453e-06	-6.0626	down
gene-SERJ2_LOCUS20163	509	558	438	805	848	802	115.596	106.876	110.109	197.513	188.345	188.416	9.0684294337213e-61	1.1490004752581	up
gene-SERJ2_LOCUS20164	148	161	155	47	45	52	33.6115	30.837	38.9656	11.5318	9.9947	12.2165	1.26069202112337e-10	-1.25289	down
gene-SERJ2_LOCUS20227	3	5	2	91	103	102	0.6813	0.9577	0.5028	22.3276	22.8769	23.9631	1.31933768984982e-26	5.33381632201043	up
gene-SERJ2_LOCUS20234	22	23	30	3	5	4	4.9963	4.4053	7.5417	0.7361	1.1105	0.9397	0.000177476203677767	-2.22452	down
gene-SERJ2_LOCUS20248	56	67	49	569	611	574	12.7179	12.8328	12.3182	139.609	135.707	134.851	1.13449677498998e-177	3.79492027653459	up
gene-SERJ2_LOCUS20250	28	50	34	3	7	10	6.3589	9.5767	8.5473	0.7361	1.5547	2.3493	1.81228862736752e-05	-2.03398	down
gene-SERJ2_LOCUS20258	1	2	1	79	93	80	0.2271	0.3831	0.2514	19.3833	20.6558	18.7946	5.41807041454038e-17	6.42170641232404	up
gene-SERJ2_LOCUS20269	34	42	35	10	11	15	7.7216	8.0444	8.7987	2.4536	2.4432	3.524	0.00280978227885683	-1.1831	down
gene-SERJ2_LOCUS20277	16	24	16	0	0	0	3.6337	4.5968	4.0223	0	0	0	2.9323066662076e-06	-6.21165	down
gene-SERJ2_LOCUS20304	282	289	234	686	758	697	64.0435	55.3534	58.8255	168.316	168.356	163.748	2.25051112567925e-108	1.85288519549315	up
gene-SERJ2_LOCUS2031	34	56	37	255	266	275	7.7216	10.7259	9.3015	62.5663	59.0801	64.6063	7.0581951715467e-75	3.09582993672944	up
gene-SERJ2_LOCUS20311	12	16	21	27	35	25	2.7253	3.0646	5.2792	6.6247	7.7737	5.8733	0.0011240564787559	1.25606427418627	up
gene-SERJ2_LOCUS2032	5370	6607	4785	8899	9635	9523	1219.55	1265.47	1202.91	2183.44	2139.99	2237.26	0	1.19005408049811	up
gene-SERJ2_LOCUS2033	407	474	360	899	993	1008	92.4316	90.7873	90.5008	220.577	220.551	236.812	2.21171271207647e-124	1.66856602727494	up
gene-SERJ2_LOCUS20338	39	48	25	8	13	12	8.8571	9.1937	6.2848	1.9629	2.8874	2.8192	0.00147134304179275	-1.3071	down
gene-SERJ2_LOCUS20363	19	22	16	2	0	3	4.315	4.2138	4.0223	0.4907	0	0.7048	0.000210203349003911	-3.06182	down
gene-SERJ2_LOCUS20366	7	4	1	13	17	18	1.5897	0.7661	0.2514	3.1897	3.7758	4.2288	0.00010618265709632	2.44712464630893	up
gene-SERJ2_LOCUS20381	289	313	237	29	33	29	65.6333	59.9503	59.5797	7.1154	7.3295	6.813	1.58739672773702e-46	-2.76138	down
gene-SERJ2_LOCUS20425	153	173	112	446	472	423	34.747	33.1355	28.1558	109.43	104.834	99.3763	5.18198341020256e-80	2.06165318512394	up
gene-SERJ2_LOCUS20434	109	117	86	265	265	246	24.7544	22.4095	21.6196	65.0199	58.858	57.7933	7.14827927229629e-40	1.75957806260526	up
gene-SERJ2_LOCUS20447	12	7	8	19	21	22	2.7253	1.3407	2.0111	4.6618	4.6642	5.1685	0.000589819405706031	1.63151427123827	up
gene-SERJ2_LOCUS20459	87	81	78	15	15	21	19.7581	15.5143	19.6085	3.6804	3.3316	4.9336	7.31543482755753e-10	-1.83675	down
gene-SERJ2_LOCUS20498	277	358	290	78	71	85	62.908	68.5693	72.9034	19.1379	15.7695	19.9692	2.11496007512474e-26	-1.53927	down
gene-SERJ2_LOCUS20503	54	79	39	17	13	14	12.2637	15.1312	9.8043	4.1711	2.8874	3.289	1.33663078127855e-05	-1.5018	down
gene-SERJ2_LOCUS20565	2	6	2	33	25	17	0.4542	1.1492	0.5028	8.0968	5.5526	3.9938	3.28566404815565e-08	3.36918443192841	up
gene-SERJ2_LOCUS20566	39	58	37	10	15	12	8.8571	11.109	9.3015	2.4536	3.3316	2.8192	0.000184976599988243	-1.40478	down
gene-SERJ2_LOCUS20582	171	206	160	301	293	245	38.8349	39.4561	40.2226	73.8528	65.0769	57.5584	1.38831187041078e-19	1.08864365752679	up
gene-SERJ2_LOCUS20587	28	35	24	12	8	8	6.3589	6.7037	6.0334	2.9443	1.7768	1.8795	0.00875781149331081	-1.18417	down
gene-SERJ2_LOCUS20592	14	10	10	1	1	1	3.1795	1.9153	2.5139	0.2454	0.2221	0.2349	0.00430642419711879	-3.07306	down
gene-SERJ2_LOCUS20607	52	67	44	11	18	21	11.8094	12.8328	11.0612	2.6989	3.9979	4.9336	0.000164041159839296	-1.25608	down
gene-SERJ2_LOCUS20619	10	6	11	0	0	0	2.271	1.1492	2.7653	0	0	0	0.000307003170422543	-5.20817	down
gene-SERJ2_LOCUS20626	342	374	301	84	123	132	77.6698	71.6339	75.6687	20.6101	27.319	31.011	1.86525115001685e-17	-1.14557	down
gene-SERJ2_LOCUS20670	35	41	33	51	62	48	7.9487	7.8529	8.2959	12.5133	13.7705	11.2767	0.000135781260285254	1.00445252652808	up
gene-SERJ2_LOCUS20682	133	125	112	32	51	41	30.2049	23.9418	28.1558	7.8515	11.3274	9.6322	1.49251718368655e-07	-1.14362	down
gene-SERJ2_LOCUS20688	10	5	7	21	9	21	2.271	0.9577	1.7597	5.1525	1.9989	4.9336	0.00291210799123528	1.64704529105899	up
gene-SERJ2_LOCUS20690	569	638	523	937	931	933	129.223	122.199	131.478	229.901	206.78	219.192	2.38418930747997e-65	1.13767879139022	up
gene-SERJ2_LOCUS20706	82	91	72	33	24	24	18.6226	17.4296	18.1002	8.0968	5.3305	5.6384	1.20407223455652e-05	-1.1522	down
gene-SERJ2_LOCUS20732	95	142	114	294	317	294	21.5749	27.1979	28.6586	72.1353	70.4074	69.07	1.4330325194441e-46	1.81103914305356	up
gene-SERJ2_LOCUS20735	145	193	140	250	250	258	32.9302	36.9661	35.1948	61.3395	55.5264	60.6125	5.18174583977008e-20	1.11238288107647	up
gene-SERJ2_LOCUS20744	18	28	21	7	3	3	4.0879	5.363	5.2792	1.7175	0.6663	0.7048	0.00129377247216406	-1.91342	down
gene-SERJ2_LOCUS20745	514	580	421	139	148	155	116.732	111.09	105.836	34.1048	32.8716	36.4145	9.32662058420518e-35	-1.33156	down
gene-SERJ2_LOCUS20814	12	15	19	33	32	31	2.7253	2.873	4.7764	8.0968	7.1074	7.2829	5.94049428492889e-05	1.49435126125088	up
gene-SERJ2_LOCUS20821	75	101	76	141	124	129	17.0329	19.345	19.1057	34.5955	27.5411	30.3062	1.33914870719791e-10	1.0922545341115	up
gene-SERJ2_LOCUS20832	13	15	5	32	23	17	2.9524	2.873	1.257	7.8515	5.1084	3.9938	0.000482050311230559	1.59015508988928	up
gene-SERJ2_LOCUS20842	14	14	6	30	30	50	3.1795	2.6815	1.5083	7.3607	6.6632	11.7466	7.95097025386172e-08	2.14713929489506	up
gene-SERJ2_LOCUS20859	5	1	4	18	12	12	1.1355	0.1915	1.0056	4.4164	2.6653	2.8192	0.000264374571748129	2.49489449177552	up
gene-SERJ2_LOCUS20865	18	16	18	60	60	49	4.0879	3.0646	4.525	14.7215	13.3263	11.5117	3.76515525220514e-12	2.1370027337836	up
gene-SERJ2_LOCUS20866	12	20	20	45	92	62	2.7253	3.8307	5.0278	11.0411	20.4337	14.5658	1.11502234952592e-13	2.36899493905433	up
gene-SERJ2_LOCUS20888	184	196	133	364	373	401	41.7873	37.5407	33.435	89.3104	82.8453	94.2078	1.32567424257436e-47	1.59606127879115	up
gene-SERJ2_LOCUS20905	27	30	26	3	8	4	6.1318	5.746	6.5362	0.7361	1.7768	0.9397	0.000166249295608868	-2.03326	down
gene-SERJ2_LOCUS20908	3082	3718	2823	723	746	719	699.937	712.125	709.677	177.394	165.691	168.916	1.25735083514119e-258	-1.69193	down
gene-SERJ2_LOCUS2091	67	82	64	25	15	18	15.216	15.7058	16.089	6.134	3.3316	4.2288	1.57126520891062e-06	-1.42986	down
gene-SERJ2_LOCUS20915	2	9	3	29	35	37	0.4542	1.7238	0.7542	7.1154	7.7737	8.6925	8.07814608970873e-11	3.30917261578923	up
gene-SERJ2_LOCUS20922	11	11	9	48	58	38	2.4982	2.1069	2.2625	11.7772	12.8821	8.9274	6.89488776916327e-13	2.6568884009467	up
gene-SERJ2_LOCUS20927	101	163	118	245	331	272	22.9376	31.2201	29.6642	60.1127	73.5169	63.9015	3.14516941031315e-32	1.59636341837408	up
gene-SERJ2_LOCUS2097	10	6	8	28	19	24	2.271	1.1492	2.0111	6.87	4.22	5.6384	2.45273813533758e-05	2.00002357275197	up
gene-SERJ2_LOCUS20973	987	1175	856	4598	5219	4820	224.152	225.053	215.191	1128.16	1159.17	1132.37	0	2.72274810799383	up
gene-SERJ2_LOCUS20979	27	24	27	4	9	9	6.1318	4.5968	6.7876	0.9814	1.9989	2.1144	0.00497619635979641	-1.40198	down
gene-SERJ2_LOCUS21004	850	984	743	2061	2135	2025	193.039	188.47	186.784	505.683	474.195	475.738	2.87355314539364e-249	1.71621787675779	up
gene-SERJ2_LOCUS21006	28	34	18	44	68	67	6.3589	6.5122	4.525	10.7958	15.1032	15.7405	1.11966801650781e-08	1.61114354602992	up
gene-SERJ2_LOCUS2101	2197	2584	1969	508	585	547	498.949	494.925	494.989	124.642	129.932	128.508	4.34939185951139e-176	-1.59738	down
gene-SERJ2_LOCUS21039	792	913	760	230	238	218	179.867	174.871	191.057	56.4324	52.8611	51.2152	2.37622109251079e-58	-1.40458	down
gene-SERJ2_LOCUS21040	63	66	35	5	12	11	14.3076	12.6413	8.7987	1.2268	2.6653	2.5843	1.4422706437042e-07	-2.09756	down
gene-SERJ2_LOCUS21044	46	53	55	5	9	7	10.4468	10.1513	13.8265	1.2268	1.9989	1.6445	1.1199309232108e-08	-2.44494	down
gene-SERJ2_LOCUS21045	45	45	38	15	13	15	10.2197	8.619	9.5529	3.6804	2.8874	3.524	0.00180912673644133	-1.13352	down
[truncated: 1,269 more rows]
