# Supplementary material for: Transcriptomic analysis reveals that pyruvate kinase potentially plays a key role in the differentiation of Spirometra mansoni proglottids by regulating the glycolysis pathway
Source: PLoS Negl Trop Dis. 2025 Oct 9;19(10):e0013570. doi: 10.1371/journal.pntd.0013570 (PMC12510601; doi:10.1371/journal.pntd.0013570)
Supplement: S7 Table — (XLSX) [file pntd.0013570.s007.xlsx]

## Sheet: S7_Table
S7 Table. Statistics of differentially expressed genes between SNIPs and GPs.
#ID	SNIP1_Count	SNIP2_Count	SNIP3_Count	GP1_Count	GP2_Count	GP3_Count	SNIP1_CPM	SNIP2_CPM	SNIP3_CPM	GP1_CPM	GP2_CPM	GP3_CPM	FDR	log2FC	regulated
ONT.10002	10	6	8	16	12	21	2.347	1.3029	2.2824	3.9257	2.6653	4.9336	0.00429882797250312	1.48531780605745	up
ONT.10010	0	0	0	16	11	7	0	0	0	3.9257	2.4432	1.6445	2.09743962715797e-06	6.40527509099691	up
ONT.10012	61	81	58	1	0	0	14.317	17.5898	16.5477	0.2454	0	0	1.36596149983199e-08	-7.07358	down
ONT.10014	0	0	0	12	9	11	0	0	0	2.9443	1.9989	2.5843	2.87919606268727e-06	6.31606374144743	up
ONT.10019	28	21	31	38	58	44	6.5717	4.5603	8.8445	9.3236	12.8821	10.337	3.44457049431483e-05	1.24882994957193	up
ONT.10021	19	28	16	1	0	0	4.4594	6.0804	4.5649	0.2454	0	0	4.0048778096394e-05	-5.39647	down
ONT.10026	19	12	14	1	1	0	4.4594	2.6059	3.9943	0.2454	0.2221	0	0.000758383566279528	-4.04237	down
ONT.10044	2	0	0	8	12	7	0.4694	0	0	1.9629	2.6653	1.6445	0.000674037779922021	4.21739519343717	up
ONT.10053	1001	1021	796	87	87	77	234.939	221.719	227.103	21.3462	19.3232	18.0898	4.40767901465755e-157	-3.02544	down
ONT.10060	1	1	0	6	11	8	0.2347	0.2172	0	1.4721	2.4432	1.8795	0.00101781100738302	4.11284455156723	up
ONT.10069	0	0	0	11	16	19	0	0	0	2.6989	3.5537	4.4637	1.88715353149581e-07	6.83325059245256	up
ONT.10096	22	26	22	56	74	67	5.1635	5.6461	6.2767	13.7401	16.4358	15.7405	4.53146377647729e-13	1.95222223267139	up
ONT.1010	2	6	2	28	40	26	0.4694	1.3029	0.5706	6.87	8.8842	6.1082	9.67690158943968e-11	3.70153012670761	up
ONT.10101	0	1	1	14	15	10	0	0.2172	0.2853	3.435	3.3316	2.3493	5.80308511742951e-05	4.74644492025565	up
ONT.10121	1884	1985	1585	3340	3723	3576	442.183	431.059	452.209	819.496	826.899	840.117	3.93974110818642e-271	1.42575620236502	up
ONT.10122	7819	8017	6203	10779	11868	10980	1835.15	1740.96	1769.75	2644.72	2635.95	2579.55	7.44730100882441e-245	1.07269552843841	up
ONT.10127	76	75	65	1	3	7	17.8375	16.2869	18.5449	0.2454	0.6663	1.6445	3.26203438108601e-14	-3.83778	down
ONT.10135	26	38	16	40	44	34	6.1023	8.252	4.5649	9.8143	9.7726	7.9877	0.000876497169561047	1.04080399425271	up
ONT.10152	17	21	11	0	0	0	3.99	4.5603	3.1384	0	0	0	7.19763035784887e-06	-5.99118	down
ONT.10154	93	90	82	29	28	35	21.8275	19.5442	23.395	7.1154	6.219	8.2226	1.35033969093888e-05	-1.0686	down
ONT.10165	10	13	7	18	23	13	2.347	2.8231	1.9971	4.4164	5.1084	3.0541	0.00601254492259515	1.31874985240195	up
ONT.10173	24	24	19	159	166	168	5.6329	5.2118	5.4208	39.0119	36.8695	39.4686	5.09280501743769e-51	3.34339404226575	up
ONT.10174	0	0	0	8	14	9	0	0	0	1.9629	3.1095	2.1144	3.99728429693407e-06	6.26107359991432	up
ONT.10175	756	778	597	158	186	168	177.436	168.949	170.327	38.7666	41.3116	39.4686	1.31225041819627e-62	-1.59384	down
ONT.10177	14	21	15	1	0	1	3.2859	4.5603	4.2796	0.2454	0	0.2349	0.000420438140986725	-4.17672	down
ONT.10181	16	20	16	23	35	27	3.7553	4.3432	4.5649	5.6432	7.7737	6.3432	0.00153877646601997	1.16782078054129	up
ONT.10188	2	2	0	73	87	79	0.4694	0.4343	0	17.9111	19.3232	18.5596	1.009463793054e-16	6.36638206310985	up
ONT.102	33	48	42	4	4	3	7.7452	10.4236	11.9828	0.9814	0.8884	0.7048	3.16372676362152e-08	-3.02835	down
ONT.10200	57	55	38	84	103	113	13.3781	11.9437	10.8416	20.6101	22.8769	26.5473	7.6641839140619e-13	1.46586203737206	up
ONT.10206	0	0	0	9	11	6	0	0	0	2.2082	2.4432	1.4096	1.38921323321527e-05	6.01100328177687	up
ONT.10230	8	10	19	2	2	1	1.8776	2.1716	5.4208	0.4907	0.4442	0.2349	0.00614567851313463	-2.47589	down
ONT.10234	12	12	14	14	34	26	2.8164	2.6059	3.9943	3.435	7.5516	6.1082	0.00105524968730386	1.40532303657226	up
ONT.10243	15	13	11	1	0	1	3.5206	2.8231	3.1384	0.2454	0	0.2349	0.00166650303010927	-3.82194	down
ONT.10246	21	19	8	0	0	0	4.9288	4.126	2.2824	0	0	0	9.70601280233492e-06	-5.95224	down
ONT.10250	251	256	200	3727	4144	3925	58.9107	55.5925	57.0611	914.45	920.405	922.109	0	4.52387966864927	up
ONT.10251	61	69	43	3109	3539	2997	14.317	14.9839	12.2681	762.818	786.031	704.091	0	6.26513907049881	up
ONT.10253	0	0	0	17	35	32	0	0	0	4.1711	7.7737	7.5178	1.39889218256452e-09	7.69834488062061	up
ONT.10255	41	46	34	4	6	11	9.6229	9.9893	9.7004	0.9814	1.3326	2.5843	3.57897160130824e-06	-2.06225	down
ONT.1026	22	9	13	65	62	71	5.1635	1.9544	3.709	15.9483	13.7705	16.6802	3.95478137838102e-17	2.62820221895582	up
ONT.10261	79	91	71	20	19	20	18.5416	19.7614	20.2567	4.9072	4.22	4.6986	1.94384302883285e-08	-1.56716	down
ONT.10262	49	64	38	126	132	145	11.5005	13.8981	10.8416	30.9151	29.3179	34.0652	4.9844481575612e-24	1.88580638458508	up
ONT.10266	6	3	3	26	34	31	1.4082	0.6515	0.8559	6.3793	7.5516	7.2829	2.33650486465154e-10	3.38360299533528	up
ONT.10267	0	0	0	6	10	7	0	0	0	1.4721	2.2211	1.6445	3.2256368751151e-05	5.83110788150504	up
ONT.10274	215	204	155	54	52	51	50.4614	44.3003	44.2223	13.2493	11.5495	11.9815	1.91218168490781e-15	-1.40474	down
ONT.10291	4	12	5	20	29	36	0.9388	2.6059	1.4265	4.9072	6.4411	8.4576	1.31501086769299e-07	2.48995957652308	up
ONT.10293	0	2	3	10	16	12	0	0.4343	0.8559	2.4536	3.5537	2.8192	6.16493861116294e-05	3.37218895519886	up
ONT.10297	16	20	13	3	1	6	3.7553	4.3432	3.709	0.7361	0.2221	1.4096	0.0077547191345296	-1.81931	down
ONT.10300	2	4	5	378	400	379	0.4694	0.8686	1.4265	92.7454	88.8422	89.0393	1.63351975830377e-57	7.18025252479374	up
ONT.10304	3	0	2	8	10	10	0.7041	0	0.5706	1.9629	2.2211	2.3493	0.00102792101620199	2.93068147331353	up
ONT.10308	0	0	0	27	23	28	0	0	0	6.6247	5.1084	6.5781	2.12732731386935e-09	7.60013979159932	up
ONT.10309	0	2	0	10	10	14	0	0.4343	0	2.4536	2.2211	3.289	0.000153433015170571	4.56663315760582	up
ONT.10327	141	153	107	37	37	25	33.0933	33.2252	30.5277	9.0783	8.2179	5.8733	1.32282395834855e-12	-1.55007	down
ONT.10328	0	0	0	9	6	7	0	0	0	2.2082	1.3326	1.6445	4.1452848839953e-05	5.77683428625933	up
ONT.10329	0	0	0	14	16	27	0	0	0	3.435	3.5537	6.3432	3.61774069761646e-08	7.14497696255271	up
ONT.10335	0	0	0	41	51	41	0	0	0	10.0597	11.3274	9.6322	1.78132291069303e-11	8.36597653387557	up
ONT.10344	1	3	1	23	42	35	0.2347	0.6515	0.2853	5.6432	9.3284	8.2226	1.05300199640859e-10	4.78513115082077	up
ONT.10346	34	31	28	11	9	6	7.9799	6.7319	7.9886	2.6989	1.9989	1.4096	0.00192167304819125	-1.37934	down
ONT.10355	10	12	12	17	25	15	2.347	2.6059	3.4237	4.1711	5.5526	3.524	0.00909732923399372	1.19746025498922	up
ONT.10362	1	3	2	16	14	8	0.2347	0.6515	0.5706	3.9257	3.1095	1.8795	8.60947024717799e-05	3.13018074497706	up
ONT.10369	0	0	0	6	10	5	0	0	0	1.4721	2.2211	1.1747	6.24648254383018e-05	5.69923183300907	up
ONT.10372	15	14	5	2	0	2	3.5206	3.0402	1.4265	0.4907	0	0.4699	0.00880293646366797	-2.58822	down
ONT.10376	0	0	0	30	28	19	0	0	0	7.3607	6.219	4.4637	2.57406006834875e-09	7.58066596099225	up
ONT.10379	118	125	94	499	543	537	27.6951	27.1448	26.8187	122.434	120.603	126.159	5.78671464878696e-135	2.69238764485426	up
ONT.10384	0	0	2	34	49	27	0	0	0.5706	8.3422	10.8832	6.3432	1.46969764293069e-08	6.23356190517093	up
ONT.10387	468	532	403	127	128	106	109.841	115.528	114.978	31.1605	28.4295	24.9028	1.84680637298258e-38	-1.49425	down
ONT.10391	0	1	0	24	32	29	0	0.2172	0	5.8886	7.1074	6.813	1.00924137137992e-07	6.75773525078399	up
ONT.10395	2	6	0	40	66	61	0.4694	1.3029	0	9.8143	14.659	14.3309	8.93216856432145e-17	4.85427287490093	up
ONT.10396	1	0	0	19	16	9	0.2347	0	0	4.6618	3.5537	2.1144	1.1515820486938e-05	5.81285016015951	up
ONT.10397	66	68	46	25	26	13	15.4905	14.7668	13.124	6.134	5.7747	3.0541	0.000833469803449609	-1.02249	down
ONT.1041	63	80	66	131	161	164	14.7864	17.3727	18.8302	32.1419	35.759	38.5289	5.49088060985778e-21	1.58554712275891	up
ONT.10411	17	13	10	3	1	1	3.99	2.8231	2.8531	0.7361	0.2221	0.2349	0.00371686852174743	-2.52974	down
ONT.1042	2	0	0	23	43	24	0.4694	0	0	5.6432	9.5505	5.6384	9.87620018824374e-08	5.95016010879368	up
ONT.10426	45	33	23	208	197	194	10.5617	7.1662	6.562	51.0345	43.7548	45.5768	4.74754213516712e-56	3.03548417513739	up
ONT.10431	0	0	0	6	12	6	0	0	0	1.4721	2.6653	1.4096	2.63810596268926e-05	5.88991839422629	up
ONT.10442	0	0	0	5	6	5	0	0	0	1.2268	1.3326	1.1747	0.00032054966755178	5.31110624286891	up
ONT.10446	0	0	0	52	54	33	0	0	0	12.7586	11.9937	7.7528	1.32963532244409e-11	8.43151653161521	up
ONT.10452	2	1	3	22	28	18	0.4694	0.2172	0.8559	5.3979	6.219	4.2288	3.31793158954561e-08	3.95379202759276	up
ONT.10456	3	4	1	7	7	11	0.7041	0.8686	0.2853	1.7175	1.5547	2.5843	0.00869853841165334	2.1265869500849	up
ONT.10460	5	5	1	419	467	422	1.1735	1.0858	0.2853	102.805	103.723	99.1413	1.66068178070323e-60	7.35834995461803	up
ONT.10462	0	0	0	9	6	9	0	0	0	2.2082	1.3326	2.1144	2.31050675531531e-05	5.9020595626614	up
ONT.10471	38	26	23	4	16	5	8.9188	5.6461	6.562	0.9814	3.5537	1.1747	0.00600982057401203	-1.3467	down
ONT.10474	0	0	0	213	179	156	0	0	0	52.2613	39.7569	36.6494	1.05328861421546e-17	10.413324375808	up
ONT.10479	49	56	39	11	4	7	11.5005	12.1609	11.1269	2.6989	0.8884	1.6445	1.20320753686376e-07	-2.23883	down
ONT.10481	49	43	35	108	134	112	11.5005	9.3378	9.9857	26.4987	29.7621	26.3124	4.67511851433802e-22	1.94069580618525	up
ONT.10482	279	276	238	72	70	57	65.4825	59.9356	67.9027	17.6658	15.5474	13.3911	4.00526114101841e-23	-1.53511	down
ONT.10485	26	24	23	56	43	32	6.1023	5.2118	6.562	13.7401	9.5505	7.5178	2.93058267719844e-05	1.30487495533323	up
ONT.10496	0	0	0	34	49	40	0	0	0	8.3422	10.8832	9.3973	3.80822686023183e-11	8.25170946476459	up
ONT.10498	0	0	0	51	46	48	0	0	0	12.5133	10.2169	11.2767	7.74267069397844e-12	8.49409085596941	up
ONT.10499	0	0	0	194	210	181	0	0	0	47.5995	46.6422	42.5227	4.68573027456158e-18	10.5044986291852	up
ONT.1050	0	0	0	24	21	25	0	0	0	5.8886	4.6642	5.8733	5.37148495706625e-09	7.44374791810717	up
ONT.10502	0	0	0	7	5	6	0	0	0	1.7175	1.1105	1.4096	0.000153401402902693	5.48653016648083	up
ONT.10505	10	10	5	22	27	18	2.347	2.1716	1.4265	5.3979	5.9968	4.2288	4.88942449486164e-05	1.89334566583337	up
ONT.1052	1	0	0	6	11	13	0.2347	0	0	1.4721	2.4432	3.0541	0.000125787779228214	5.25297200277963	up
ONT.1058	2	2	2	21	30	31	0.4694	0.4343	0.5706	5.1525	6.6632	7.2829	1.33001629078833e-09	4.23210124358708	up
ONT.1066	0	0	0	38	39	42	0	0	0	9.3236	8.6621	9.8671	4.82459424228862e-11	8.20766090195321	up
ONT.1072	1	2	0	24	14	16	0.2347	0.4343	0	5.8886	3.1095	3.7589	1.78449182786528e-06	4.65078258225862	up
ONT.1076	66	79	61	25	21	18	15.4905	17.1555	17.4036	6.134	4.6642	4.2288	1.94764224841892e-05	-1.22237	down
ONT.1077	0	0	0	11	23	16	0	0	0	2.6989	5.1084	3.7589	1.05777192203046e-07	6.94913458506004	up
ONT.1107	0	1	0	8	5	9	0	0.2172	0	1.9629	1.1105	2.1144	0.000675849598713622	4.81505571353328	up
ONT.1109	51	58	40	138	149	114	11.9699	12.5952	11.4122	33.8594	33.0937	26.7823	1.34873527439379e-23	1.89437953054553	up
ONT.1124	0	0	0	8	6	10	0	0	0	1.9629	1.3326	2.3493	2.34372368497343e-05	5.90077979673587	up
ONT.1127	42	47	33	4	8	2	9.8576	10.2064	9.4151	0.9814	1.7768	0.4699	1.35789334481936e-07	-2.65843	down
ONT.1136	14	6	6	36	29	24	3.2859	1.3029	1.7118	8.8329	6.4411	5.6384	3.23833543131269e-07	2.24080873459825	up
ONT.1145	0	0	0	2872	3243	2932	0	0	0	704.669	720.288	688.821	1.49391549986675e-33	14.4548860826754	up
ONT.1147	0	0	0	21	21	22	0	0	0	5.1525	4.6642	5.1685	1.13803106621777e-08	7.31309898047008	up
ONT.1149	256	237	180	877	1067	970	60.0843	51.4665	51.355	215.179	236.987	227.884	3.32758351014825e-203	2.57745663753006	up
ONT.1152	0	2	0	37	32	40	0	0.4343	0	9.0783	7.1074	9.3973	1.44979569871962e-08	6.23945	up
ONT.1176	1	0	0	112	121	126	0.2347	0	0	27.4801	26.8748	29.6014	4.95951796214454e-13	8.83836134287795	up
ONT.1187	68	43	62	7	7	4	15.9599	9.3378	17.6889	1.7175	1.5547	0.9397	3.49005200462883e-10	-2.82687	down
ONT.1189	0	0	0	9	13	9	0	0	0	2.2082	2.8874	2.1144	3.80860025863769e-06	6.26316893035738	up
ONT.1190	0	0	0	60	68	75	0	0	0	14.7215	15.1032	17.6199	3.12402536654637e-13	8.9772103340641	up
ONT.1195	1	0	0	29	31	29	0.2347	0	0	7.1154	6.8853	6.813	6.94804011567746e-08	6.82631849973809	up
ONT.1207	0	0	0	18	16	14	0	0	0	4.4164	3.5537	3.289	1.23704244399371e-07	6.89933838462424	up
ONT.1209	0	0	0	10	8	11	0	0	0	2.4536	1.7768	2.5843	5.97773393947868e-06	6.17329292347412	up
ONT.1229	2	0	0	97	81	80	0.4694	0	0	23.7997	17.9905	18.7946	2.69856158184037e-12	7.47838465142462	up
ONT.1260	706	797	575	69	80	78	165.701	173.075	164.051	16.9297	17.7684	18.3247	3.65878372478577e-111	-2.72841	down
ONT.1261	251	256	198	496	594	536	58.9107	55.5925	56.4905	121.698	131.931	125.924	1.78159980553299e-74	1.66834351405067	up
ONT.1270	3	2	0	152	129	137	0.7041	0.4343	0	37.2944	28.6516	32.1857	4.36720056562698e-24	6.85380071993284	up
ONT.1271	23	25	19	151	139	164	5.3982	5.429	5.4208	37.0491	30.8727	38.5289	2.72379088381252e-45	3.22613388246988	up
ONT.128	25	48	17	2	6	5	5.8676	10.4236	4.8502	0.4907	1.3326	1.1747	5.93598870786578e-05	-2.2977	down
ONT.1290	1	0	0	9	12	12	0.2347	0	0	2.2082	2.6653	2.8192	6.52442047428089e-05	5.39288046102196	up
ONT.1297	0	0	0	10	18	15	0	0	0	2.4536	3.9979	3.524	3.29175339863169e-07	6.73341737570615	up
ONT.1301	2	1	1	29	27	22	0.4694	0.2172	0.2853	7.1154	5.9968	5.1685	8.63020840608157e-09	4.75034193295997	up
ONT.1304	0	0	0	20	16	22	0	0	0	4.9072	3.5537	5.1685	2.68559230442447e-08	7.17330694495681	up
ONT.1325	0	0	0	8	9	12	0	0	0	1.9629	1.9989	2.8192	6.13574219305977e-06	6.17005228431714	up
ONT.133	1	1	0	9	8	14	0.2347	0.2172	0	2.2082	1.7768	3.289	0.000276260770467556	4.42888354668995	up
ONT.1334	2	0	0	15	9	8	0.4694	0	0	3.6804	1.9989	1.8795	0.00023635103544748	4.47284353665289	up
ONT.1337	14	19	14	3	1	1	3.2859	4.126	3.9943	0.7361	0.2221	0.2349	0.00103360551734968	-2.76498	down
ONT.1349	49	35	28	7	7	8	11.5005	7.6005	7.9886	1.7175	1.5547	1.8795	2.8490673404873e-05	-1.88255	down
ONT.1369	0	0	1	7	7	10	0	0	0.2853	1.7175	1.5547	2.3493	0.000414522027708258	4.93632021225749	up
ONT.1373	0	0	0	14	7	8	0	0	0	3.435	1.5547	1.8795	6.55989747446597e-06	6.17886037717339	up
ONT.14	2	4	2	73	102	85	0.4694	0.8686	0.5706	17.9111	22.6548	19.9692	6.6203154327139e-23	5.48504419572315	up
ONT.1403	38	37	18	54	61	54	8.9188	8.0349	5.1355	13.2493	13.5484	12.6863	6.41434718748984e-07	1.33660390548288	up
ONT.1404	22	23	23	38	46	37	5.1635	4.9946	6.562	9.3236	10.2169	8.6925	3.44457049431483e-05	1.28666670539064	up
ONT.1405	4	6	2	8	13	11	0.9388	1.3029	0.5706	1.9629	2.8874	2.5843	0.00571447077406903	1.89117336591062	up
ONT.1418	0	0	0	7	6	13	0	0	0	1.7175	1.3326	3.0541	1.48066712437922e-05	6.01494049430988	up
ONT.1423	913	901	706	1163	1259	1258	214.285	195.66	201.426	285.351	279.631	295.545	8.07300528038623e-67	1.00965607409161	up
ONT.1427	31	32	26	105	104	125	7.2758	6.9491	7.4179	25.7626	23.099	29.3665	2.6677470876407e-26	2.37172432468497	up
ONT.1429	3	4	5	69	83	65	0.7041	0.8686	1.4265	16.9297	18.4348	15.2706	1.27486919781585e-22	4.63599301360281	up
ONT.1459	37	22	18	33	53	41	8.6841	4.7775	5.1355	8.0968	11.7716	9.6322	0.000190214064191153	1.18290117433466	up
ONT.1489	10	5	9	0	0	0	2.347	1.0858	2.5677	0	0	0	0.000564675771079799	-5.01087	down
ONT.1492	1	1	1	16	15	19	0.2347	0.2172	0.2853	3.9257	3.3316	4.4637	3.22874471855398e-06	4.52278434871145	up
ONT.1528	0	0	0	8	8	7	0	0	0	1.9629	1.7768	1.6445	3.02478767424625e-05	5.83663142537647	up
ONT.1532	0	0	0	6	6	11	0	0	0	1.4721	1.3326	2.5843	3.32390471524198e-05	5.83678897594552	up
ONT.1543	888	960	738	2331	2392	2320	208.417	208.472	210.555	571.93	531.276	545.043	0	1.90970265941735	up
ONT.1555	7	7	8	182	233	188	1.6429	1.5201	2.2824	44.6552	51.7506	44.1672	2.22685160601771e-54	5.23685828476484	up
ONT.1564	2	1	1	6	11	11	0.4694	0.2172	0.2853	1.4721	2.4432	2.5843	0.000658758981918268	3.26534047255291	up
ONT.1572	1	1	2	15	16	17	0.2347	0.2172	0.5706	3.6804	3.5537	3.9938	3.40538413003019e-06	4.04081853741264	up
ONT.1580	190	218	182	283	337	304	44.5938	47.3405	51.9256	69.4364	74.8496	71.4194	8.12143894203581e-24	1.10700014552574	up
ONT.1581	7	6	2	203	205	212	1.6429	1.3029	0.5706	49.8077	45.5316	49.8056	7.91923491688505e-49	5.83572094357923	up
ONT.1591	1	1	1	16	18	9	0.2347	0.2172	0.2853	3.9257	3.9979	2.1144	1.5441544845404e-05	4.30264482717869	up
ONT.1592	46	38	32	84	79	71	10.7964	8.252	9.1298	20.6101	17.5463	16.6802	1.45120039319818e-10	1.47613202950243	up
ONT.1601	572	657	480	51	64	63	134.251	142.673	136.947	12.5133	14.2148	14.8007	1.42396168346804e-93	-2.79812	down
ONT.1622	0	1	0	9	16	6	0	0.2172	0	2.2082	3.5537	1.4096	0.000111513803497433	5.29805969190243	up
ONT.1630	0	0	0	33	32	27	0	0	0	8.0968	7.1074	6.3432	5.01068946333586e-10	7.83696848501718	up
ONT.1644	0	0	0	5	12	9	0	0	0	1.2268	2.6653	2.1144	1.52023965727181e-05	6.00483835427417	up
ONT.1659	0	0	0	14	18	14	0	0	0	3.435	3.9979	3.289	1.76901356586911e-07	6.83389007128695	up
ONT.1665	1	0	0	48	56	44	0.2347	0	0	11.7772	12.4379	10.337	1.26198547511378e-09	7.55901528355383	up
ONT.1683	0	1	2	7	8	5	0	0.2172	0.5706	1.7175	1.7768	1.1747	0.00454341960028262	3.18049523926116	up
ONT.1690	166	153	141	45	57	45	38.9609	33.2252	40.2281	11.0411	12.66	10.5719	5.26197160212824e-10	-1.19014	down
ONT.1692	4	5	2	42	27	36	0.9388	1.0858	0.5706	10.305	5.9968	8.4576	6.91548071518838e-12	3.72991704778194	up
ONT.1704	27	28	30	69	79	73	6.337	6.0804	8.5592	16.9297	17.5463	17.15	1.90139543666922e-13	1.83379767888974	up
ONT.1713	1	0	0	13	13	15	0.2347	0	0	3.1897	2.8874	3.524	1.63588485769569e-05	5.70886928219319	up
ONT.1739	0	0	0	9	8	9	0	0	0	2.2082	1.7768	2.1144	1.28163964781791e-05	6.01475257650003	up
ONT.1764	7	8	9	21	24	20	1.6429	1.7373	2.5677	5.1525	5.3305	4.6986	5.54518781514462e-05	1.89135773679514	up
ONT.1765	0	1	0	132	147	152	0	0.2172	0	32.3873	32.6495	35.7097	8.74484650727429e-14	9.10175602385735	up
ONT.1805	23	15	14	4740	5497	4945	5.3982	3.2574	3.9943	1163	1220.91	1161.74	0	8.65252263501809	up
ONT.1807	1	0	0	21	24	22	0.2347	0	0	5.1525	5.3305	5.1685	5.68941007939028e-07	6.41598151136062	up
ONT.1810	131	118	90	9	15	14	30.7462	25.6247	25.6775	2.2082	3.3316	3.289	4.97083919230635e-19	-2.69322	down
ONT.1820	310	305	251	46	53	58	72.7583	66.2332	71.6117	11.2865	11.7716	13.6261	1.61176560444731e-35	-2.00275	down
ONT.1821	0	0	0	9	12	6	0	0	0	2.2082	2.6653	1.4096	1.09415400522149e-05	6.06433790645764	up
ONT.1826	0	0	0	864	1025	920	0	0	0	211.989	227.658	216.137	2.30838143841837e-26	12.7670017630319	up
ONT.1827	0	0	0	9	7	9	0	0	0	2.2082	1.5547	2.1144	1.69903559651898e-05	5.95949658267156	up
ONT.1828	0	0	0	1852	1982	1818	0	0	0	454.403	440.213	427.107	1.44441501129297e-30	13.7768974478919	up
ONT.1834	0	0	0	358	391	356	0	0	0	87.8382	86.8432	83.6358	2.99155021272013e-21	11.4219636107837	up
ONT.1838	0	0	0	445	458	422	0	0	0	109.184	101.724	99.1413	3.30157047084203e-22	11.6845616320659	up
ONT.1839	27	21	17	112	146	129	6.337	4.5603	4.8502	27.4801	32.4274	30.3062	3.35705694737671e-37	3.03569717235069	up
ONT.1840	0	0	0	37	45	40	0	0	0	9.0783	9.9947	9.3973	3.90540223119065e-11	8.24175993536478	up
ONT.1847	1	3	3	346	417	385	0.2347	0.6515	0.8559	84.8939	92.618	90.4489	3.17554067590947e-44	7.8200813084821	up
ONT.1855	0	0	0	22	18	23	0	0	0	5.3979	3.9979	5.4034	1.32761554771775e-08	7.29241189058149	up
ONT.1858	0	0	0	195	202	202	0	0	0	47.8448	44.8653	47.4563	3.53258422348536e-18	10.5391406856078	up
ONT.1862	4	13	5	33	49	33	0.9388	2.8231	1.4265	8.0968	10.8832	7.7528	4.11782288248912e-11	2.85743299811965	up
ONT.1864	0	0	0	23	43	34	0	0	0	5.6432	9.5505	7.9877	2.8135572788009e-10	7.9503928297607	up
ONT.1887	1	1	0	11	14	12	0.2347	0.2172	0	2.6989	3.1095	2.8192	8.22207423208764e-05	4.67897317544567	up
ONT.1890	752	788	635	131	162	144	176.498	171.121	181.169	32.1419	35.9811	33.8302	1.9366512162947e-77	-1.85449	down
ONT.1891	0	0	0	20	20	16	0	0	0	4.9072	4.4421	3.7589	3.5516843733655e-08	7.12041	up
ONT.1905	187	174	145	30	25	43	43.8897	37.7855	41.3693	7.3607	5.5526	10.1021	2.38098767420519e-19	-1.90621	down
ONT.1922	1	2	0	105	136	150	0.2347	0.4343	0	25.7626	30.2063	35.2398	7.201798141518e-18	7.49010832874154	up
ONT.1926	6215	6611	4981	8295	9189	8407	1458.69	1435.63	1421.11	2035.25	2040.93	1975.07	2.09756057291781e-218	1.00420163258251	up
ONT.1927	937	990	726	2772	2987	2691	219.918	214.987	207.132	680.133	663.429	632.202	0	2.13655838756642	up
ONT.193	0	0	0	49	45	43	0	0	0	12.0225	9.9947	10.1021	1.3212459964406e-11	8.41203391744181	up
ONT.1960	0	0	0	18	20	17	0	0	0	4.4164	4.4421	3.9938	4.06691606717744e-08	7.09328916870138	up
ONT.1964	0	0	0	516	586	591	0	0	0	126.605	130.154	138.845	1.60262907602425e-23	12.0371281842331	up
ONT.1967	0	0	0	8	12	5	0	0	0	1.9629	2.6653	1.1747	1.98465129010825e-05	5.95167435598633	up
ONT.1972	1	0	0	13	11	9	0.2347	0	0	3.1897	2.4432	2.1144	6.48706268999703e-05	5.39753151335649	up
ONT.1993	9	8	10	0	0	0	2.1123	1.7373	2.8531	0	0	0	0.000274228302521801	-5.17168	down
ONT.2000	2	6	4	18	20	22	0.4694	1.3029	1.1412	4.4164	4.4421	5.1685	1.5632806666173e-06	2.78673005692985	up
ONT.2003	0	0	0	41	34	46	0	0	0	10.0597	7.5516	10.8069	4.31834283540437e-11	8.23386488714607	up
ONT.2009	0	0	0	39	38	34	0	0	0	9.569	8.44	7.9877	9.14472726006585e-11	8.10777107103138	up
ONT.2012	0	0	0	8	7	8	0	0	0	1.9629	1.5547	1.8795	3.01335167452588e-05	5.83803513004361	up
ONT.2015	128	111	97	10	11	11	30.0421	24.1046	27.6746	2.4536	2.4432	2.5843	4.5411823900979e-20	-2.93303	down
ONT.2026	1	0	0	7	5	6	0.2347	0	0	1.7175	1.1105	1.4096	0.00183567379852203	4.52463586643713	up
ONT.2027	0	0	0	14	12	6	0	0	0	3.435	2.6653	1.4096	3.35233419841163e-06	6.31503728541805	up
ONT.2038	0	0	0	5	7	6	0	0	0	1.2268	1.5547	1.4096	0.000156605844987823	5.47951013704588	up
ONT.2045	62	88	42	16	15	8	14.5517	19.1099	11.9828	3.9257	3.3316	1.8795	1.83970710734632e-07	-1.81492	down
ONT.2050	2	2	0	11	22	15	0.4694	0.4343	0	2.6989	4.8863	3.524	4.56705305118923e-06	4.05392974894874	up
ONT.2058	0	0	0	28	33	38	0	0	0	6.87	7.3295	8.9274	2.67330483884106e-10	7.94089227187531	up
ONT.2063	5	9	4	0	0	0	1.1735	1.9544	1.1412	0	0	0	0.00301318513474198	-4.53932	down
ONT.2069	5	6	5	0	0	0	1.1735	1.3029	1.4265	0	0	0	0.00457185037907613	-4.39858	down
ONT.2070	11	9	8	0	0	1	2.5817	1.9544	2.2824	0	0	0.2349	0.00277317072938417	-4.24359	down
ONT.2090	21	20	14	2	0	0	4.9288	4.3432	3.9943	0.4907	0	0	0.000242236509586417	-4.3088	down
ONT.2095	0	0	0	14	13	7	0	0	0	3.435	2.8874	1.6445	2.03560847370479e-06	6.40142160771916	up
ONT.2097	0	0	0	12	17	14	0	0	0	2.9443	3.7758	3.289	3.07170257663863e-07	6.73567934984181	up
ONT.2109	1	0	0	18	13	15	0.2347	0	0	4.4164	2.8874	3.524	7.82625689455176e-06	5.87826584377576	up
ONT.2110	71	84	60	102	137	126	16.664	18.2413	17.1183	25.0265	30.4285	29.6014	4.86093964647065e-12	1.22712685914524	up
ONT.2113	0	0	0	67	82	77	0	0	0	16.439	18.2127	18.0898	1.07836882399621e-13	9.13117758581775	up
ONT.2114	0	0	0	293	323	300	0	0	0	71.8899	71.7401	70.4796	2.74022123173976e-20	11.1512507063334	up
ONT.2133	4	3	5	8	9	20	0.9388	0.6515	1.4265	1.9629	1.9989	4.6986	0.0021516027324376	2.07112808423251	up
ONT.2139	7	6	3	13	11	13	1.6429	1.3029	0.8559	3.1897	2.4432	3.0541	0.00569437664274273	1.68464972971397	up
ONT.2148	0	0	0	26	20	17	0	0	0	6.3793	4.4421	3.9938	1.38642197652008e-08	7.29338992421025	up
ONT.2182	0	0	0	223	241	241	0	0	0	54.7149	53.5274	56.6186	5.66983725312799e-19	10.7737707936131	up
ONT.2195	1	0	0	9	12	7	0.2347	0	0	2.2082	2.6653	1.6445	0.00017937799379767	5.15522476761718	up
ONT.220	23	22	19	2	1	1	5.3982	4.7775	5.4208	0.4907	0.2221	0.2349	4.5068886204254e-05	-3.53943	down
ONT.2209	0	0	0	321	357	338	0	0	0	78.76	79.2917	79.4071	8.09575935474181e-21	11.3006485475387	up
ONT.2213	4	3	6	37	32	33	0.9388	0.6515	1.7118	9.0783	7.1074	7.7528	1.64236669260958e-11	3.42731388545229	up
ONT.2215	6	6	7	18	22	22	1.4082	1.3029	1.9971	4.4164	4.8863	5.1685	1.76810194161886e-05	2.16051152109038	up
ONT.2218	0	0	0	27	16	19	0	0	0	6.6247	3.5537	4.4637	1.64669415853524e-08	7.27305196632757	up
ONT.2232	0	0	0	42	40	45	0	0	0	10.305	8.8842	10.5719	2.65869736397724e-11	8.30229160506863	up
ONT.2233	2	12	9	25	15	28	0.4694	2.6059	2.5677	6.134	3.3316	6.5781	5.41231566087996e-05	2.03013482491664	up
ONT.2237	939	997	747	1415	1631	1579	220.387	216.507	213.123	347.182	362.254	370.958	1.04926066994234e-115	1.24953116439932	up
ONT.2241	0	0	0	22	36	17	0	0	0	5.3979	7.9958	3.9938	3.81054646515691e-09	7.53562762302077	up
ONT.225	12	17	13	1	0	1	2.8164	3.6917	3.709	0.2454	0	0.2349	0.00112154365520406	-3.92799	down
ONT.2258	2	1	0	14	11	15	0.4694	0.2172	0	3.435	2.4432	3.524	2.67603888584996e-05	4.21143448004624	up
ONT.2259	0	0	0	91	84	78	0	0	0	22.3276	18.6569	18.3247	3.45658816565436e-14	9.29695995383769	up
ONT.2260	0	1	3	55	67	84	0	0.2172	0.8559	13.4947	14.8811	19.7343	1.97488626100741e-15	6.14454893539109	up
ONT.2264	0	1	0	22	25	19	0	0.2172	0	5.3979	5.5526	4.4637	6.4320324794537e-07	6.39422756345263	up
ONT.2270	0	0	0	16	20	14	0	0	0	3.9257	4.4421	3.289	9.19656001988696e-08	6.95437612984619	up
ONT.2305	12	5	11	0	0	0	2.8164	1.0858	3.1384	0	0	0	0.000242563683808453	-5.23993	down
ONT.2316	37	46	34	395	488	450	8.6841	9.9893	9.7004	96.9165	108.388	105.719	1.60575515279602e-135	3.97282754926941	up
ONT.2318	0	0	0	54	36	51	0	0	0	13.2493	7.9958	11.9815	1.10691120177304e-11	8.45691411573276	up
ONT.2348	2	5	0	11	11	13	0.4694	1.0858	0	2.6989	2.4432	3.0541	0.000307643008032753	2.8152432298603	up
ONT.2356	19	32	16	123	125	133	4.4594	6.9491	4.5649	30.1791	27.7632	31.246	1.91150254165783e-36	2.97788865196948	up
ONT.2364	2	0	0	11	12	9	0.4694	0	0	2.6989	2.6653	2.1144	0.000222817894362783	4.46578934394661	up
ONT.2378	0	0	0	215	283	234	0	0	0	52.752	62.8559	54.9741	3.94945242401409e-19	10.8257063470295	up
ONT.2380	7	12	8	32	25	33	1.6429	2.6059	2.2824	7.8515	5.5526	7.7528	1.78415673456965e-07	2.20588423104347	up
ONT.2389	0	0	0	492	519	466	0	0	0	120.716	115.273	109.478	8.71032564374792e-23	11.840959540625	up
ONT.24	1	2	0	15	30	28	0.2347	0.4343	0	3.6804	6.6632	6.5781	8.74418045527898e-08	5.07120717781523	up
ONT.2435	1	0	1	27	26	20	0.2347	0	0.2853	6.6247	5.7747	4.6986	4.6582925389248e-07	5.65028671579429	up
ONT.2439	0	0	0	44	51	56	0	0	0	10.7958	11.3274	13.1562	5.41430207829833e-12	8.55006161435534	up
ONT.2440	9	7	3	20	17	21	2.1123	1.5201	0.8559	4.9072	3.7758	4.9336	5.82048948360021e-05	2.08641779850155	up
ONT.2466	7	5	5	30	39	24	1.6429	1.0858	1.4265	7.3607	8.6621	5.6384	1.28788118509229e-09	2.91048676703207	up
ONT.247	2	1	2	95	94	102	0.4694	0.2172	0.5706	23.309	20.8779	23.9631	2.18026370663152e-20	6.32639879898748	up
ONT.2473	0	1	0	4827	5419	5243	0	0.2172	0	1184.34	1203.59	1231.75	9.80924284929952e-33	14.2689114765667	up
ONT.2499	30	23	15	100	107	103	7.0411	4.9946	4.2796	24.5358	23.7653	24.198	2.0354743119834e-27	2.65570899606625	up
ONT.2522	0	0	0	170	180	185	0	0	0	41.7109	39.979	43.4624	1.24409805230904e-17	10.3759081237279	up
ONT.2526	0	0	0	67	74	65	0	0	0	16.439	16.4358	15.2706	2.65663121354762e-13	8.99850708589403	up
ONT.2557	14	48	20	6	4	10	3.2859	10.4236	5.7061	1.4721	0.8884	2.3493	0.0048363593971182	-1.54141	down
ONT.2560	1	2	3	13	17	6	0.2347	0.4343	0.8559	3.1897	3.7758	1.4096	0.00019752327087036	3.03239991053193	up
ONT.2563	35	42	31	2	2	3	8.2146	9.1206	8.8445	0.4907	0.4442	0.7048	9.70311125348038e-08	-3.48262	down
ONT.2569	0	0	0	27	18	22	0	0	0	6.6247	3.9979	5.1685	8.19284592401347e-09	7.38350120392521	up
ONT.2583	6	6	4	11	13	11	1.4082	1.3029	1.1412	2.6989	2.8874	2.5843	0.00949110678488982	1.5956505650357	up
ONT.2601	128	147	118	23	20	16	30.0421	31.9222	33.666	5.6432	4.4421	3.7589	2.38989314615945e-19	-2.27387	down
ONT.2612	0	0	0	149	156	116	0	0	0	36.5584	34.6485	27.2521	1.82182658764108e-16	10.0302088013905	up
ONT.2625	0	0	0	66	59	78	0	0	0	16.1936	13.1042	18.3247	3.19519876858069e-13	8.97960986857984	up
ONT.2643	1	0	0	355	386	383	0.2347	0	0	87.1021	85.7327	89.979	4.35134981325557e-18	10.4848548452644	up
ONT.2672	74	64	69	30	23	18	17.3681	13.8981	19.6861	7.3607	5.1084	4.2288	0.000156465457675603	-1.09152	down
ONT.2673	0	0	0	36	37	42	0	0	0	8.8329	8.2179	9.8671	6.65984023702104e-11	8.15833550799722	up
ONT.268	22	34	20	0	0	0	5.1635	7.3834	5.7061	0	0	0	2.92321048088551e-07	-6.63032	down
ONT.2682	0	0	0	20	20	7	0	0	0	4.9072	4.4421	1.6445	2.06760473957352e-07	6.86758798303071	up
ONT.2683	0	0	0	25	19	19	0	0	0	6.134	4.22	4.4637	1.34402674785635e-08	7.29338369978498	up
ONT.2690	20	24	21	6	7	5	4.6941	5.2118	5.9914	1.4721	1.5547	1.1747	0.00887884698292157	-1.39588	down
ONT.2713	18906	20564	15799	32727	36811	34092	4437.32	4465.64	4507.54	8029.84	8175.93	8009.31	0	1.36942990154484	up
ONT.2714	17	13	9	0	4	2	3.99	2.8231	2.5677	0	0.8884	0.4699	0.00785876323065705	-2.23766	down
ONT.2744	0	0	0	5	9	7	0	0	0	1.2268	1.9989	1.6445	6.02187645228034e-05	5.69935176933903	up
ONT.2756	2	2	3	39	34	41	0.4694	0.4343	0.8559	9.569	7.5516	9.6322	1.0682024698168e-12	4.48724643906357	up
ONT.2758	26	21	18	150	173	153	6.1023	4.5603	5.1355	36.8037	38.4243	35.9446	8.55882872838858e-49	3.33487030821128	up
ONT.2766	0	0	0	438	481	444	0	0	0	107.467	106.833	104.31	2.33090858320992e-22	11.7246495455286	up
ONT.277	0	0	1	104	104	99	0	0	0.2853	25.5172	23.099	23.2583	2.10146898068853e-12	8.61338488432113	up
ONT.2779	48	49	41	8	1	6	11.2658	10.6407	11.6975	1.9629	0.2221	1.4096	1.52655580008251e-08	-2.73708	down
ONT.2794	175	238	171	67	71	64	41.0732	51.6836	48.7872	16.439	15.7695	15.0357	1.90262573913397e-10	-1.06633	down
ONT.2809	7	10	8	28	20	29	1.6429	2.1716	2.2824	6.87	4.4421	6.813	3.30161957384212e-06	2.08887456733594	up
ONT.2850	0	0	0	8	5	8	0	0	0	1.9629	1.1105	1.8795	5.76761086247401e-05	5.7099951675206	up
ONT.2864	490	512	423	31	43	43	115.005	111.185	120.684	7.6061	9.5505	10.1021	2.20318450490901e-83	-3.14677	down
ONT.2867	0	0	0	113	127	114	0	0	0	27.7255	28.2074	26.7823	1.07590794992515e-15	9.77943885907349	up
ONT.288	23	23	23	6	4	2	5.3982	4.9946	6.562	1.4721	0.8884	0.4699	0.000474799000014201	-2.06953	down
ONT.290	3	1	1	8	17	10	0.7041	0.2172	0.2853	1.9629	3.7758	2.3493	0.00015199380929513	3.2637936305517	up
ONT.2904	27	40	23	109	153	139	6.337	8.6863	6.562	26.744	33.9821	32.6556	3.30078787017481e-33	2.62169481861992	up
ONT.2905	0	0	0	6	18	14	0	0	0	1.4721	3.9979	3.289	1.06098129179586e-06	6.55054676628101	up
ONT.2932	290	354	224	419	434	425	68.0642	76.874	63.9084	102.805	96.3938	99.8461	6.57699553049023e-28	1.02802384296252	up
ONT.294	22	24	15	0	0	0	5.1635	5.2118	4.2796	0	0	0	1.42480450729323e-06	-6.31467	down
ONT.2946	0	0	0	10	15	8	0	0	0	2.4536	3.3316	1.8795	2.5354722896284e-06	6.35256149766344	up
ONT.2948	0	0	0	709	764	740	0	0	0	173.959	169.689	173.85	5.17170462191804e-25	12.4240904169664	up
ONT.2949	12	11	6	25	29	30	2.8164	2.3887	1.7118	6.134	6.4411	7.048	1.79140941018436e-06	2.00433546289041	up
ONT.2951	50	58	43	3	0	5	11.7352	12.5952	12.2681	0.7361	0	1.1747	2.74274920376145e-10	-3.77148	down
ONT.2972	0	0	0	34	38	39	0	0	0	8.3422	8.44	9.1624	9.14472726006585e-11	8.10638910216993	up
ONT.2983	0	0	0	23	30	28	0	0	0	5.6432	6.6632	6.5781	1.55497429605895e-09	7.65022652910614	up
ONT.2990	1	0	0	14	17	24	0.2347	0	0	3.435	3.7758	5.6384	2.47391553526322e-06	6.13101089089159	up
ONT.2995	94	128	96	169	221	233	22.0622	27.7962	27.3893	41.4655	49.0853	54.7392	3.66697622707816e-22	1.43194609423548	up
ONT.3008	0	0	0	33	49	56	0	0	0	8.0968	10.8832	13.1562	1.42373398742107e-11	8.41787778226708	up
ONT.301	0	2	0	235	293	271	0	0.4343	0	57.6592	65.0769	63.6666	4.5166378587211e-18	9.1053383123969	up
ONT.3010	0	0	0	25	24	23	0	0	0	6.134	5.3305	5.4034	4.18669331943978e-09	7.48344092396558	up
ONT.3028	0	0	0	316	295	301	0	0	0	77.5332	65.5211	70.7146	2.89752613215378e-20	11.1467654049228	up
ONT.3034	0	0	0	35	46	39	0	0	0	8.5875	10.2169	9.1624	4.62343229405831e-11	8.21707644025364	up
ONT.3041	0	0	0	9	17	9	0	0	0	2.2082	3.7758	2.1144	1.71339473938543e-06	6.43492134751818	up
ONT.3050	0	0	0	21	37	34	0	0	0	5.1525	8.2179	7.9877	5.74298974894763e-10	7.83102399421372	up
ONT.3063	0	0	0	316	386	338	0	0	0	77.5332	85.7327	79.4071	6.31326529910946e-21	11.3332580148695	up
ONT.3071	9	6	10	0	0	0	2.1123	1.3029	2.8531	0	0	0	0.000431898748996831	-5.07163	down
ONT.3120	6	7	6	0	0	0	1.4082	1.5201	1.7118	0	0	0	0.00196526608466117	-4.64772	down
ONT.3138	13	16	9	19	21	21	3.0512	3.4745	2.5677	4.6618	4.6642	4.9336	0.00765226915916927	1.15429415421439	up
ONT.3146	6	4	4	13	5	17	1.4082	0.8686	1.1412	3.1897	1.1105	3.9938	0.00720666185640871	1.78907985046937	up
ONT.3174	64	58	43	127	139	134	15.0211	12.5952	12.2681	31.1605	30.8727	31.4809	6.82633246650386e-22	1.74255166356099	up
ONT.3182	0	0	0	41	51	41	0	0	0	10.0597	11.3274	9.6322	1.78132291069303e-11	8.36597653387557	up
ONT.3194	12	13	13	3	1	0	2.8164	2.8231	3.709	0.7361	0.2221	0	0.00322032264768935	-2.79292	down
ONT.3201	3	8	6	14	19	9	0.7041	1.7373	1.7118	3.435	4.22	2.1144	0.00298228964906722	1.76405592021947	up
ONT.3231	0	0	0	70	97	92	0	0	0	17.1751	21.5442	21.6138	2.89677731732455e-14	9.32654930112382	up
ONT.3233	0	0	0	81	88	81	0	0	0	19.874	19.5453	19.0295	3.84994813454492e-14	9.27798623091826	up
ONT.3236	5	4	3	17	16	13	1.1735	0.8686	0.8559	4.1711	3.5537	3.0541	9.1080371133814e-05	2.40485317662472	up
ONT.3246	0	0	0	89	103	105	0	0	0	21.8369	22.8769	24.6679	6.72762586715622e-15	9.52593526438025	up
ONT.3249	40	41	35	0	0	0	9.3882	8.9035	9.9857	0	0	0	9.16903220732148e-09	-7.25636	down
ONT.3250	381	434	340	890	970	893	89.4223	94.2466	97.0038	218.369	215.442	209.794	1.05635836918091e-128	1.71597996058943	up
ONT.3273	13	7	5	43	42	39	3.0512	1.5201	1.4265	10.5504	9.3284	9.1624	4.4439565874835e-12	2.77753592919472	up
ONT.3288	0	0	0	226	226	201	0	0	0	55.4509	50.1958	47.2214	1.36368138652269e-18	10.6640319964072	up
ONT.3297	15	20	10	0	0	0	3.5206	4.3432	2.8531	0	0	0	1.3060124296231e-05	-5.8664	down
ONT.3304	0	0	0	7	12	14	0	0	0	1.7175	2.6653	3.289	2.56836785874743e-06	6.35269884785634	up
ONT.3307	0	2	1	8	11	7	0	0.4343	0.2853	1.9629	2.4432	1.6445	0.000836219851136961	3.5809529486439	up
ONT.3317	0	0	0	6	10	7	0	0	0	1.4721	2.2211	1.6445	3.2256368751151e-05	5.83110788150504	up
ONT.3321	0	0	0	6	5	5	0	0	0	1.4721	1.1105	1.1747	0.000316935762884992	5.31504811601976	up
ONT.3327	2	3	1	8	9	8	0.4694	0.6515	0.2853	1.9629	1.9989	1.8795	0.00337338952039934	2.53431778623276	up
ONT.3336	0	0	0	27	26	23	0	0	0	6.6247	5.7747	5.4034	2.65374752644524e-09	7.56140983530153	up
ONT.3366	0	0	0	16	9	19	0	0	0	3.9257	1.9989	4.4637	2.85743387823675e-07	6.77783649150082	up
ONT.337	0	0	0	8	9	8	0	0	0	1.9629	1.9989	1.8795	1.69772762118867e-05	5.95568018384317	up
ONT.3384	0	0	0	9	6	5	0	0	0	2.2082	1.3326	1.1747	8.07710590174457e-05	5.6397457241347	up
ONT.3403	0	0	0	15	13	8	0	0	0	3.6804	2.8874	1.8795	1.28620460502084e-06	6.48473048073784	up
ONT.3405	0	0	0	50	49	43	0	0	0	12.2679	10.8832	10.1021	9.50163034230894e-12	8.46304011229236	up
ONT.3406	0	0	0	90	78	79	0	0	0	22.0822	17.3242	18.5596	4.42265921772714e-14	9.26301952999609	up
ONT.3409	2	0	1	5	13	8	0.4694	0	0.2853	1.2268	2.8874	1.8795	0.000978810171089313	3.56005020565715	up
ONT.3418	75	61	46	8	13	4	17.6028	13.2466	13.124	1.9629	2.8874	0.9397	1.30127245586372e-09	-2.39948	down
ONT.3424	7	11	8	0	0	0	1.6429	2.3887	2.2824	0	0	0	0.000372101508411213	-5.09381	down
ONT.3427	23	32	29	8	3	12	5.3982	6.9491	8.2739	1.9629	0.6663	2.8192	0.00378260233294749	-1.41102	down
ONT.3457	11	12	7	21	14	19	2.5817	2.6059	1.9971	5.1525	3.1095	4.4637	0.00553391778102063	1.32299344144549	up
ONT.346	0	0	0	11	10	11	0	0	0	2.6989	2.2211	2.5843	2.84639095930494e-06	6.31408269804188	up
ONT.3461	4	3	4	11	15	18	0.9388	0.6515	1.1412	2.6989	3.3316	4.2288	0.000123080366418321	2.45311276827432	up
ONT.3467	5	2	3	10	11	11	1.1735	0.4343	0.8559	2.4536	2.4432	2.5843	0.00261914981701474	2.13380254044917	up
ONT.3469	0	0	0	16	16	16	0	0	0	3.9257	3.5537	3.7589	1.21691244150768e-07	6.89805313970609	up
ONT.348	0	0	0	13	20	9	0	0	0	3.1897	4.4421	2.1144	4.30869655574955e-07	6.69988905237592	up
ONT.3496	8	16	6	1	0	0	1.8776	3.4745	1.7118	0.2454	0	0	0.00244341337056723	-4.30722	down
ONT.3505	0	0	0	12	11	8	0	0	0	2.9443	2.4432	1.8795	3.74054945465292e-06	6.26825600726703	up
ONT.3517	0	0	0	17	17	14	0	0	0	4.1711	3.7758	3.289	1.23556499101196e-07	6.89802203414026	up
ONT.3518	0	0	0	20	31	20	0	0	0	4.9072	6.8853	4.6986	5.2914925402542e-09	7.45782150092003	up
ONT.3519	0	0	0	49	93	55	0	0	0	12.0225	20.6558	12.9213	5.62022176884321e-13	8.92732243802554	up
ONT.3520	8	4	2	2403	2636	2432	1.8776	0.8686	0.5706	589.596	585.47	571.355	1.6139799769737e-131	9.52369710718772	up
ONT.3525	2	1	2	10	11	13	0.4694	0.2172	0.5706	2.4536	2.4432	3.0541	0.000156382101162525	3.21983931322102	up
ONT.3538	45	44	33	6	4	9	10.5617	9.555	9.4151	1.4721	0.8884	2.1144	1.15038726229824e-06	-2.21592	down
ONT.3540	0	0	0	41	45	30	0	0	0	10.0597	9.9947	7.048	6.61996748236241e-11	8.16991659452574	up
ONT.3571	1	2	2	126	131	153	0.2347	0.4343	0.5706	30.9151	29.0958	35.9446	6.58948417892139e-24	6.82151206232999	up
ONT.3578	106	118	95	19	32	24	24.8786	25.6247	27.104	4.6618	7.1074	5.6384	4.66717682095426e-11	-1.62955	down
ONT.3598	0	0	0	1365	1630	1500	0	0	0	334.914	362.032	352.398	3.77826718382543e-29	13.4451495892115	up
ONT.3599	0	0	0	331	396	354	0	0	0	81.2135	87.9538	83.166	3.95221699937609e-21	11.3892896649455	up
ONT.3605	28	25	19	2	2	3	6.5717	5.429	5.4208	0.4907	0.4442	0.7048	3.08545879784484e-05	-2.89689	down
ONT.3606	31	40	20	78	81	66	7.2758	8.6863	5.7061	19.1379	17.9905	15.5055	6.99772744420277e-13	1.77959208084278	up
ONT.3607	931	986	784	2692	3008	2756	218.51	214.118	223.679	660.504	668.093	647.473	0	2.10874646819169	up
ONT.3624	855	926	657	1726	1919	1745	200.672	201.088	187.446	423.488	426.22	409.957	7.6108624938279e-198	1.61048982906466	up
ONT.3639	0	0	0	5	6	6	0	0	0	1.2268	1.3326	1.4096	0.000221105110778821	5.39871864323801	up
ONT.3652	1	1	7	15	12	6	0.2347	0.2172	1.9971	3.6804	2.6653	1.4096	0.00294156891138049	2.28541974525336	up
ONT.3674	23	27	18	41	38	42	5.3982	5.8633	5.1355	10.0597	8.44	9.8671	2.61594472247083e-05	1.29997904446786	up
ONT.3676	0	0	0	76	103	76	0	0	0	18.6472	22.8769	17.8548	3.4177425242059e-14	9.30398268185017	up
ONT.3682	1	2	5	10	6	13	0.2347	0.4343	1.4265	2.4536	1.3326	3.0541	0.00366230105312417	2.2946924904584	up
ONT.3689	17	17	17	24	22	32	3.99	3.6917	4.8502	5.8886	4.8863	7.5178	0.00507985099085957	1.07043156767767	up
ONT.3690	29	24	27	60	46	65	6.8064	5.2118	7.7032	14.7215	10.2169	15.2706	2.7135471829373e-08	1.55347931683862	up
ONT.3694	13	10	5	0	0	1	3.0512	2.1716	1.4265	0	0	0.2349	0.00316325643088301	-4.21956	down
ONT.3697	2342	2425	1894	35	45	50	549.677	526.609	540.368	8.5875	9.9947	11.7466	0	-5.21633	down
ONT.3699	0	0	0	41	46	40	0	0	0	10.0597	10.2169	9.3973	2.66912510269273e-11	8.30052285654925	up
ONT.3709	193	190	143	27	35	40	45.2979	41.26	40.7987	6.6247	7.7737	9.3973	9.11234062688049e-21	-1.90204	down
ONT.3729	143	134	109	12	12	15	33.5627	29.0992	31.0983	2.9443	2.6653	3.524	1.30098695396854e-22	-2.84481	down
ONT.3732	4	3	3	11	13	6	0.9388	0.6515	0.8559	2.6989	2.8874	1.4096	0.00506020080621626	2.04323919304016	up
ONT.3734	1368	1383	1052	270	308	279	321.075	300.33	300.141	66.2467	68.4085	65.5461	1.75245671413809e-110	-1.6856	down
ONT.3735	10	9	10	0	0	0	2.347	1.9544	2.8531	0	0	0	0.000180998568605572	-5.26854	down
ONT.3738	58	60	63	141	158	145	13.6128	13.0295	17.9742	34.5955	35.0927	34.0652	1.14900651043896e-23	1.74996921141423	up
ONT.3744	0	0	0	5	6	8	0	0	0	1.2268	1.3326	1.8795	0.000112072677676886	5.55942870179925	up
ONT.3746	0	0	0	21	20	20	0	0	0	5.1525	4.4421	4.6986	1.70500899732275e-08	7.24433825812898	up
ONT.3756	0	0	0	65	53	54	0	0	0	15.9483	11.7716	12.6863	1.55307846274912e-12	8.74159760236032	up
ONT.3759	0	0	0	17	13	23	0	0	0	4.1711	2.8874	5.4034	6.07563482368852e-08	7.04355593783923	up
ONT.3768	0	0	0	36	36	31	0	0	0	8.8329	7.9958	7.2829	1.81470286585602e-10	7.99956778047762	up
ONT.377	0	0	0	11	8	12	0	0	0	2.6989	1.7768	2.8192	3.7208146280669e-06	6.27040864787296	up
ONT.3774	60	51	50	4	1	5	14.0822	11.0751	14.2653	0.9814	0.2221	1.1747	6.86743458209935e-11	-3.55308	down
ONT.3782	17	20	19	103	131	106	3.99	4.3432	5.4208	25.2719	29.0958	24.9028	3.24036578552571e-33	3.06082310925221	up
ONT.3785	0	0	0	13	24	28	0	0	0	3.1897	5.3305	6.5781	1.25568752822724e-08	7.32997333041262	up
ONT.3788	0	0	0	13	13	13	0	0	0	3.1897	2.8874	3.0541	6.29003635206778e-07	6.59849326432587	up
ONT.3805	51	64	43	77	83	73	11.9699	13.8981	12.2681	18.8926	18.4348	17.15	1.41871042137415e-06	1.02751110246239	up
ONT.381	0	0	0	7	16	7	0	0	0	1.7175	3.5537	1.6445	5.9622178378066e-06	6.21004510222654	up
ONT.3833	164	201	123	216	280	259	38.4915	43.6488	35.0926	52.9974	62.1895	60.8474	2.22960218811126e-18	1.09842935075923	up
ONT.385	0	1	0	118	103	106	0	0.2172	0	28.9523	22.8769	24.9028	1.19145577298608e-12	8.7059301430402	up
ONT.3850	7	10	9	0	0	0	1.6429	2.1716	2.5677	0	0	0	0.000356405883457072	-5.10472	down
ONT.3855	1	1	2	75	76	63	0.2347	0.2172	0.5706	18.4019	16.88	14.8007	7.68384149840699e-16	6.2038768986242	up
ONT.3925	0	0	0	17	12	12	0	0	0	4.1711	2.6653	2.8192	4.43949266351258e-07	6.67449976424932	up
ONT.3962	8	26	16	4	4	2	1.8776	5.6461	4.5649	0.9814	0.8884	0.4699	0.00829940869140991	-1.85171	down
ONT.3966	0	0	0	48	52	51	0	0	0	11.7772	11.5495	11.9815	5.2576929386857e-12	8.55066663379373	up
ONT.3967	0	4	1	9	12	9	0	0.8686	0.2853	2.2082	2.6653	2.1144	0.000584184528370043	3.06342446673407	up
ONT.3968	0	0	0	9	10	10	0	0	0	2.2082	2.2211	2.3493	5.92106922615237e-06	6.16999903088495	up
ONT.3977	0	0	0	21	21	22	0	0	0	5.1525	4.6642	5.1685	1.13803106621777e-08	7.31309898047008	up
ONT.3978	8	8	2	39	42	38	1.8776	1.7373	0.5706	9.569	9.3284	8.9274	7.89627876121623e-13	3.19925764230662	up
ONT.3980	10	5	6	12	22	26	2.347	1.0858	1.7118	2.9443	4.8863	6.1082	0.000132600546262341	1.96789368101145	up
ONT.3982	0	0	0	53	66	51	0	0	0	13.004	14.659	11.9815	1.76151959732972e-12	8.72002528625532	up
ONT.3983	16	15	18	49	61	58	3.7553	3.2574	5.1355	12.0225	13.5484	13.6261	4.42765709959927e-13	2.23123746342409	up
ONT.3993	76	66	54	11	21	16	17.8375	14.3324	15.4065	2.6989	4.6642	3.7589	7.309293411564e-07	-1.57013	down
ONT.4009	0	0	0	7	8	8	0	0	0	1.7175	1.7768	1.8795	3.03660042633353e-05	5.83529895467177	up
ONT.4014	29	23	21	0	0	0	6.8064	4.9946	5.9914	0	0	0	3.56115515881397e-07	-6.58892	down
ONT.4018	1394	1373	974	9	3	7	327.178	298.158	277.887	2.2082	0.6663	1.6445	8.95780417759984e-98	-7.15232	down
ONT.4037	0	2	0	1020	1016	997	0	0.4343	0	250.265	225.659	234.227	3.12328199953405e-26	11.0317386247369	up
ONT.4072	20	12	23	73	83	84	4.6941	2.6059	6.562	17.9111	18.4348	19.7343	4.0529649723988e-20	2.57348676340171	up
ONT.4078	0	0	0	6	9	5	0	0	0	1.4721	1.9989	1.1747	8.31152754109901e-05	5.63017822640744	up
ONT.4082	79	87	66	18	13	21	18.5416	18.8928	18.8302	4.4164	2.8874	4.9336	8.85331245224944e-09	-1.69178	down
ONT.4087	43	56	41	9	5	3	10.0923	12.1609	11.6975	2.2082	1.1105	0.7048	2.44372017844917e-08	-2.57469	down
ONT.411	0	2	0	16	28	28	0	0.4343	0	3.9257	6.219	6.5781	6.19910323489367e-07	5.63722998241129	up
ONT.4123	0	0	0	7	5	6	0	0	0	1.7175	1.1105	1.4096	0.000153401402902693	5.48653016648083	up
ONT.4179	2	1	1	145	155	151	0.4694	0.2172	0.2853	35.5769	34.4264	35.4747	3.05223621003659e-22	7.28102649304186	up
ONT.4181	0	1	1	18	36	33	0	0.2172	0.2853	4.4164	7.9958	7.7528	1.2620350850133e-07	5.89945937799508	up
ONT.4204	3	3	6	429	480	508	0.7041	0.6515	1.7118	105.259	106.611	119.346	1.41656723164321e-65	7.34614128816754	up
ONT.4213	0	0	0	6	18	15	0	0	0	1.4721	3.9979	3.524	8.75835999143921e-07	6.58828338334059	up
ONT.4214	0	0	0	13	11	7	0	0	0	3.1897	2.4432	1.6445	3.91968127226635e-06	6.26928291952555	up
ONT.4221	6	10	7	0	1	0	1.4082	2.1716	1.9971	0	0.2221	0	0.00678120118551671	-3.95344	down
ONT.4229	0	0	0	8	7	5	0	0	0	1.9629	1.5547	1.1747	7.94698727484907e-05	5.63654421022469	up
ONT.424	0	0	0	12	13	12	0	0	0	2.9443	2.8874	2.8192	9.46671802408534e-07	6.52168898307811	up
ONT.4241	25	32	17	148	149	194	5.8676	6.9491	4.8502	36.313	33.0937	45.5768	3.15726683559572e-46	3.19997912662255	up
ONT.4252	0	0	0	99	143	146	0	0	0	24.2905	31.7611	34.3001	4.61578260610792e-16	9.90922965580542	up
ONT.4258	0	0	0	61	77	72	0	0	0	14.9668	17.1021	16.9151	2.25115000293408e-13	9.02493017346227	up
ONT.4259	0	0	0	241	292	224	0	0	0	59.1313	64.8548	52.6248	2.69064717473076e-19	10.8749816365786	up
ONT.4260	0	0	0	47	59	38	0	0	0	11.5318	13.1042	8.9274	9.14982601932075e-12	8.48026779758537	up
ONT.4266	0	0	0	242	301	260	0	0	0	59.3767	66.8538	61.0823	1.3206682374314e-19	10.9599507248329	up
ONT.4275	1	6	2	11	9	13	0.2347	1.3029	0.5706	2.6989	1.9989	3.0541	0.00139089448988258	2.35716743380083	up
ONT.4278	0	0	0	3933	4539	4172	0	0	0	964.994	1008.14	980.137	9.18927598765088e-36	14.937520405216	up
ONT.4292	36	43	35	53	55	62	8.4493	9.3378	9.9857	13.004	12.2158	14.5658	3.50793660549498e-05	1.03845830289881	up
ONT.4304	145	133	124	36	37	41	34.0321	28.882	35.3779	8.8329	8.2179	9.6322	9.31192535809292e-11	-1.36167	down
ONT.4306	29	33	26	6	8	4	6.8064	7.1662	7.4179	1.4721	1.7768	0.9397	0.000223558062370048	-1.8286	down
ONT.4311	0	0	0	7	9	5	0	0	0	1.7175	1.9989	1.1747	5.9697025762721e-05	5.70230767915959	up
ONT.4326	13	22	12	419	437	419	3.0512	4.7775	3.4237	102.805	97.0601	98.4366	5.22548463482844e-115	5.22739386655583	up
ONT.4327	287	255	220	2727	2982	2723	67.3601	55.3753	62.7672	669.092	662.319	639.72	0	3.93037395357709	up
ONT.433	31	16	18	1	0	0	7.2758	3.4745	5.1355	0.2454	0	0	3.3495364011973e-05	-5.46393	down
ONT.4344	16	31	15	0	0	0	3.7553	6.7319	4.2796	0	0	0	1.50473311789798e-06	-6.32725	down
ONT.4360	20	10	11	27	31	23	4.6941	2.1716	3.1384	6.6247	6.8853	5.4034	0.00032889981511815	1.44032373327365	up
ONT.4363	28	16	16	9501	10239	10012	6.5717	3.4745	4.5649	2331.15	2274.14	2352.14	0	9.41776520102208	up
ONT.4368	0	0	0	33	21	28	0	0	0	8.0968	4.6642	6.5781	1.47091242544462e-09	7.67541668522099	up
ONT.437	0	2	1	7	8	7	0	0.4343	0.2853	1.7175	1.7768	1.6445	0.00242032081245263	3.34257694618763	up
ONT.4376	0	0	0	44	50	45	0	0	0	10.7958	11.1053	10.5719	1.15409166619701e-11	8.43066736673074	up
ONT.438	4	5	1	148	177	174	0.9388	1.0858	0.2853	36.313	39.3127	40.8782	1.91562389592878e-36	6.10623197433306	up
ONT.439	80	94	51	945	1060	1031	18.7763	20.4129	14.5506	231.863	235.432	242.215	1.00493311836276e-300	4.22063394163798	up
ONT.4390	0	0	0	11	15	6	0	0	0	2.6989	3.3316	1.4096	3.47720791865922e-06	6.30891359457685	up
ONT.4392	68	78	48	1	1	1	15.9599	16.9383	13.6947	0.2454	0.2221	0.2349	6.65734692630871e-10	-5.54124	down
ONT.4411	2	2	0	12	16	20	0.4694	0.4343	0	2.9443	3.5537	4.6986	4.0272711042031e-06	4.05825281078462	up
ONT.4420	41	53	41	126	140	127	9.6229	11.5094	11.6975	30.9151	31.0948	29.8364	7.93010106071029e-26	2.00444	up
ONT.4427	1	7	4	235	247	257	0.2347	1.5201	1.1412	57.6592	54.8601	60.3775	1.14013633432501e-48	6.40931972469475	up
ONT.4447	0	0	0	30	33	28	0	0	0	7.3607	7.3295	6.5781	5.47698868630373e-10	7.81982877685647	up
ONT.446	0	0	0	12	21	17	0	0	0	2.9443	4.6642	3.9938	9.79046800399674e-08	6.95119494760737	up
ONT.4475	67	73	67	201	254	218	15.7252	15.8525	19.1155	49.317	56.4148	51.2152	3.26951496229211e-45	2.15903781254603	up
ONT.4480	22	28	19	43	32	36	5.1635	6.0804	5.4208	10.5504	7.1074	8.4576	0.000317742337347153	1.15599	up
ONT.4484	58	66	47	86	96	94	13.6128	14.3324	13.4094	21.1008	21.3221	22.0836	5.26354939143322e-09	1.1560592686852	up
ONT.4492	127	111	99	351	370	320	29.8074	24.1046	28.2452	86.1207	82.179	75.1783	9.8352606568254e-65	2.08838077739892	up
ONT.4501	14	22	19	31	48	27	3.2859	4.7775	5.4208	7.6061	10.6611	6.3432	7.17140872273262e-05	1.40103651159072	up
ONT.4507	0	1	0	26	33	27	0	0.2172	0	6.3793	7.3295	6.3432	9.1966366631474e-08	6.77498976973509	up
ONT.4514	2879	3082	2249	923	1059	958	675.713	669.281	641.652	226.466	235.21	225.065	6.05597307159944e-94	-1.01592	down
ONT.4519	12	10	9	0	0	0	2.8164	2.1716	2.5677	0	0	0	0.000125568050311944	-5.35312	down
ONT.4524	0	0	0	67	75	64	0	0	0	16.439	16.6579	15.0357	2.66946289018534e-13	8.99834889478741	up
ONT.4526	0	0	0	11	6	11	0	0	0	2.6989	1.3326	2.5843	8.18349045317927e-06	6.12624342475764	up
ONT.4534	0	0	0	62	50	65	0	0	0	15.2122	11.1053	15.2706	1.20110794547195e-12	8.78293870181071	up
ONT.4548	0	0	0	225	255	246	0	0	0	55.2056	56.6369	57.7933	4.08673121664352e-19	10.8156086313052	up
ONT.4558	0	0	0	20	17	16	0	0	0	4.9072	3.7758	3.7589	5.55470887467805e-08	7.04277633587973	up
ONT.456	29	27	11	3	4	2	6.8064	5.8633	3.1384	0.7361	0.8884	0.4699	0.000305050124779923	-2.40763	down
ONT.459	31	33	19	9	7	7	7.2758	7.1662	5.4208	2.2082	1.5547	1.6445	0.00370508214548698	-1.37439	down
ONT.4590	3	4	0	32	30	31	0.7041	0.8686	0	7.8515	6.6632	7.2829	8.70394133156332e-11	4.2082297579788	up
ONT.4616	5	1	2	10	20	11	1.1735	0.2172	0.5706	2.4536	4.4421	2.5843	0.000112900710090362	2.80859897647101	up
ONT.4620	3	3	2	54	78	60	0.7041	0.6515	0.5706	13.2493	17.3242	14.0959	8.03507058540633e-19	5.04643729000466	up
ONT.4636	0	0	0	33	32	34	0	0	0	8.0968	7.1074	7.9877	2.56035911729899e-10	7.94277303196386	up
ONT.4637	0	0	0	42	55	55	0	0	0	10.305	12.2158	12.9213	5.18036065821273e-12	8.55832331081183	up
ONT.4638	0	1	0	20	23	17	0	0.2172	0	4.9072	5.1084	3.9938	1.2733221878421e-06	6.25657754342313	up
ONT.4639	0	0	0	10	5	9	0	0	0	2.4536	1.1105	2.1144	2.42365607270951e-05	5.90479115215772	up
ONT.4663	7	7	2	44	63	38	1.6429	1.5201	0.5706	10.7958	13.9926	8.9274	1.33471473326997e-15	3.64885665152621	up
ONT.467	0	0	0	75	60	50	0	0	0	18.4019	13.3263	11.7466	8.34142812358051e-13	8.84715706541133	up
ONT.4678	0	0	0	7	9	7	0	0	0	1.7175	1.9989	1.6445	3.08545879784484e-05	5.83389008272692	up
ONT.4681	1	2	3	101	120	115	0.2347	0.4343	0.8559	24.7812	26.6527	27.0172	9.49098150418967e-24	6.26863316466909	up
ONT.4689	0	1	0	7	9	11	0	0.2172	0	1.7175	1.9989	2.5843	0.000217985753082596	5.10392946453686	up
ONT.4690	5000	5398	4259	10788	12633	11759	1173.52	1172.22	1215.12	2646.92	2805.86	2762.57	0	1.72384316930626	up
ONT.4695	0	0	0	14	21	21	0	0	0	3.435	4.6642	4.9336	3.75032513624232e-08	7.11650646188908	up
ONT.4703	5	7	7	13	21	13	1.1735	1.5201	1.9971	3.1897	4.6642	3.0541	0.00139388459263297	1.7585038004558	up
ONT.4706	1	0	0	433	446	477	0.2347	0	0	106.24	99.0591	112.063	5.45688383050183e-19	10.7561705394752	up
ONT.4712	0	0	0	54	62	71	0	0	0	13.2493	13.7705	16.6802	7.0665883335396e-13	8.85866628377285	up
ONT.4732	1	0	0	61	81	62	0.2347	0	0	14.9668	17.9905	14.5658	8.53589628545646e-11	8.02056292574985	up
ONT.4740	0	0	0	66	49	61	0	0	0	16.1936	10.8832	14.3309	1.28121607011495e-12	8.77570678498114	up
ONT.4743	0	0	0	24	26	29	0	0	0	5.8886	5.7747	6.813	1.90320316280996e-09	7.6161041200034	up
ONT.4759	7	7	14	20	25	22	1.6429	1.5201	3.9943	4.9072	5.5526	5.1685	0.000240617933830567	1.69374610263435	up
ONT.4765	1	1	0	7	9	5	0.2347	0.2172	0	1.7175	1.9989	1.1747	0.00261146920079499	3.86598202954481	up
ONT.4772	0	0	0	272	314	285	0	0	0	66.7374	69.7411	66.9556	4.99742766987458e-20	11.0780744521314	up
ONT.479	6	10	6	0	1	0	1.4082	2.1716	1.7118	0	0.2221	0	0.00835187176631655	-3.88154	down
ONT.4795	0	0	0	82	122	108	0	0	0	20.1194	27.0969	25.3727	4.44099985372688e-15	9.5942793807955	up
ONT.480	60	67	43	6	5	2	14.0822	14.5496	12.2681	1.4721	1.1105	0.4699	3.6072850983586e-11	-3.23664	down
ONT.4804	10	19	14	0	3	2	2.347	4.126	3.9943	0	0.6663	0.4699	0.00232731771815864	-2.64791	down
ONT.4816	0	0	0	8	18	15	0	0	0	1.9629	3.9979	3.524	5.21064334426602e-07	6.66273578358689	up
ONT.4837	272	348	283	66	81	64	63.8395	75.571	80.7414	16.1936	17.9905	15.0357	3.57473434967571e-27	-1.63887	down
ONT.4847	0	0	0	63	92	78	0	0	0	15.4576	20.4337	18.3247	8.51030479104918e-14	9.1732438116811	up
ONT.4849	8	5	6	0	0	0	1.8776	1.0858	1.7118	0	0	0	0.00196692172346538	-4.65713	down
ONT.4861	0	0	0	5	6	6	0	0	0	1.2268	1.3326	1.4096	0.000221105110778821	5.39871864323801	up
ONT.4879	7	6	7	15	18	19	1.6429	1.3029	1.9971	3.6804	3.9979	4.4637	0.000439640381120018	1.83272745131032	up
ONT.4889	1	0	0	368	429	401	0.2347	0	0	90.2918	95.2833	94.2078	2.17745931842806e-18	10.5760709583416	up
ONT.4917	735	803	588	230	225	249	172.508	174.378	167.76	56.4324	49.9737	58.4981	2.11143694561719e-37	-1.12823	down
ONT.4925	698	750	514	178	183	217	163.823	162.869	146.647	43.6737	40.6453	50.9803	2.49632304963862e-39	-1.29387	down
ONT.4935	0	0	0	35	27	29	0	0	0	8.5875	5.9968	6.813	5.57811117936924e-10	7.82368510885733	up
ONT.4939	28	19	21	1	1	1	6.5717	4.126	5.9914	0.2454	0.2221	0.2349	3.00794133803237e-05	-4.05142	down
ONT.4944	0	0	1	1152	1206	1226	0	0	0.2853	282.653	267.859	288.027	5.03400263967259e-24	12.1582034405847	up
ONT.4959	63	61	54	112	102	114	14.7864	13.2466	15.4065	27.4801	22.6548	26.7823	1.20041646475843e-12	1.34363885168338	up
ONT.4983	0	0	0	7	6	11	0	0	0	1.7175	1.3326	2.5843	2.42878839350184e-05	5.89950361471246	up
ONT.4984	21	22	18	248	273	269	4.9288	4.7775	5.1355	60.8488	60.6348	63.1967	3.70252598116344e-83	4.15830771425724	up
ONT.502	5	6	5	12	13	24	1.1735	1.3029	1.4265	2.9443	2.8874	5.6384	0.000301058926765993	2.07660801015818	up
ONT.5024	0	0	0	25	20	24	0	0	0	6.134	4.4421	5.6384	6.12538487770215e-09	7.42392583926016	up
ONT.5036	0	0	0	53	61	61	0	0	0	13.004	13.5484	14.3309	1.29324562576052e-12	8.76287515760315	up
ONT.5054	19	30	18	38	39	55	4.4594	6.5147	5.1355	9.3236	8.6621	12.9213	3.5758894048454e-06	1.44855419279769	up
ONT.5057	7	10	6	14	18	22	1.6429	2.1716	1.7118	3.435	3.9979	5.1685	0.000747902679095325	1.69905917867419	up
ONT.5071	1	0	0	443	488	476	0.2347	0	0	108.694	108.388	111.828	3.59823899310346e-19	10.8086884320341	up
ONT.5112	1	0	0	281	309	309	0.2347	0	0	68.9456	68.6306	72.594	4.87800480236606e-17	10.1624945127639	up
ONT.5114	0	0	0	9	10	16	0	0	0	2.2082	2.2211	3.7589	1.60651283455814e-06	6.44157469482975	up
ONT.5120	0	0	0	224	245	220	0	0	0	54.9602	54.4158	51.6851	7.40270508509321e-19	10.7404743659643	up
ONT.5121	0	0	0	253	293	256	0	0	0	62.0756	65.0769	60.1426	1.31360905204498e-19	10.9589410202328	up
ONT.5122	0	0	0	506	505	468	0	0	0	124.151	112.163	109.948	8.56772909068737e-23	11.8435466528951	up
ONT.5123	0	0	0	23	16	18	0	0	0	5.6432	3.5537	4.2288	3.13845307383365e-08	7.14989504540902	up
ONT.5126	0	0	0	22	19	16	0	0	0	5.3979	4.22	3.7589	3.10554678077014e-08	7.14761469129864	up
ONT.5129	0	0	0	16	10	14	0	0	0	3.9257	2.2211	3.289	5.44261319346851e-07	6.63983387848292	up
ONT.5137	9	13	8	18	21	23	2.1123	2.8231	2.2824	4.4164	4.6642	5.4034	0.000818116081075993	1.51532258786819	up
ONT.5143	881	842	719	1523	1794	2345	206.774	182.847	205.135	373.68	398.457	550.916	3.85523348067291e-18	1.66981684740321	up
ONT.5145	2	1	2	103	94	118	0.4694	0.2172	0.5706	25.2719	20.8779	27.722	4.08480426687874e-21	6.44158719050247	up
ONT.5153	0	0	0	24	20	24	0	0	0	5.8886	4.4421	5.6384	6.91180090451609e-09	7.4024317799483	up
ONT.5154	0	0	0	26	24	10	0	0	0	6.3793	5.3305	2.3493	2.73368617667926e-08	7.2210400179267	up
ONT.5163	0	0	0	547	615	589	0	0	0	134.211	136.595	138.375	1.03587857262818e-23	12.0858079877468	up
ONT.5164	0	0	0	119	99	119	0	0	0	29.1976	21.9884	27.9569	1.84995425733678e-15	9.71168413843074	up
ONT.5187	26	26	19	267	356	323	6.1023	5.6461	5.4208	65.5106	79.0696	75.8831	4.96910636630149e-95	4.19812462637141	up
ONT.5210	0	0	0	15	18	16	0	0	0	3.6804	3.9979	3.7589	1.04578628239265e-07	6.92587243958006	up
ONT.5211	0	0	0	44	44	59	0	0	0	10.7958	9.7726	13.861	7.23216293418376e-12	8.51283981099173	up
ONT.5212	0	0	0	11	6	7	0	0	0	2.6989	1.3326	1.6445	2.39351362473462e-05	5.90470262015127	up
ONT.5215	10	6	5	16	19	13	2.347	1.3029	1.4265	3.9257	4.22	3.0541	0.00193760796286885	1.65572620924591	up
ONT.5221	0	0	0	31	23	20	0	0	0	7.6061	5.1084	4.6986	3.58097661672727e-09	7.52600418070757	up
ONT.5227	1	2	2	5	9	13	0.2347	0.4343	0.5706	1.2268	1.9989	3.0541	0.00146483330600873	2.88735500791755	up
ONT.5232	0	0	0	28	35	25	0	0	0	6.87	7.7737	5.8733	7.67533938184162e-10	7.76996079452919	up
ONT.5244	0	6	2	12	10	10	0	1.3029	0.5706	2.9443	2.2211	2.3493	0.00134311013099946	2.48362321950875	up
ONT.5258	6	6	0	11	16	8	1.4082	1.3029	0	2.6989	3.5537	1.8795	0.00336430498004454	2.03717097333037	up
ONT.5261	66	79	51	1	2	3	15.4905	17.1555	14.5506	0.2454	0.4442	0.7048	3.59730974570676e-12	-4.559	down
ONT.5265	6092	6515	5097	8860	9484	9192	1429.82	1414.79	1454.2	2173.87	2106.45	2159.5	0	1.09992312047972	up
ONT.5282	0	0	0	11	19	9	0	0	0	2.6989	4.22	2.1144	7.63922624039236e-07	6.59174517292551	up
ONT.5305	0	0	0	29	36	37	0	0	0	7.1154	7.9958	8.6925	2.02168718986744e-10	7.98337470019195	up
ONT.5312	0	0	0	9	11	8	0	0	0	2.2082	2.4432	1.8795	7.81067113359329e-06	6.11815675083908	up
ONT.532	0	0	0	13	20	17	0	0	0	3.1897	4.4421	3.9938	9.38103945747733e-08	6.95251297119093	up
ONT.5330	0	0	0	36	42	64	0	0	0	8.8329	9.3284	15.0357	1.15617280793114e-11	8.4615591514651	up
ONT.5340	315	364	257	85	97	90	73.9318	79.0456	73.3235	20.8554	21.5442	21.1439	1.52029389575946e-22	-1.31637	down
ONT.5355	66	84	68	27	20	15	15.4905	18.2413	19.4008	6.6247	4.4421	3.524	3.27198263126401e-06	-1.35173	down
ONT.5362	0	0	0	6	6	7	0	0	0	1.4721	1.3326	1.6445	0.000107993969794567	5.56105006747833	up
ONT.5374	0	0	0	44	41	40	0	0	0	10.7958	9.1063	9.3973	3.07236776997826e-11	8.27962263334823	up
ONT.5386	5	3	2	64	51	50	1.1735	0.6515	0.5706	15.7029	11.3274	11.7466	1.16182240066784e-17	4.51281662011204	up
ONT.5388	3325	3630	2762	8426	9378	8391	780.391	788.284	788.014	2067.39	2082.91	1971.32	0	1.89407994680685	up
ONT.5392	36	45	41	61	82	99	8.4493	9.7721	11.6975	14.9668	18.2127	23.2583	8.89217960976449e-10	1.4439609976655	up
ONT.5396	237	246	209	384	455	400	55.6249	53.4209	59.6288	94.2175	101.058	93.9728	7.21730751814548e-40	1.30020260540332	up
ONT.5405	206	201	150	446	498	444	48.3491	43.6488	42.7958	109.43	110.609	104.31	3.22626705503276e-71	1.78171813880329	up
ONT.5409	0	0	0	23	21	22	0	0	0	5.6432	4.6642	5.1685	8.79935800379725e-09	7.35843783842386	up
ONT.5410	0	0	0	14	22	12	0	0	0	3.435	4.8863	2.8192	1.40630084676781e-07	6.89261559002603	up
ONT.5411	4	6	0	15	11	16	0.9388	1.3029	0	3.6804	2.4432	3.7589	0.000163168628075713	2.56684422620953	up
ONT.5426	0	1	2	21	10	12	0	0.2172	0.5706	5.1525	2.2211	2.8192	1.67566542922591e-05	4.3025400338251	up
ONT.5433	20	23	28	0	1	0	4.6941	4.9946	7.9886	0	0.2221	0	1.72291263984631e-05	-5.60722	down
ONT.5444	70	68	50	13	7	14	16.4293	14.7668	14.2653	3.1897	1.5547	3.289	1.24103766270495e-08	-1.99824	down
ONT.5452	19	25	17	4	2	5	4.4594	5.429	4.8502	0.9814	0.4442	1.1747	0.00133221447232145	-2.00078	down
ONT.5464	0	1	1	9	9	9	0	0.2172	0.2853	2.2082	1.9989	2.1144	0.000603718308733272	4.21576985550612	up
ONT.5474	21	25	27	4	8	7	4.9288	5.429	7.7032	0.9814	1.7768	1.6445	0.00376253265068261	-1.49828	down
ONT.5489	0	0	0	6	13	8	0	0	0	1.4721	2.8874	1.8795	1.1489397500043e-05	6.05959009152443	up
ONT.5513	0	0	0	9	10	10	0	0	0	2.2082	2.2211	2.3493	5.92106922615237e-06	6.16999903088495	up
ONT.5527	9	3	4	10985	12492	11354	2.1123	0.6515	1.1412	2695.26	2774.54	2667.42	1.7095842389994e-221	11.5512584048383	up
ONT.5548	2	0	5	25	35	32	0.4694	0	1.4265	6.134	7.7737	7.5178	1.51581545969545e-10	4.15841711294601	up
ONT.5551	10	10	9	23	38	25	2.347	2.1716	2.5677	5.6432	8.44	5.8733	1.6331070828097e-06	2.02441976931249	up
ONT.556	0	0	0	28	25	19	0	0	0	6.87	5.5526	4.4637	4.43427773206922e-09	7.4843056512007	up
ONT.5566	32	35	23	1	0	4	7.5105	7.6005	6.562	0.2454	0	0.9397	1.4248714522519e-06	-3.69777	down
ONT.56	12	23	17	0	0	0	2.8164	4.9946	4.8502	0	0	0	4.60582985788956e-06	-6.09591	down
ONT.5604	7	12	3	14	17	18	1.6429	2.6059	0.8559	3.435	3.7758	4.2288	0.00204849569673684	1.64149639873775	up
ONT.5610	0	0	0	14	14	15	0	0	0	3.435	3.1095	3.524	2.94338525918412e-07	6.73936861854811	up
ONT.5618	5	6	1	115	128	133	1.1735	1.3029	0.2853	28.2162	28.4295	31.246	3.31970151133755e-33	5.43701169356099	up
ONT.5623	0	0	1	21	22	16	0	0	0.2853	5.1525	4.8863	3.7589	1.4365831843745e-06	6.23335771994886	up
ONT.5646	59	51	47	5013	5899	5502	13.8475	11.0751	13.4094	1229.98	1310.2	1292.6	0	7.17031448989102	up
ONT.5670	0	0	0	57	52	40	0	0	0	13.9854	11.5495	9.3973	6.41185887429796e-12	8.53332078492447	up
ONT.5671	0	0	0	106	102	118	0	0	0	26.008	22.6548	27.722	2.56331896917075e-15	9.66224953328498	up
ONT.5674	0	0	0	33	43	45	0	0	0	8.0968	9.5505	10.5719	4.35062317928224e-11	8.22936064209317	up
ONT.5675	14	8	7	0	1	1	3.2859	1.7373	1.9971	0	0.2221	0.2349	0.00771371979638641	-3.39745	down
ONT.5684	48	55	48	7	14	14	11.2658	11.9437	13.6947	1.7175	3.1095	3.289	5.9884911797602e-06	-1.65442	down
ONT.5694	4	5	3	145	188	175	0.9388	1.0858	0.8559	35.5769	41.7558	41.1131	1.34836349244222e-39	5.86649225273498	up
ONT.5695	2	8	1	34	39	41	0.4694	1.7373	0.2853	8.3422	8.6621	9.6322	6.99919629482321e-13	3.85077977456597	up
ONT.570	1	1	0	20	13	19	0.2347	0.2172	0	4.9072	2.8874	4.4637	7.3501462627701e-06	5.17512950752394	up
ONT.5708	1	0	0	117	130	129	0.2347	0	0	28.7069	28.8737	30.3062	3.19847330777601e-13	8.9048	up
ONT.5721	470	497	395	1998	2269	2148	110.311	107.928	112.696	490.226	503.957	504.634	0	2.69820354841616	up
ONT.5724	34	31	26	63	92	66	7.9799	6.7319	7.4179	15.4576	20.4337	15.5055	4.12136711322829e-12	1.73917687543201	up
ONT.5774	0	0	0	10	10	6	0	0	0	2.4536	2.2211	1.4096	1.36789157188493e-05	6.0134583374447	up
ONT.5801	0	0	0	32	47	39	0	0	0	7.8515	10.439	9.1624	5.58850540635425e-11	8.19167338072708	up
ONT.582	0	1	2	157	170	169	0	0.2172	0.5706	38.5212	37.7579	39.7035	1.10905692355586e-19	7.83221474596112	up
ONT.5829	0	0	0	5	6	8	0	0	0	1.2268	1.3326	1.8795	0.000112072677676886	5.55942870179925	up
ONT.5830	0	0	0	19	29	28	0	0	0	4.6618	6.4411	6.5781	2.86951325838617e-09	7.55684731519682	up
ONT.5831	70	70	65	0	0	0	16.4293	15.2011	18.5449	0	0	0	7.20839046791029e-11	-8.08197	down
ONT.5833	5238	5772	4197	1514	1658	1594	1229.38	1253.44	1197.43	371.472	368.251	374.482	4.84749265872287e-206	-1.20776	down
ONT.5834	76	95	64	18	17	13	17.8375	20.63	18.2595	4.4164	3.7758	3.0541	1.22960758310039e-09	-1.82239	down
ONT.5839	1	0	0	7	8	8	0.2347	0	0	1.7175	1.7768	1.8795	0.000517755530702328	4.87351784773211	up
ONT.5841	0	0	0	49	58	66	0	0	0	12.0225	12.8821	15.5055	1.49624185601141e-12	8.74610459202811	up
ONT.5853	35	35	19	5	7	7	8.2146	7.6005	5.4208	1.2268	1.5547	1.6445	0.000381052809702662	-1.7507	down
ONT.5855	4	9	1	282	286	287	0.9388	1.9544	0.2853	69.191	63.5222	67.4255	2.43943939417792e-56	6.39979521125181	up
ONT.5863	1	0	0	198	221	196	0.2347	0	0	48.5809	49.0853	46.0467	2.56337654814898e-15	9.61454155732265	up
ONT.5864	0	0	0	59	91	68	0	0	0	14.4761	20.2116	15.9754	1.71742033162538e-13	9.07643737481403	up
ONT.5892	0	0	0	22	33	21	0	0	0	5.3979	7.3295	4.9336	2.94564861470087e-09	7.55632319857356	up
ONT.5893	18	9	9	0	0	0	4.2247	1.9544	2.5677	0	0	0	5.65390426462673e-05	-5.56753	down
ONT.59	15	18	8	42	34	45	3.5206	3.9088	2.2824	10.305	7.5516	10.5719	9.32336086799328e-09	2.03853073003068	up
ONT.5924	0	0	0	46	55	52	0	0	0	11.2865	12.2158	12.2165	4.70818930116506e-12	8.56863205160757	up
ONT.5935	101	101	84	1	1	1	23.7051	21.933	23.9657	0.2454	0.2221	0.2349	4.25207315803956e-12	-6.11457	down
ONT.5942	8	13	11	16	28	12	1.8776	2.8231	3.1384	3.9257	6.219	2.8192	0.00905841091834352	1.26064617516102	up
ONT.5951	33	33	27	1	1	1	7.7452	7.1662	7.7032	0.2454	0.2221	0.2349	1.69532727332555e-06	-4.49295	down
ONT.5953	11665	12242	9461	3211	3875	3453	2737.82	2658.45	2699.27	787.845	860.659	811.221	9.88061124626651e-212	-1.20092	down
ONT.5956	0	0	0	117	136	124	0	0	0	28.7069	30.2063	29.1316	5.52589743714366e-16	9.86991433694082	up
ONT.5960	0	0	0	20	24	19	0	0	0	4.9072	5.3305	4.4637	1.33320919770147e-08	7.28834686147699	up
ONT.5977	0	0	0	12	5	9	0	0	0	2.9443	1.1105	2.1144	1.44848757992327e-05	6.0223060133646	up
ONT.5982	12	27	16	67	88	74	2.8164	5.8633	4.5649	16.439	19.5453	17.385	4.86305051424154e-19	2.52373022571433	up
ONT.5988	1	2	0	2813	3092	3018	0.2347	0.4343	0	690.192	686.75	709.025	7.87454454630233e-46	12.0023038214267	up
ONT.5992	135	121	112	44	41	36	31.6851	26.2761	31.9542	10.7958	9.1063	8.4576	6.88513803451716e-08	-1.147	down
ONT.5998	22	22	10	36	25	29	5.1635	4.7775	2.8531	8.8329	5.5526	6.813	0.000947451503460919	1.21856929650675	up
ONT.6018	12	5	6	23	26	17	2.8164	1.0858	1.7118	5.6432	5.7747	3.9938	4.46134126910956e-05	1.97918709953669	up
ONT.6048	4	3	3	194	238	245	0.9388	0.6515	0.8559	47.5995	52.8611	57.5584	1.69435801693554e-42	6.54346287562226	up
ONT.606	0	0	0	13	6	8	0	0	0	3.1897	1.3326	1.8795	1.09641356098233e-05	6.07636438107118	up
ONT.6094	1	2	2	23	28	20	0.2347	0.4343	0.5706	5.6432	6.219	4.6986	1.80087835282857e-08	4.28777	up
ONT.6102	494	566	425	53	43	57	115.944	122.912	121.255	13.004	9.5505	13.3911	2.00119823698813e-81	-2.81378	down
ONT.612	0	0	0	8	7	11	0	0	0	1.9629	1.5547	2.5843	1.33829746338121e-05	6.01483420871359	up
ONT.6128	0	1	0	12	6	16	0	0.2172	0	2.9443	1.3326	3.7589	6.13854854434737e-05	5.44465609544019	up
ONT.615	2	4	1	16	11	8	0.4694	0.8686	0.2853	3.9257	2.4432	1.8795	0.000312780393205928	2.80614326124775	up
ONT.6151	1	0	0	3467	3848	3471	0.2347	0	0	850.657	854.662	815.449	1.87780569793887e-30	13.746947184047	up
ONT.6172	0	1	0	12	15	14	0	0.2172	0	2.9443	3.3316	3.289	1.65380816625715e-05	5.70657256685234	up
ONT.619	7	7	6	27	29	30	1.6429	1.5201	1.7118	6.6247	6.4411	7.048	2.03461662075858e-08	2.56664909045784	up
ONT.6193	12	12	9	870	1045	943	2.8164	2.6059	2.5677	213.462	232.1	221.541	2.61550076321933e-154	6.89923934515987	up
ONT.6197	0	0	0	6	14	16	0	0	0	1.4721	3.1095	3.7589	1.51361084526448e-06	6.47580079356646	up
ONT.6202	0	0	0	12	9	17	0	0	0	2.9443	1.9989	3.9938	8.52988202081031e-07	6.56367765927365	up
ONT.6203	2	2	3	8	14	13	0.4694	0.4343	0.8559	1.9629	3.1095	3.0541	0.000304901697574983	2.77030395207084	up
ONT.6208	0	0	0	9	7	9	0	0	0	2.2082	1.5547	2.1144	1.69903559651898e-05	5.95949658267156	up
ONT.6233	0	0	0	16	16	16	0	0	0	3.9257	3.5537	3.7589	1.21691244150768e-07	6.89805313970609	up
ONT.624	0	0	0	33	41	37	0	0	0	8.0968	9.1063	8.6925	9.26226716838436e-11	8.10523747363825	up
ONT.6242	5	2	0	14	5	13	1.1735	0.4343	0	3.435	1.1105	3.0541	0.00108282414102589	2.68442512278143	up
ONT.6261	14	24	14	1	2	3	3.2859	5.2118	3.9943	0.2454	0.4442	0.7048	0.000743471663086272	-2.64248	down
ONT.6266	0	0	0	356	390	368	0	0	0	87.3475	86.6211	86.455	2.70934923243258e-21	11.4336530548184	up
ONT.6281	4	4	7	19	19	12	0.9388	0.8686	1.9971	4.6618	4.22	2.8192	0.000147712568880718	2.18264468644534	up
ONT.6293	0	0	0	81	95	79	0	0	0	19.874	21.1	18.5596	3.22062953926161e-14	9.30568696557776	up
ONT.6313	0	0	0	113	137	103	0	0	0	27.7255	30.4285	24.198	1.16943952032973e-15	9.77438561678559	up
ONT.6340	412	449	323	81	70	65	96.6981	97.504	92.1536	19.874	15.5474	15.2706	4.79281967753396e-47	-1.98702	down
ONT.6347	17	20	7	2	3	1	3.99	4.3432	1.9971	0.4907	0.6663	0.2349	0.00373901041527605	-2.38144	down
ONT.6363	1	2	2	95	116	114	0.2347	0.4343	0.5706	23.309	25.7642	26.7823	1.78840883285073e-21	6.48452581926927	up
ONT.6369	0	0	0	11	14	9	0	0	0	2.6989	3.1095	2.1144	1.90031234839577e-06	6.39770566887727	up
ONT.6372	16	12	7	68	90	79	3.7553	2.6059	1.9971	16.6844	19.9895	18.5596	3.47828296840174e-24	3.22482529081759	up
ONT.6374	2254	2410	1804	3834	4303	3953	529.023	523.351	514.691	940.703	955.72	928.687	7.41390796754e-271	1.36662	up
ONT.6378	5	10	10	16	17	23	1.1735	2.1716	2.8531	3.9257	3.7758	5.4034	0.00106797858599106	1.61760073135778	up
ONT.6379	7	6	4	30	19	14	1.6429	1.3029	1.1412	7.3607	4.22	3.289	1.02366346522864e-05	2.36295368877572	up
ONT.638	63	64	55	326	365	365	14.7864	13.8981	15.6918	79.9868	81.0685	85.7502	2.77101529922565e-99	2.99859657546827	up
ONT.6383	11	11	5	483	547	504	2.5817	2.3887	1.4265	118.508	121.492	118.406	1.78467728374046e-103	6.29268998816194	up
ONT.6428	698	718	494	44	47	44	163.823	155.919	140.941	10.7958	10.439	10.337	1.04387393987941e-109	-3.35317	down
ONT.6432	10	17	9	1	0	0	2.347	3.6917	2.5677	0.2454	0	0	0.00091066869331309	-4.58591	down
ONT.6440	0	0	0	197	177	196	0	0	0	48.3356	39.3127	46.0467	6.26950269367497e-18	10.4690906105872	up
ONT.6445	6	9	6	30	27	30	1.4082	1.9544	1.7118	7.3607	5.9968	7.048	2.48741777094469e-08	2.51815823183135	up
ONT.6453	0	0	0	57	58	60	0	0	0	13.9854	12.8821	14.0959	1.27848045250926e-12	8.76413006055964	up
ONT.6469	0	0	0	17	15	15	0	0	0	4.1711	3.3316	3.524	1.44506811426639e-07	6.86900798970418	up
ONT.6504	0	0	0	57	63	53	0	0	0	13.9854	13.9926	12.4514	1.44739021931119e-12	8.74660469252843	up
ONT.6507	0	0	0	268	246	284	0	0	0	65.756	54.638	66.7207	1.39832195896753e-19	10.9543153792765	up
ONT.6518	0	0	0	45	48	51	0	0	0	11.0411	10.6611	11.9815	8.28409220121231e-12	8.48237814545103	up
ONT.652	32	39	23	10	10	7	7.5105	8.4692	6.562	2.4536	2.2211	1.6445	0.00257154038830763	-1.32537	down
ONT.6538	291	336	221	69	77	88	68.2989	72.9651	63.0525	16.9297	17.1021	20.674	2.89732375015972e-21	-1.3876	down
ONT.6550	44	40	40	10	6	4	10.327	8.6863	11.4122	2.4536	1.3326	0.9397	1.31004686093412e-06	-2.17705	down
ONT.6557	21	39	32	4	7	7	4.9288	8.4692	9.1298	0.9814	1.5547	1.6445	0.000163068544705761	-1.89915	down
ONT.6569	3	8	4	32	37	22	0.7041	1.7373	1.1412	7.8515	8.2179	5.1685	1.23645908589425e-09	3.06960090186258	up
ONT.6573	4	7	2	35	26	20	0.9388	1.5201	0.5706	8.5875	5.7747	4.6986	9.39591437097063e-09	3.11977845881947	up
ONT.6592	0	3	1	944	1071	1082	0	0.6515	0.2853	231.618	237.875	254.196	8.93786535432043e-43	10.0603724873921	up
ONT.6614	8	16	8	2	0	0	1.8776	3.4745	2.2824	0.4907	0	0	0.00535928789169227	-3.51183	down
ONT.663	0	0	0	9	10	8	0	0	0	2.2082	2.2211	1.8795	9.93236477131903e-06	6.06678475198467	up
ONT.6633	0	0	0	7	11	6	0	0	0	1.7175	2.4432	1.4096	2.47784904983068e-05	5.8926677538716	up
ONT.6645	2	0	1	12	16	8	0.4694	0	0.2853	2.9443	3.5537	1.8795	7.47055500916913e-05	4.03823988313772	up
ONT.6646	0	0	0	7	18	14	0	0	0	1.7175	3.9979	3.289	8.10095709627399e-07	6.58925216070183	up
ONT.6656	0	0	0	21	15	10	0	0	0	5.1525	3.3316	2.3493	2.00442328172225e-07	6.84085646458998	up
ONT.6669	39	27	27	203	254	213	9.1535	5.8633	7.7032	49.8077	56.4148	50.0405	1.8283578000885e-65	3.30863120811197	up
ONT.6671	10	14	3	19	15	17	2.347	3.0402	0.8559	4.6618	3.3316	3.9938	0.00559406802562974	1.41154567261334	up
ONT.6683	0	0	0	12	9	12	0	0	0	2.9443	1.9989	2.8192	2.29209457928397e-06	6.36038890254015	up
ONT.6695	0	0	0	49	51	39	0	0	0	12.0225	11.3274	9.1624	1.19258325429789e-11	8.43154100417122	up
ONT.6697	26	21	16	118	156	139	6.1023	4.5603	4.5649	28.9523	34.6485	32.6556	1.31420863455812e-40	3.17514430689295	up
ONT.6699	0	0	0	281	387	315	0	0	0	68.9456	85.9548	74.0036	1.31560468807459e-20	11.2504244256957	up
ONT.6700	0	0	0	11	8	11	0	0	0	2.6989	1.7768	2.5843	4.67702137616876e-06	6.22317853326967	up
ONT.671	0	0	0	195	177	189	0	0	0	47.8448	39.3127	44.4022	7.42636590270939e-18	10.4460155849731	up
ONT.6719	0	0	0	168	180	169	0	0	0	41.2202	39.979	39.7035	1.80110633758122e-17	10.3263742909814	up
ONT.672	81	114	87	31	20	21	19.011	24.756	24.8216	7.6061	4.4421	4.9336	1.32318872935046e-08	-1.50462	down
ONT.6740	0	1	0	532	603	544	0	0.2172	0	130.53	133.93	127.803	4.79534114379418e-20	11.0633104363553	up
ONT.6741	48	52	34	12	12	7	11.2658	11.2922	9.7004	2.9443	2.6653	1.6445	2.29595665379388e-05	-1.64111	down
ONT.6747	35	34	30	9	6	3	8.2146	7.3834	8.5592	2.2082	1.3326	0.7048	3.93395860213916e-05	-1.99905	down
ONT.6785	136	147	126	324	366	335	31.9198	31.9222	35.9485	79.496	81.2906	78.7023	8.59430422096051e-55	1.78601709870397	up
ONT.6790	22	16	16	0	0	0	5.1635	3.4745	4.5649	0	0	0	3.22431891057636e-06	-6.15736	down
ONT.6819	3	1	1	27	28	19	0.7041	0.2172	0.2853	6.6247	6.219	4.4637	1.0654383948332e-08	4.35163454360645	up
ONT.682	6	8	6	0	0	0	1.4082	1.7373	1.7118	0	0	0	0.00154568183061095	-4.71585	down
ONT.6824	504	593	422	164	193	182	118.291	128.775	120.399	40.2387	42.8664	42.7576	5.38626863076706e-24	-1.02889	down
ONT.6847	5	2	2	99	122	101	1.1735	0.4343	0.5706	24.2905	27.0969	23.7281	2.83907442812957e-27	5.6233246977322	up
ONT.6855	47	49	15	13	11	7	11.0311	10.6407	4.2796	3.1897	2.4432	1.6445	0.00275915197626667	-1.3389	down
ONT.6883	2	0	0	143	162	159	0.4694	0	0	35.0862	35.9811	37.3542	3.48568238670672e-15	8.32170737834659	up
ONT.6885	596	634	458	0	1	0	139.884	137.678	130.67	0	0.2221	0	4.92887579400068e-17	-10.1497	down
ONT.689	34	40	30	54	60	50	7.9799	8.6863	8.5592	13.2493	13.3263	11.7466	1.37965974365752e-05	1.1209039042029	up
ONT.6917	2	4	4	24	30	26	0.4694	0.8686	1.1412	5.8886	6.6632	6.1082	2.36259585429515e-09	3.45829854704295	up
ONT.6928	224	214	198	65	85	75	52.5737	46.4718	56.4905	15.9483	18.879	17.6199	6.54553523738759e-11	-1.04418	down
ONT.6932	139	148	115	275	270	253	32.6239	32.1394	32.8101	67.4735	59.9685	59.4378	2.91650124184809e-32	1.45356361964829	up
ONT.6935	10	7	9	17	22	22	2.347	1.5201	2.5677	4.1711	4.8863	5.1685	0.000353840013218361	1.68211097352126	up
ONT.6937	0	0	0	53	40	46	0	0	0	13.004	8.8842	10.8069	1.1929632328564e-11	8.43506092655382	up
ONT.6970	2	0	2	129	142	128	0.4694	0	0.5706	31.6512	31.539	30.0713	3.906028442304e-21	7.1022490994481	up
ONT.6977	0	0	0	70	62	63	0	0	0	17.1751	13.7705	14.8007	4.55799254453986e-13	8.92172512271232	up
ONT.6991	192	188	153	305	339	305	45.0632	40.8257	43.6517	74.8342	75.2938	71.6543	7.61075781513233e-32	1.29445858037683	up
ONT.7008	0	0	0	58	61	60	0	0	0	14.2308	13.5484	14.0959	1.03088881998062e-12	8.79638088598028	up
ONT.7009	0	0	0	10	12	16	0	0	0	2.4536	2.6653	3.7589	8.21579332757614e-07	6.55942506145978	up
ONT.7019	1380	1446	1160	193	215	196	323.892	314.011	330.954	47.3541	47.7527	46.0467	2.52863931561213e-171	-2.26087	down
ONT.7020	1	2	3	8	5	11	0.2347	0.4343	0.8559	1.9629	1.1105	2.5843	0.0054618914227345	2.45180738024334	up
ONT.7026	23	12	9	0	0	0	5.3982	2.6059	2.5677	0	0	0	1.68818006357984e-05	-5.84573	down
ONT.7040	21	20	21	25	34	34	4.9288	4.3432	5.9914	6.134	7.5516	7.9877	0.00271163539879849	1.03791254680373	up
ONT.7047	1	2	1	8	10	9	0.2347	0.4343	0.2853	1.9629	2.2211	2.1144	0.000787172723463447	3.22213380522557	up
ONT.7055	10	10	7	34	37	22	2.347	2.1716	1.9971	8.3422	8.2179	5.1685	1.05226555593779e-07	2.24983344501636	up
ONT.7060	0	0	0	7	5	7	0	0	0	1.7175	1.1105	1.6445	0.000108764077599551	5.56438068812057	up
ONT.7070	87	95	60	8	5	12	20.4193	20.63	17.1183	1.9629	1.1105	2.8192	3.26832883874031e-14	-2.80114	down
ONT.7083	0	0	0	46	34	43	0	0	0	11.2865	7.5516	10.1021	3.73403608826769e-11	8.25878100365698	up
ONT.7087	9	6	9	47	43	42	2.1123	1.3029	2.5677	11.5318	9.5505	9.8671	2.31331887003869e-13	2.91638651437952	up
ONT.7088	3	2	0	25	48	29	0.7041	0.4343	0	6.134	10.6611	6.813	9.66024303383224e-11	4.8146179886596	up
ONT.7094	0	0	0	12	26	20	0	0	0	2.9443	5.7747	4.6986	3.22913039690418e-08	7.16317780489535	up
ONT.710	20	10	15	0	0	0	4.6941	2.1716	4.2796	0	0	0	1.2003366954723e-05	-5.90861	down
ONT.7106	1	0	0	152	168	139	0.2347	0	0	37.2944	37.3137	32.6556	4.79942558504886e-14	9.19251515073453	up
ONT.7121	0	0	0	18	15	21	0	0	0	4.4164	3.3316	4.9336	4.86048949264942e-08	7.06979501435055	up
ONT.7125	298	331	240	665	834	733	69.9418	71.8793	68.4733	163.163	185.236	172.205	1.31017558429405e-105	1.82454153400409	up
ONT.7133	0	0	0	13	10	12	0	0	0	3.1897	2.2211	2.8192	1.46018817641717e-06	6.44509030189047	up
ONT.7138	11	9	7	15	23	23	2.5817	1.9544	1.9971	3.6804	5.1084	5.4034	0.000487747187901894	1.6373701548646	up
ONT.7142	4	4	6	34	37	50	0.9388	0.8686	1.7118	8.3422	8.2179	11.7466	2.14601339950933e-13	3.56753551041029	up
ONT.7145	6	6	9	60	43	61	1.4082	1.3029	2.5677	14.7215	9.5505	14.3309	2.88183901146142e-17	3.42421153829825	up
ONT.716	0	0	0	23	31	28	0	0	0	5.6432	6.8853	6.5781	1.41133408224626e-09	7.66756895903981	up
ONT.7180	265	251	214	81	92	84	62.1966	54.5067	61.0554	19.874	20.4337	19.7343	1.09558236682052e-12	-1.04644	down
ONT.7212	8	11	5	118	105	109	1.8776	2.3887	1.4265	28.9523	23.3211	25.6076	3.00811338581465e-35	4.25956223141893	up
ONT.722	0	0	2	12	11	17	0	0	0.5706	2.9443	2.4432	3.9938	4.97014402835543e-05	4.76893122552251	up
ONT.7221	31	28	29	2	0	0	7.2758	6.0804	8.2739	0.4907	0	0	9.34531742533128e-06	-5.00664	down
ONT.7236	12	10	5	16	19	21	2.8164	2.1716	1.4265	3.9257	4.22	4.9336	0.00156692910114301	1.52540817156068	up
ONT.7243	0	0	0	15	22	14	0	0	0	3.6804	4.8863	3.289	8.18581970760012e-08	6.98109316449398	up
ONT.7260	37	42	32	3	1	1	8.6841	9.1206	9.1298	0.7361	0.2221	0.2349	7.36349789124105e-08	-4.00705	down
ONT.7269	0	0	0	24	23	31	0	0	0	5.8886	5.1084	7.2829	2.18854705136501e-09	7.59896387357481	up
ONT.7270	115	123	95	0	0	0	26.991	26.7105	27.104	0	0	0	8.839949867492e-13	-8.77316	down
ONT.7292	8	5	9	23	24	18	1.8776	1.0858	2.5677	5.6432	5.3305	4.2288	3.35848897324994e-05	2.01035038922037	up
ONT.7293	0	0	0	10	15	10	0	0	0	2.4536	3.3316	2.3493	1.55270069744449e-06	6.43780204803378	up
ONT.7294	12	8	9	0	0	0	2.8164	1.7373	2.5677	0	0	0	0.000188377866947058	-5.265	down
ONT.7310	0	0	1	15	15	11	0	0	0.2853	3.6804	3.3316	2.5843	1.66100895506798e-05	5.70879360874523	up
ONT.7323	1	1	0	6	6	6	0.2347	0.2172	0	1.4721	1.3326	1.4096	0.00542926826306954	3.64771351883304	up
ONT.7325	0	0	0	41	33	28	0	0	0	10.0597	7.3295	6.5781	2.09939464306344e-10	7.98802160823709	up
ONT.7326	0	0	0	7	10	11	0	0	0	1.7175	2.2211	2.5843	8.00675175450019e-06	6.11710342562719	up
ONT.7333	4	1	2	24	14	23	0.9388	0.2172	0.5706	5.8886	3.1095	5.4034	2.490486526586e-07	3.58812096131622	up
ONT.7342	0	0	0	10	16	16	0	0	0	2.4536	3.5537	3.7589	3.85720200194904e-07	6.70089953918565	up
ONT.7355	0	0	0	13	14	12	0	0	0	3.1897	3.1095	2.8192	6.33653480491871e-07	6.59766764858559	up
ONT.7369	15316	17414	13308	3943	4403	4043	3594.73	3781.59	3796.84	967.447	977.931	949.831	0	-1.43111	down
ONT.7377	1	0	2	12	11	16	0.2347	0	0.5706	2.9443	2.4432	3.7589	3.40727023097206e-05	4.14924966723126	up
ONT.7379	0	0	0	57	68	63	0	0	0	13.9854	15.1032	14.8007	6.52959662176703e-13	8.86583753572704	up
ONT.739	0	0	0	54	44	33	0	0	0	13.2493	9.7726	7.7528	2.25238950292519e-11	8.34901536452749	up
ONT.7396	20	17	15	1	5	1	4.6941	3.6917	4.2796	0.2454	1.1105	0.2349	0.00111200742928868	-2.43983	down
ONT.7397	6	7	5	30	30	34	1.4082	1.5201	1.4265	7.3607	6.6632	7.9877	8.0169783034582e-10	2.85026288548488	up
ONT.7404	0	1	0	450	494	447	0	0.2172	0	110.411	109.72	105.015	4.09536847994467e-19	10.7921845310638	up
ONT.7417	1	0	0	1182	1288	1244	0.2347	0	0	290.013	286.072	292.255	3.2147789144778e-24	12.2091382986318	up
ONT.7429	0	0	0	30	38	25	0	0	0	7.3607	8.44	5.8733	4.84813946580609e-10	7.84945073148139	up
ONT.7437	0	0	0	10	15	19	0	0	0	2.4536	3.3316	4.4637	2.78272109218596e-07	6.76895793631352	up
ONT.7438	22	23	12	87	90	102	5.1635	4.9946	3.4237	21.3462	19.9895	23.9631	1.27282821506423e-25	2.7612618502644	up
ONT.7442	0	0	0	21	18	15	0	0	0	5.1525	3.9979	3.524	4.86048949264942e-08	7.06970398069322	up
ONT.7445	0	0	0	10	10	12	0	0	0	2.4536	2.2211	2.8192	2.87454592916644e-06	6.31312746214589	up
ONT.7475	0	1	0	38	38	38	0	0.2172	0	9.3236	8.44	8.9274	1.01370840805737e-08	7.18418338616322	up
ONT.7477	0	0	0	21	21	25	0	0	0	5.1525	4.6642	5.8733	7.85898316861169e-09	7.37921545298922	up
ONT.7488	51	43	44	74	97	84	11.9699	9.3378	12.5534	18.1565	21.5442	19.7343	6.89661867343632e-10	1.3407980886475	up
ONT.7491	439	565	406	5	7	4	103.035	122.694	115.834	1.2268	1.5547	0.9397	1.20093221396886e-56	-5.99594	down
ONT.7498	34	43	38	0	0	0	7.9799	9.3378	10.8416	0	0	0	9.9439844264594e-09	-7.2477	down
ONT.7503	493	503	413	166	165	147	115.709	109.231	117.831	40.7294	36.6474	34.535	1.65887796478002e-24	-1.0981	down
ONT.7504	36	37	29	5	10	9	8.4493	8.0349	8.2739	1.2268	2.2211	2.1144	0.000234500942989312	-1.627	down
ONT.7509	0	0	0	7	18	11	0	0	0	1.7175	3.9979	2.5843	1.50723891129934e-06	6.47295936131063	up
ONT.7521	0	1	0	15	21	21	0	0.2172	0	3.6804	4.6642	4.9336	1.85091979565289e-06	6.18090463426208	up
ONT.7542	44	34	40	13	12	10	10.327	7.3834	11.4122	3.1897	2.6653	2.3493	0.000856290320523405	-1.30497	down
ONT.7568	0	0	0	25	21	27	0	0	0	6.134	4.6642	6.3432	3.80282189746647e-09	7.50468778200026	up
ONT.7587	0	0	0	64	53	49	0	0	0	15.7029	11.7716	11.5117	2.22305581089888e-12	8.69025902953345	up
ONT.7616	0	0	0	214	231	189	0	0	0	52.5066	51.3064	44.4022	1.93500892211256e-18	10.6205501834611	up
ONT.7617	0	0	0	251	266	233	0	0	0	61.5849	59.0801	54.7392	2.83356874248461e-19	10.8631905395438	up
ONT.7624	5	5	7	21	14	17	1.1735	1.0858	1.9971	5.1525	3.1095	3.9938	0.000161687546629439	2.06777655242043	up
ONT.7626	0	0	0	104	114	100	0	0	0	25.5172	25.32	23.4932	3.28716333911058e-15	9.62496650839548	up
ONT.7627	0	0	0	67	84	63	0	0	0	16.439	18.6569	14.8007	1.92217584389909e-13	9.05198463400999	up
ONT.7630	3	0	1	128	103	110	0.7041	0	0.2853	31.4058	22.8769	25.8425	1.14633449298936e-19	6.87995949613953	up
ONT.7633	0	0	0	81	82	93	0	0	0	19.874	18.2127	21.8487	3.06983861709652e-14	9.3129992498759	up
ONT.7639	19	17	17	4	4	1	4.4594	3.6917	4.8502	0.9814	0.8884	0.2349	0.00209996496027926	-2.10481	down
ONT.7655	0	1	1	84	109	81	0	0.2172	0.2853	20.6101	24.2095	19.0295	1.44563448637722e-12	7.55942681806615	up
ONT.7682	50	50	46	4	10	2	11.7352	10.8579	13.124	0.9814	2.2211	0.4699	5.94814320422426e-09	-2.7379	down
ONT.7689	9	13	11	1	0	0	2.1123	2.8231	3.1384	0.2454	0	0	0.00127043793279192	-4.48339	down
ONT.7702	0	0	0	17	9	20	0	0	0	4.1711	1.9989	4.6986	2.05317763245711e-07	6.84249925579478	up
ONT.7709	0	0	0	40	38	38	0	0	0	9.8143	8.44	8.9274	6.07301222813185e-11	8.17160984164613	up
ONT.7728	0	0	0	35	35	24	0	0	0	8.5875	7.7737	5.6384	4.39745914376688e-10	7.86763483435047	up
ONT.7740	241	256	191	1023	949	993	56.5637	55.5925	54.4933	251.001	210.778	233.288	1.31751345022616e-210	2.57378143194783	up
ONT.7742	0	0	0	6	13	5	0	0	0	1.4721	2.8874	1.1747	2.87743319388537e-05	5.88839456032826	up
ONT.7746	0	0	0	759	836	749	0	0	0	186.227	185.68	175.964	2.45948367750393e-25	12.5067758261194	up
ONT.7750	11	6	2	84	112	106	2.5817	1.3029	0.5706	20.6101	24.8758	24.9028	3.19585512070453e-31	4.45629302551583	up
ONT.7789	20	25	23	82	94	80	4.6941	5.429	6.562	20.1194	20.8779	18.7946	1.05841313067179e-20	2.37178219925209	up
ONT.7796	0	0	0	10	7	12	0	0	0	2.4536	1.5547	2.8192	6.20673346489627e-06	6.17444811831277	up
ONT.7799	0	0	0	12	26	5	0	0	0	2.9443	5.7747	1.1747	2.77855622694544e-05	6.72477084097729	up
ONT.7801	13	23	16	36	43	38	3.0512	4.9946	4.5649	8.8329	9.5505	8.9274	1.04991086659563e-06	1.63400053661959	up
ONT.7812	0	0	0	57	73	89	0	0	0	13.9854	16.2137	20.909	1.64183127642393e-13	9.08554624982484	up
ONT.7829	0	0	0	8	13	9	0	0	0	1.9629	2.8874	2.1144	4.95251311212991e-06	6.21466062909856	up
ONT.783	0	1	0	37	42	32	0	0.2172	0	9.0783	9.3284	7.5178	1.29045199076557e-08	7.14425672573283	up
ONT.7834	0	0	0	8	11	13	0	0	0	1.9629	2.4432	3.0541	3.03112689339088e-06	6.31018008723946	up
ONT.7842	0	0	0	21	27	26	0	0	0	5.1525	5.9968	6.1082	3.41043413220297e-09	7.52000445459173	up
ONT.7849	0	0	0	9	19	13	0	0	0	2.2082	4.22	3.0541	5.08721797301302e-07	6.66273304801438	up
ONT.7853	0	0	0	22	12	25	0	0	0	5.3979	2.6653	5.8733	2.7135471829373e-08	7.20145884873588	up
ONT.7867	2	6	4	45	45	39	0.4694	1.3029	1.1412	11.0411	9.9947	9.1624	1.28874568785173e-14	3.89168344932063	up
ONT.7876	133	182	118	373	440	353	31.2157	39.5228	33.666	91.5186	97.7264	82.931	5.20577914067726e-60	1.89580895944593	up
ONT.7878	1035	1037	845	108	147	136	242.919	225.193	241.083	26.4987	32.6495	31.9508	2.86206768007894e-132	-2.43906	down
ONT.7882	241	223	221	1	2	3	56.5637	48.4263	63.0525	0.2454	0.4442	0.7048	4.72570350408168e-25	-6.38357	down
ONT.79	0	0	0	37	30	31	0	0	0	9.0783	6.6632	7.2829	2.86713622932487e-10	7.93006424476275	up
ONT.790	23	25	17	77	49	72	5.3982	5.429	4.8502	18.8926	10.8832	16.9151	4.04680839062916e-13	2.07882181164632	up
ONT.7903	4500	4657	3637	493	541	509	1056.17	1011.31	1037.66	120.962	120.159	119.58	0	-2.58883	down
ONT.7911	42	34	29	2	1	2	9.8576	7.3834	8.2739	0.4907	0.2221	0.4699	1.65108682885768e-07	-3.93012	down
ONT.7929	22	33	25	35	59	39	5.1635	7.1662	7.1326	8.5875	13.1042	9.1624	8.78872000925023e-05	1.19173957189605	up
ONT.7932	2	2	5	9	12	9	0.4694	0.4343	1.4265	2.2082	2.6653	2.1144	0.00354061125417576	2.17152218852059	up
ONT.7938	18	31	18	3	3	4	4.2247	6.7319	5.1355	0.7361	0.6663	0.9397	0.000332656666951195	-2.26952	down
ONT.794	94	130	101	321	241	270	22.0622	28.2306	28.8158	78.76	53.5274	63.4317	1.84574948111499e-36	1.82254254327487	up
ONT.7946	44	44	41	16	18	12	10.327	9.555	11.6975	3.9257	3.9979	2.8192	0.00345290917400444	-1.03218	down
ONT.7954	5736	6179	4745	65	74	53	1346.26	1341.82	1353.77	15.9483	16.4358	12.4514	0	-5.9757	down
ONT.7956	84	90	85	10	6	13	19.7151	19.5442	24.251	2.4536	1.3326	3.0541	6.54966649362303e-15	-2.70385	down
ONT.7957	0	0	0	10	5	9	0	0	0	2.4536	1.1105	2.1144	2.42365607270951e-05	5.90479115215772	up
ONT.796	0	0	0	15	19	19	0	0	0	3.6804	4.22	4.4637	5.62548617446002e-08	7.03865640176825	up
ONT.7962	10	8	9	0	0	0	2.347	1.7373	2.5677	0	0	0	0.000279095651358386	-5.16449	down
ONT.7967	22	28	21	47	48	51	5.1635	6.0804	5.9914	11.5318	10.6611	11.9815	1.99037750167257e-07	1.50446522880556	up
ONT.7972	0	0	0	12	15	8	0	0	0	2.9443	3.3316	1.8795	1.6063592011584e-06	6.43955382458824	up
ONT.7978	0	0	0	135	170	150	0	0	0	33.1233	37.7579	35.2398	7.53389900368548e-17	10.1403451454765	up
ONT.7988	0	0	0	60	71	63	0	0	0	14.7215	15.7695	14.8007	4.80783311747846e-13	8.91120980797449	up
ONT.799	0	1	0	34	32	28	0	0.2172	0	8.3422	7.1074	6.5781	4.63147524948848e-08	6.9065271345568	up
ONT.8	9	11	4	0	0	0	2.1123	2.3887	1.1412	0	0	0	0.000711846417555595	-4.94682	down
ONT.8019	0	0	0	198	223	213	0	0	0	48.5809	49.5295	50.0405	1.88476368914133e-18	10.6201826769248	up
ONT.8021	0	0	0	29	27	24	0	0	0	7.1154	5.9968	5.6384	1.70059350639338e-09	7.63578402116279	up
ONT.8025	0	0	0	5	9	8	0	0	0	1.2268	1.9989	1.8795	4.41498364822251e-05	5.76676273959128	up
ONT.8051	0	0	0	21	22	10	0	0	0	5.1525	4.8863	2.3493	6.85402054427919e-08	7.04030747884748	up
ONT.8055	0	0	0	19	28	28	0	0	0	4.6618	6.219	6.5781	3.19089016793011e-09	7.53811962498728	up
ONT.8056	0	0	0	9	10	16	0	0	0	2.2082	2.2211	3.7589	1.60651283455814e-06	6.44157469482975	up
ONT.8079	0	0	0	170	162	152	0	0	0	41.7109	35.9811	35.7097	3.75212599125262e-17	10.2324877692273	up
ONT.8080	0	0	0	11	5	16	0	0	0	2.6989	1.1105	3.7589	3.74421506361976e-06	6.31953802762643	up
ONT.8083	18	16	11	2	3	2	4.2247	3.4745	3.1384	0.4907	0.6663	0.4699	0.00363564122918649	-2.21626	down
ONT.8090	0	5	1	16	15	19	0	1.0858	0.2853	3.9257	3.3316	4.4637	3.30507535496117e-06	3.54003037340585	up
ONT.8095	3	9	2	13	16	11	0.7041	1.9544	0.5706	3.1897	3.5537	2.5843	0.00150758090495326	2.00173874468652	up
ONT.810	39	37	36	8	9	6	9.1535	8.0349	10.271	1.9629	1.9989	1.4096	2.80480280808356e-05	-1.8302	down
ONT.8102	77	90	62	1034	1143	1036	18.0722	19.5442	17.6889	253.7	253.867	243.39	0	4.27503486032391	up
ONT.8108	0	0	0	228	253	237	0	0	0	55.9417	56.1927	55.6789	4.61275527189301e-19	10.7998253387509	up
ONT.8117	19	9	11	38	44	45	4.4594	1.9544	3.1384	9.3236	9.7726	10.5719	1.22375143915678e-09	2.16081476198341	up
ONT.812	16	15	9	33	37	37	3.7553	3.2574	2.5677	8.0968	8.2179	8.6925	1.88715068105664e-07	1.88834159291338	up
ONT.8147	29	36	26	9	6	8	6.8064	7.8177	7.4179	2.2082	1.3326	1.8795	0.000956663551989487	-1.5165	down
ONT.8149	9	15	12	0	0	0	2.1123	3.2574	3.4237	0	0	0	5.09349286898274e-05	-5.5689	down
ONT.8168	1	1	1	10	6	9	0.2347	0.2172	0.2853	2.4536	1.3326	2.1144	0.00102362826956098	3.5257063905411	up
ONT.8178	62	66	51	121	115	95	14.5517	14.3324	14.5506	29.6883	25.5421	22.3185	1.2961726382636e-12	1.35168398325389	up
ONT.8182	3	2	4	28	29	27	0.7041	0.4343	1.1412	6.87	6.4411	6.3432	6.28780215424011e-10	3.67798878407726	up
ONT.8187	0	0	0	62	67	64	0	0	0	15.2122	14.8811	15.0357	4.9799095997015e-13	8.9047317739824	up
ONT.8192	42	51	33	139	136	167	9.8576	11.0751	9.4151	34.1048	30.2063	39.2337	3.43353408503229e-32	2.27873320600643	up
ONT.8193	0	0	0	31	43	39	0	0	0	7.6061	9.5505	9.1624	8.13396320927126e-11	8.12990921710245	up
ONT.8195	0	0	0	17	15	10	0	0	0	4.1711	3.3316	2.3493	3.82652271790342e-07	6.7068714845338	up
ONT.8198	0	0	0	257	315	240	0	0	0	63.057	69.9632	56.3837	1.20250670919725e-19	10.976	up
ONT.8209	0	0	0	7	9	6	0	0	0	1.7175	1.9989	1.4096	4.23719033504466e-05	5.7696	up
ONT.8215	97	92	82	162	127	146	22.7663	19.9785	23.395	39.748	28.2074	34.3001	5.1000400663399e-12	1.14534920062196	up
ONT.8220	0	0	0	28	33	29	0	0	0	6.87	7.3295	6.813	6.05251723349812e-10	7.8031893231604	up
ONT.8227	9	9	16	19	32	31	2.1123	1.9544	4.5649	4.6618	7.1074	7.2829	5.7332035713349e-05	1.70512832524716	up
ONT.8234	6	13	12	74	45	69	1.4082	2.8231	3.4237	18.1565	9.9947	16.2103	1.43990996255706e-17	3.06521389036768	up
ONT.8236	0	0	0	21	23	22	0	0	0	5.1525	5.1084	5.1685	8.81877518607475e-09	7.35653403595387	up
ONT.8237	0	0	0	110	129	93	0	0	0	26.9894	28.6516	21.8487	2.24759622445558e-15	9.68623270402715	up
ONT.8238	32	30	28	3	7	5	7.5105	6.5147	7.9886	0.7361	1.5547	1.1747	4.28880947331396e-05	-2.13201	down
ONT.8240	0	0	0	35	45	27	0	0	0	8.5875	9.9947	6.3432	1.43851709777716e-10	8.05146951394714	up
ONT.8241	0	0	0	10	6	8	0	0	0	2.4536	1.3326	1.8795	2.32584647130332e-05	5.90336130465545	up
ONT.8254	6	3	3	20	22	14	1.4082	0.6515	0.8559	4.9072	4.8863	3.289	5.95545593273596e-06	2.68412136608159	up
ONT.8264	15	15	13	105	125	130	3.5206	3.2574	3.709	25.7626	27.7632	30.5412	7.08798593628547e-38	3.52740107150895	up
ONT.8265	766	904	666	1378	1673	1483	179.783	196.311	190.013	338.103	371.582	348.404	7.15613359156948e-125	1.42008466177906	up
ONT.8270	4	5	5	10	10	18	0.9388	1.0858	1.4265	2.4536	2.2211	4.2288	0.00261031064982741	1.89819645666683	up
ONT.828	2	3	1	88	82	79	0.4694	0.6515	0.2853	21.5915	18.2127	18.5596	3.00627074842063e-20	5.84253784293657	up
ONT.8280	2	2	2	109	140	108	0.4694	0.4343	0.5706	26.744	31.0948	25.3727	2.27342187954561e-24	6.35631551274472	up
ONT.8284	0	0	0	94	119	85	0	0	0	23.0637	26.4306	19.9692	6.94278734617847e-15	9.52949084494614	up
ONT.8311	13	16	7	0	0	0	3.0512	3.4745	1.9971	0	0	0	5.9697025762721e-05	-5.53881	down
ONT.8322	24	17	18	0	3	0	5.6329	3.6917	5.1355	0	0.6663	0	0.000104719924688421	-3.85054	down
ONT.8328	1	3	7	17	13	9	0.2347	0.6515	1.9971	4.1711	2.8874	2.1144	0.000909249160199993	2.25974280937917	up
ONT.8337	3	5	8	32	16	14	0.7041	1.0858	2.2824	7.8515	3.5537	3.289	1.81594195385457e-05	2.40591827703325	up
ONT.8345	9	12	9	0	0	0	2.1123	2.6059	2.5677	0	0	0	0.000156206630032891	-5.30081	down
ONT.8347	3	5	5	28	35	36	0.7041	1.0858	1.4265	6.87	7.7737	8.4576	3.46705540881016e-11	3.38747576543894	up
ONT.8350	7	6	2	19	22	20	1.6429	1.3029	0.5706	4.6618	4.8863	4.6986	4.28232356017404e-06	2.49831256133037	up
ONT.8351	0	0	0	5	8	10	0	0	0	1.2268	1.7768	2.3493	3.31934748714912e-05	5.83257338182386	up
ONT.8358	7	8	6	74	61	41	1.6429	1.7373	1.7118	18.1565	13.5484	9.6322	4.01353546729067e-18	3.53446366307625	up
ONT.8361	0	0	0	17	17	14	0	0	0	4.1711	3.7758	3.289	1.23556499101196e-07	6.89802203414026	up
ONT.8365	0	0	0	17	6	10	0	0	0	4.1711	1.3326	2.3493	2.85205504500393e-06	6.36858681689795	up
ONT.8368	0	0	0	5	5	6	0	0	0	1.2268	1.1105	1.4096	0.000318658909945857	5.31312867659963	up
ONT.8371	0	0	0	20	9	14	0	0	0	4.9072	1.9989	3.289	3.46315675595513e-07	6.74778814450975	up
ONT.8373	21	19	9	5	1	1	4.9288	4.126	2.5677	1.2268	0.2221	0.2349	0.00265989116861604	-2.31584	down
ONT.8382	5	8	6	13	19	21	1.1735	1.7373	1.7118	3.1897	4.22	4.9336	0.000252071700084431	1.94089455202432	up
ONT.8384	0	0	0	8	8	10	0	0	0	1.9629	1.7768	2.3493	1.30033027032924e-05	6.01357605988865	up
ONT.8385	0	0	0	449	501	452	0	0	0	110.166	111.275	106.189	1.65705418270433e-22	11.7651641002799	up
ONT.8388	31	47	33	11	7	8	7.2758	10.2064	9.4151	2.6989	1.5547	1.8795	0.000144565870308107	-1.62564	down
ONT.8389	2	2	7	10	10	13	0.4694	0.4343	1.9971	2.4536	2.2211	3.0541	0.00416556260904987	2.01019179080334	up
ONT.8391	1	1	1	115	120	119	0.2347	0.2172	0.2853	28.2162	26.6527	27.9569	2.7694524828099e-17	7.34681021847743	up
ONT.8395	26	29	16	7	3	4	6.1023	6.2976	4.5649	1.7175	0.6663	0.9397	0.00102854907817163	-1.86078	down
ONT.8422	0	0	0	86	93	86	0	0	0	21.1008	20.6558	20.2042	2.13674558194534e-14	9.36210071924822	up
ONT.8482	29	40	18	58	70	71	6.8064	8.6863	5.1355	14.2308	15.5474	16.6802	1.41058646087666e-10	1.66871146201869	up
ONT.8485	23	21	9	4	4	4	5.3982	4.5603	2.5677	0.9814	0.8884	0.9397	0.00993060292138143	-1.6561	down
ONT.8488	0	0	0	15	13	15	0	0	0	3.6804	2.8874	3.524	2.95138929718026e-07	6.74083344937426	up
ONT.8493	1	2	1	152	187	171	0.2347	0.4343	0.2853	37.2944	41.5337	40.1734	2.44590196608671e-23	7.4574045729547	up
ONT.8514	3	1	0	5	9	8	0.7041	0.2172	0	1.2268	1.9989	1.8795	0.00399011190403251	2.93136814202947	up
ONT.8545	18	25	19	24	29	39	4.2247	5.429	5.4208	5.8886	6.4411	9.1624	0.00339642313740065	1.03169933807778	up
ONT.8573	20	32	16	0	0	0	4.6941	6.9491	4.5649	0	0	0	7.20100317005026e-07	-6.46208	down
ONT.8577	0	0	0	9	13	12	0	0	0	2.2082	2.8874	2.8192	1.87716056546429e-06	6.39685508574458	up
ONT.8596	0	0	0	81	86	78	0	0	0	19.874	19.1011	18.3247	4.73002856492028e-14	9.24907452496966	up
ONT.862	77	83	53	8	9	12	18.0722	18.0241	15.1212	1.9629	1.9989	2.8192	1.71646947064795e-11	-2.40498	down
ONT.8638	0	0	0	24	20	7	0	0	0	5.8886	4.4421	1.6445	1.16699113303227e-07	6.98814987902573	up
ONT.8641	0	0	0	83	98	94	0	0	0	20.3647	21.7663	22.0836	1.47731505117258e-14	9.41466275136378	up
ONT.8659	0	0	0	61	68	61	0	0	0	14.9668	15.1032	14.3309	5.83398364138284e-13	8.88177736598841	up
ONT.867	22	40	25	39	65	48	5.1635	8.6863	7.1326	9.569	14.4369	11.2767	1.21848088507489e-05	1.26938521656826	up
ONT.8677	11	6	7	0	0	0	2.5817	1.3029	1.9971	0	0	0	0.000586877359243897	-4.99072	down
ONT.8716	0	0	0	94	118	88	0	0	0	23.0637	26.2084	20.674	6.36574148749847e-15	9.5392945646047	up
ONT.8727	1049	1116	731	187	220	208	246.205	242.349	208.558	45.882	48.8632	48.8659	1.95012788421478e-82	-1.76432	down
ONT.8729	0	0	0	18	13	16	0	0	0	4.4164	2.8874	3.7589	1.47665285686543e-07	6.87106553730132	up
ONT.8737	0	0	1	196	211	204	0	0	0.2853	48.0902	46.8643	47.9261	2.71232889342972e-15	9.60555129006505	up
ONT.8738	38	37	31	78	55	51	8.9188	8.0349	8.8445	19.1379	12.2158	11.9815	1.36394659573404e-06	1.26149456837873	up
ONT.8756	0	0	0	5	17	16	0	0	0	1.2268	3.7758	3.7589	1.16115959139361e-06	6.55042570360052	up
ONT.8764	0	0	0	60	61	54	0	0	0	14.7215	13.5484	12.6863	1.28863664789357e-12	8.76410431983792	up
ONT.8772	410	431	355	70	71	64	96.2287	93.5952	101.283	17.1751	15.7695	15.0357	5.56826099117714e-51	-2.08378	down
ONT.8778	353	355	281	95	81	87	82.8506	77.0911	80.1708	23.309	17.9905	20.4391	1.78360294148603e-26	-1.44689	down
ONT.8779	0	0	0	31	41	27	0	0	0	7.6061	9.1063	6.3432	2.80087519783827e-10	7.93916505271079	up
ONT.8784	3	1	3	32	45	42	0.7041	0.2172	0.8559	7.8515	9.9947	9.8671	4.8780072469755e-13	4.54264170500555	up
ONT.8792	0	0	0	17	10	14	0	0	0	4.1711	2.2211	3.289	4.55757166559709e-07	6.67613921136409	up
ONT.8801	22	21	22	1	0	0	5.1635	4.5603	6.2767	0.2454	0	0	2.93331956525892e-05	-5.46865	down
ONT.8802	537	630	442	17	22	23	126.036	136.81	126.105	4.1711	4.8863	5.4034	6.20687130708961e-95	-4.23054	down
ONT.8803	0	0	0	45	45	52	0	0	0	11.0411	9.9947	12.2165	9.50976725044762e-12	8.46286934931675	up
ONT.8804	16	23	19	108	100	96	3.7553	4.9946	5.4208	26.4987	22.2105	22.5535	1.31885325233984e-28	2.85365017955117	up
ONT.8812	0	0	0	76	83	54	0	0	0	18.6472	18.4348	12.6863	2.14949679964628e-13	9.04668214570911	up
ONT.8815	4	5	3	31	29	23	0.9388	1.0858	0.8559	7.6061	6.4411	5.4034	2.00130803647176e-09	3.25822856150607	up
ONT.8824	1	0	1	6	6	5	0.2347	0	0.2853	1.4721	1.3326	1.1747	0.00723893176590356	3.5360309506266	up
ONT.8838	1	3	1	11	14	11	0.2347	0.6515	0.2853	2.6989	3.1095	2.5843	8.93979800209411e-05	3.31941888786874	up
ONT.8839	10	8	7	0	0	0	2.347	1.7373	1.9971	0	0	0	0.000455690400106929	-5.04101	down
ONT.885	0	0	0	143	136	124	0	0	0	35.0862	30.2063	29.1316	2.72622950309624e-16	9.96828304623238	up
ONT.8867	152	175	158	304	327	339	35.675	38.0027	45.0783	74.5889	72.6285	79.642	3.29108105905215e-37	1.45860923987016	up
ONT.8877	1	0	0	8	11	16	0.2347	0	0	1.9629	2.4432	3.7589	4.8723089758709e-05	5.47796100116543	up
ONT.888	0	0	0	9	16	11	0	0	0	2.2082	3.5537	2.5843	1.29798478543762e-06	6.47678172253411	up
ONT.8887	6	11	8	17	19	20	1.4082	2.3887	2.2824	4.1711	4.22	4.6986	0.000827841935546013	1.62699795191386	up
ONT.8894	0	0	0	17	15	18	0	0	0	4.1711	3.3316	4.2288	8.84318578324517e-08	6.95823074307839	up
ONT.8902	0	0	0	46	42	37	0	0	0	11.2865	9.3284	8.6925	3.12984643280499e-11	8.27986968278687	up
ONT.8929	16	21	21	30	36	28	3.7553	4.5603	5.9914	7.3607	7.9958	6.5781	0.00100913558244828	1.1501637954379	up
ONT.8937	28	27	16	5	7	6	6.5717	5.8633	4.5649	1.2268	1.5547	1.4096	0.0041723576797116	-1.50643	down
ONT.8952	30	31	14	134	171	132	7.0411	6.7319	3.9943	32.878	37.98	31.011	1.8842161377696e-40	3.01199640283596	up
ONT.8957	2	4	2	8	11	15	0.4694	0.8686	0.5706	1.9629	2.4432	3.524	0.000630768680060619	2.55636344367276	up
ONT.8973	4	11	12	28	25	30	0.9388	2.3887	3.4237	6.87	5.5526	7.048	2.26573828147026e-06	2.07354596267373	up
ONT.8976	54	38	32	97	107	78	12.674	8.252	9.1298	23.7997	23.7653	18.3247	1.71088418048325e-13	1.64818873167161	up
ONT.8992	0	0	0	28	38	30	0	0	0	6.87	8.44	7.048	3.5326526692035e-10	7.89473699564937	up
ONT.9	762	826	671	150	157	156	178.845	179.373	191.44	36.8037	34.8706	36.6494	2.62573840786289e-79	-1.82559	down
ONT.901	84	100	54	15	12	11	19.7151	21.7158	15.4065	3.6804	2.6653	2.5843	3.09389956943878e-11	-2.1669	down
ONT.902	9	16	6	1	0	2	2.1123	3.4745	1.7118	0.2454	0	0.4699	0.00895141731139448	-2.8721	down
ONT.9026	0	0	0	9	6	8	0	0	0	2.2082	1.3326	1.8795	3.06886169864035e-05	5.84080085185121	up
ONT.9033	0	0	0	10	13	10	0	0	0	2.4536	2.8874	2.3493	2.3221030862838e-06	6.35459652346029	up
ONT.9060	5	5	4	18	17	15	1.1735	1.0858	1.1412	4.4164	3.7758	3.524	6.39934760096543e-05	2.30106364239323	up
ONT.9067	0	0	0	8	14	8	0	0	0	1.9629	3.1095	1.8795	5.19175912549875e-06	6.21352036759939	up
ONT.9075	0	0	0	15	13	10	0	0	0	3.6804	2.8874	2.3493	8.01025403643958e-07	6.56264020371157	up
ONT.9098	18	25	21	0	0	0	4.2247	5.429	5.9914	0	0	0	9.37432271843804e-07	-6.40025	down
ONT.9101	0	1	2	24853	27356	25374	0	0.2172	0.5706	6097.89	6075.92	5961.17	2.8228077395544e-72	15.122144394012	up
ONT.9103	26	25	24	9	3	3	6.1023	5.429	6.8473	2.2082	0.6663	0.7048	0.000734401044597067	-1.86206	down
ONT.9124	0	0	0	47	66	47	0	0	0	11.5318	14.659	11.0418	3.31026565672987e-12	8.63115924787187	up
ONT.9126	0	0	0	5	6	11	0	0	0	1.2268	1.3326	2.5843	4.67023921154285e-05	5.77121142541254	up
ONT.9135	2808	3097	2367	4238	4736	4511	659.049	672.539	675.318	1039.83	1051.89	1059.78	1.58594507204934e-232	1.16823560601922	up
ONT.9147	1	1	0	79	115	85	0.2347	0.2172	0	19.3833	25.5421	19.9692	1.26790306433356e-12	7.58597991777706	up
ONT.9158	7	8	9	0	0	0	1.6429	1.7373	2.5677	0	0	0	0.00054332910059133	-4.99937	down
ONT.9168	1	0	0	290	347	335	0.2347	0	0	71.1539	77.0706	78.7023	2.14141133457337e-17	10.2742219456268	up
ONT.9176	21	17	12	2	1	1	4.9288	3.6917	3.4237	0.4907	0.2221	0.2349	0.000446276231025678	-3.1726	down
ONT.9178	18	27	10	1	1	1	4.2247	5.8633	2.8531	0.2454	0.2221	0.2349	0.000227001631433939	-3.7017	down
ONT.9179	0	0	0	19	32	31	0	0	0	4.6618	7.1074	7.2829	1.55031353782874e-09	7.66555578603767	up
ONT.9184	0	0	0	10	18	13	0	0	0	2.4536	3.9979	3.0541	4.7794991596828e-07	6.66438773946674	up
ONT.9188	0	0	0	222	231	262	0	0	0	54.4695	51.3064	61.5522	4.95178838974706e-19	10.7945348219239	up
ONT.9189	1	0	1	7	15	13	0.2347	0	0.2853	1.7175	3.3316	3.0541	0.000132288321485769	4.57727205999681	up
ONT.9190	20	25	13	52	41	52	4.6941	5.429	3.709	12.7586	9.1063	12.2165	7.05988087215911e-09	1.79720692538419	up
ONT.9194	253	272	244	1088	1132	1190	59.3802	59.067	69.6145	266.95	251.423	279.569	5.25464737067465e-247	2.60935314662847	up
ONT.921	0	0	0	601	643	587	0	0	0	147.46	142.814	137.905	5.89937966371425e-24	12.1507710762591	up
ONT.9210	10	17	17	3	0	3	2.347	3.6917	4.8502	0.7361	0	0.7048	0.00305724778419867	-2.4227	down
ONT.9244	0	0	0	41	38	38	0	0	0	10.0597	8.44	8.9274	5.62222235311652e-11	8.18425761175894	up
ONT.9267	3	6	9	172	173	210	0.7041	1.3029	2.5677	42.2016	38.4243	49.3357	3.53098387646449e-48	5.40760143263882	up
ONT.9268	4	3	1	69	86	80	0.9388	0.6515	0.2853	16.9297	19.1011	18.7946	1.26578730315308e-21	5.34134406233989	up
ONT.927	0	0	0	14	20	14	0	0	0	3.435	4.4421	3.289	1.29824754820053e-07	6.89405742594547	up
ONT.9272	264	265	233	7495	8525	7580	61.9619	57.5469	66.4762	1838.96	1893.45	1780.79	0	5.41437810452543	up
ONT.9275	91	87	62	20	25	25	21.3581	18.8928	17.6889	4.9072	5.5526	5.8733	1.16497910955293e-06	-1.31086	down
ONT.9289	4	7	4	13	15	16	0.9388	1.5201	1.1412	3.1897	3.3316	3.7589	0.000575252562910538	2.02124904377197	up
ONT.9299	0	0	0	548	633	649	0	0	0	134.456	140.593	152.471	6.08561067210733e-24	12.1492043695262	up
ONT.9302	228	304	211	486	585	547	53.5125	66.0161	60.1994	119.244	129.932	128.508	1.21688186377594e-64	1.58770880828634	up
ONT.9315	22	18	20	6	3	6	5.1635	3.9088	5.7061	1.4721	0.6663	1.4096	0.00724971178431949	-1.54715	down
ONT.9317	25	24	24	28	50	40	5.8676	5.2118	6.8473	6.87	11.1053	9.3973	0.000319922650681805	1.1443877794495	up
ONT.9319	0	0	0	25	34	34	0	0	0	6.134	7.5516	7.9877	4.71551121113908e-10	7.84920710271737	up
ONT.9327	0	0	0	31	30	16	0	0	0	7.6061	6.6632	3.7589	2.87167412146054e-09	7.58024836370206	up
ONT.9340	0	0	1	9	12	7	0	0	0.2853	2.2082	2.6653	1.6445	0.000178403815831425	5.15522941841888	up
ONT.9360	67	70	58	22	26	21	15.7252	15.2011	16.5477	5.3979	5.7747	4.9336	0.000246346761357044	-1.03873	down
ONT.9363	0	0	0	96	109	95	0	0	0	23.5544	24.2095	22.3185	6.03823583704031e-15	9.54052760130819	up
ONT.9371	7	2	4	691	837	746	1.6429	0.4343	1.1412	169.542	185.902	175.259	4.65995684021926e-83	7.91282	up
ONT.9374	0	0	0	6	12	6	0	0	0	1.4721	2.6653	1.4096	2.63810596268926e-05	5.88991839422629	up
ONT.9377	0	0	0	8	9	8	0	0	0	1.9629	1.9989	1.8795	1.69772762118867e-05	5.95568018384317	up
ONT.9390	0	0	0	29	29	33	0	0	0	7.1154	6.4411	7.7528	5.46385016908669e-10	7.82091122184716	up
ONT.9393	31	26	21	0	2	1	7.2758	5.6461	5.9914	0	0.4442	0.2349	9.45915815749363e-06	-4.23967	down
ONT.9395	0	0	0	6	8	7	0	0	0	1.4721	1.7768	1.6445	5.71354695137076e-05	5.70240790040027	up
ONT.9396	7	7	12	0	0	0	1.6429	1.5201	3.4237	0	0	0	0.000344557963943721	-5.13787	down
ONT.9419	0	0	0	20	19	22	0	0	0	4.9072	4.22	5.1685	1.71568316088974e-08	7.24436760508955	up
ONT.9436	0	0	0	8	15	11	0	0	0	1.9629	3.3316	2.5843	2.01683561366239e-06	6.39396071384652	up
ONT.945	0	0	0	1440	1604	1412	0	0	0	353.316	356.257	331.724	4.20579438488258e-29	13.4333833833267	up
ONT.9468	0	0	0	6	13	5	0	0	0	1.4721	2.8874	1.1747	2.87743319388537e-05	5.88839456032826	up
ONT.947	8	11	5	0	0	0	1.8776	2.3887	1.4265	0	0	0	0.000658758981918268	-4.95545	down
ONT.9471	0	0	0	6	9	7	0	0	0	1.4721	1.9989	1.6445	4.25383916991286e-05	5.76820012083192	up
ONT.9495	21	28	20	6	6	4	4.9288	6.0804	5.7061	1.4721	1.3326	0.9397	0.00248725202507953	-1.64265	down
ONT.9497	3	4	1	34	23	17	0.7041	0.8686	0.2853	8.3422	5.1084	3.9938	1.38642197652008e-08	3.68869372611988	up
ONT.9513	61	54	40	5	8	5	14.317	11.7265	11.4122	1.2268	1.7768	1.1747	2.58492315018366e-09	-2.64093	down
ONT.9517	1	1	4	6	12	8	0.2347	0.2172	1.1412	1.4721	2.6653	1.8795	0.00347876248829856	2.53914788773575	up
ONT.9519	6	3	7	495	499	470	1.4082	0.6515	1.9971	121.452	110.831	110.418	5.54445178717871e-78	6.97914776744012	up
ONT.9523	0	0	0	75	49	88	0	0	0	18.4019	10.8832	20.674	2.5068484038706e-13	9.04547454707719	up
ONT.9525	0	0	0	191	219	227	0	0	0	46.8634	48.6411	53.3296	1.81779310068428e-18	10.6269	up
ONT.9526	2	2	0	28	25	29	0.4694	0.4343	0	6.87	5.5526	6.813	4.31892979636872e-09	4.8302382878253	up
ONT.9527	62	31	30	0	1	1	14.5517	6.7319	8.5592	0	0.2221	0.2349	1.00666336695824e-06	-5.48272	down
ONT.9544	16	21	12	1	0	2	3.7553	4.5603	3.4237	0.2454	0	0.4699	0.000440606803819099	-3.55137	down
ONT.9559	0	0	0	8	14	9	0	0	0	1.9629	3.1095	2.1144	3.99728429693407e-06	6.26107359991432	up
ONT.9575	728	736	513	162	167	159	170.865	159.828	146.362	39.748	37.0916	37.3542	1.73079558135823e-52	-1.54953	down
ONT.9581	20	15	12	0	0	0	4.6941	3.2574	3.4237	0	0	0	8.91567113772261e-06	-5.94699	down
ONT.9587	8	9	9	19	18	14	1.8776	1.9544	2.5677	4.6618	3.9979	3.289	0.00391384393407631	1.42955086011085	up
ONT.9590	1198	1249	902	3568	3884	3754	281.176	271.231	257.346	875.438	862.658	881.935	0	2.20814916022019	up
ONT.9591	7	12	4	89	100	83	1.6429	2.6059	1.1412	21.8369	22.2105	19.4994	2.44213307958793e-29	4.03349755282961	up
ONT.9595	739	867	579	144	150	155	173.446	188.276	165.192	35.3316	33.3158	36.4145	7.15076606239862e-73	-1.81298	down
ONT.9597	0	1	0	23	46	40	0	0.2172	0	5.6432	10.2169	9.3973	1.74894596060029e-08	7.11249622227427	up
ONT.9609	1	1	0	44	49	50	0.2347	0.2172	0	10.7958	10.8832	11.7466	1.08805199151609e-09	6.62571047458118	up
ONT.9620	0	0	0	11	12	12	0	0	0	2.6989	2.6653	2.8192	1.45055974131719e-06	6.44148527814394	up
ONT.9622	49	32	37	6	15	13	11.5005	6.9491	10.5563	1.4721	3.3316	3.0541	0.000900766831430338	-1.34954	down
ONT.9627	0	0	0	26	33	22	0	0	0	6.3793	7.3295	5.1685	1.62151337251881e-09	7.65013999163009	up
ONT.9647	31	27	32	51	44	60	7.2758	5.8633	9.1298	12.5133	9.7726	14.0959	9.40040392971932e-06	1.23780223480342	up
ONT.9656	894	919	719	51	73	52	209.826	199.568	205.135	12.5133	16.2137	12.2165	6.2185035901454e-148	-3.38439	down
ONT.9685	0	0	0	165	193	167	0	0	0	40.4841	42.8664	39.2337	1.55494752622076e-17	10.3475536711656	up
ONT.9687	0	1	1	56	42	48	0	0.2172	0.2853	13.7401	9.3284	11.2767	9.04952907882048e-10	6.65687759307619	up
ONT.9689	0	0	0	10	10	17	0	0	0	2.4536	2.2211	3.9938	1.05223785620102e-06	6.5226667110356	up
ONT.9710	0	0	0	151	198	190	0	0	0	37.0491	43.9769	44.6371	1.21755490112872e-17	10.384398790461	up
ONT.9713	3502	3805	2918	243	271	242	821.934	826.287	832.521	59.622	60.1906	56.8536	0	-3.29418	down
ONT.9725	81	65	78	23	22	31	19.011	14.1153	22.2538	5.6432	4.8863	7.2829	7.47055500916913e-05	-1.11325	down
ONT.9745	0	0	0	15	15	8	0	0	0	3.6804	3.3316	1.8795	8.71054976970606e-07	6.56093941055645	up
ONT.9746	0	0	0	7	6	7	0	0	0	1.7175	1.3326	1.6445	7.70435768633724e-05	5.63660990866725	up
ONT.9747	0	0	0	12	7	7	0	0	0	2.9443	1.5547	1.6445	1.37494501001022e-05	6.01965686891767	up
ONT.9751	0	0	0	30	25	24	0	0	0	7.3607	5.5526	5.6384	1.91581163131732e-09	7.61886003786036	up
ONT.9762	0	0	0	19	17	20	0	0	0	4.6618	3.7758	4.6986	3.50158018997926e-08	7.12159140868226	up
ONT.9766	0	0	0	51	54	63	0	0	0	12.5133	11.9937	14.8007	1.93999040556964e-12	8.70488282790537	up
ONT.9775	1564	1736	1272	21	25	29	367.077	376.986	362.909	5.1525	5.5526	6.813	5.52830108140768e-211	-5.4641	down
ONT.978	0	0	0	32	36	43	0	0	0	7.8515	7.9958	10.1021	9.46073838626442e-11	8.10641327188379	up
ONT.9796	189	253	173	70	58	71	44.3591	54.941	49.3578	17.1751	12.8821	16.6802	4.74541744821951e-12	-1.1586	down
ONT.9799	0	0	0	10	10	5	0	0	0	2.4536	2.2211	1.1747	1.88394859549688e-05	5.95685652347788	up
ONT.9805	0	0	0	227	219	218	0	0	0	55.6963	48.6411	51.2152	1.11559299010741e-18	10.6885290585686	up
ONT.9810	0	0	0	31	26	16	0	0	0	7.6061	5.7747	3.7589	4.41016341108167e-09	7.50512063978488	up
ONT.9817	12	11	10	0	0	0	2.8164	2.3887	2.8531	0	0	0	8.37935492845384e-05	-5.44481	down
ONT.9820	303	324	267	694	751	748	71.1154	70.3592	76.1765	170.279	166.801	175.729	1.03161968521335e-108	1.75646256844649	up
ONT.9825	36	34	24	0	0	0	8.4493	7.3834	6.8473	0	0	0	5.3178811244324e-08	-6.9432	down
ONT.9826	66	61	60	4	13	9	15.4905	13.2466	17.1183	0.9814	2.8874	2.1144	4.44127360925622e-10	-2.39714	down
ONT.9848	54	52	44	7	8	4	12.674	11.2922	12.5534	1.7175	1.7768	0.9397	7.38084224785067e-09	-2.52121	down
ONT.9853	100	97	85	14	21	24	23.4704	21.0643	24.251	3.435	4.6642	5.6384	4.28493065479493e-11	-1.79978	down
ONT.9855	0	0	0	25	22	24	0	0	0	6.134	4.8863	5.6384	4.73341199773899e-09	7.46417352123015	up
ONT.9858	101	111	85	161	184	149	23.7051	24.1046	24.251	39.5027	40.8674	35.0049	2.02758837213645e-15	1.19719100509334	up
ONT.9864	4	1	2	7	9	8	0.9388	0.2172	0.5706	1.7175	1.9989	1.8795	0.00806009119372172	2.23091057416984	up
ONT.9871	0	0	0	28	26	18	0	0	0	6.87	5.7747	4.2288	4.5356148293452e-09	7.48385962381259	up
ONT.9873	0	0	0	8	7	7	0	0	0	1.9629	1.5547	1.6445	4.06905025961678e-05	5.77394314893859	up
ONT.9879	0	0	0	1253	1437	1249	0	0	0	307.434	319.166	293.43	2.36584581951987e-28	13.255106574436	up
ONT.9883	13	17	9	0	0	0	3.0512	3.6917	2.5677	0	0	0	3.29045162206117e-05	-5.66247	down
ONT.9884	11	14	8	2	1	0	2.5817	3.0402	2.2824	0.4907	0.2221	0	0.00551406235575696	-2.98061	down
ONT.9893	76	71	55	18	14	22	17.8375	15.4182	15.6918	4.4164	3.1095	5.1685	2.03560847370479e-06	-1.4375	down
ONT.9899	0	0	0	11	12	19	0	0	0	2.6989	2.6653	4.4637	3.94380790481534e-07	6.7047581801618	up
ONT.9900	30	38	17	3	6	7	7.0411	8.252	4.8502	0.7361	1.3326	1.6445	0.000276684051193377	-1.92576	down
ONT.9907	0	0	0	449	452	462	0	0	0	110.166	100.392	108.539	2.32129825986037e-22	11.7256187254517	up
ONT.9919	0	0	0	12	9	5	0	0	0	2.9443	1.9989	1.1747	1.46824715780997e-05	6.01718341169429	up
ONT.9931	0	0	0	11	14	16	0	0	0	2.6989	3.1095	3.7589	4.45790418602758e-07	6.66837944278476	up
ONT.9936	0	1	1	16	9	6	0	0.2172	0.2853	3.9257	1.9989	1.4096	0.000301070007067791	4.42220826273861	up
ONT.9937	0	1	0	422	462	404	0	0.2172	0	103.541	102.613	94.9126	9.74954859997067e-19	10.6812049443628	up
ONT.9953	0	0	0	11	15	21	0	0	0	2.6989	3.3316	4.9336	1.65108682885768e-07	6.8650410008866	up
ONT.9959	1351	1421	1083	9100	10421	9404	317.085	308.582	308.986	2232.76	2314.56	2209.3	0	3.37064507845886	up
ONT.9961	1369	1403	1143	5878	6830	6284	321.31	304.673	326.104	1442.22	1516.98	1476.31	0	2.7389912428943	up
ONT.9962	704	760	643	70	92	108	165.232	165.04	183.451	17.1751	20.4337	25.3727	2.32139389877194e-97	-2.50642	down
ONT.9964	4	4	8	13	13	11	0.9388	0.8686	2.2824	3.1897	2.8874	2.5843	0.00724485701127841	1.64750682378826	up
ONT.9965	6	8	6	0	0	0	1.4082	1.7373	1.7118	0	0	0	0.00154568183061095	-4.71585	down
ONT.9967	2	2	0	6	12	9	0.4694	0.4343	0	1.4721	2.6653	2.1144	0.000913091876472518	3.23015764515687	up
ONT.9969	0	0	0	31	47	51	0	0	0	7.6061	10.439	11.9815	2.62766671023e-11	8.32032849699787	up
ONT.9975	69	95	55	188	219	201	16.1946	20.63	15.6918	46.1273	48.6411	47.2214	2.36996407720283e-36	1.94218791972056	up
ONT.9976	4	9	5	328	338	308	0.9388	1.9544	1.4265	80.4775	75.0717	72.3591	1.19570110965708e-67	6.22303284191955	up
ONT.9977	5	8	4	15	22	11	1.1735	1.7373	1.1412	3.6804	4.8863	2.5843	0.000530244009087098	1.96652915416578	up
ONT.9978	11	12	11	173	227	186	2.5817	2.6059	3.1384	42.447	50.4179	43.6974	8.17699302884128e-59	4.56788501727339	up
ONT.9999	146	133	83	33	39	39	34.2668	28.882	23.6803	8.0968	8.6621	9.1624	3.89316049414604e-08	-1.23253	down
gene-SERJ2_LOCUS10006	10	8	15	0	0	0	2.347	1.7373	4.2796	0	0	0	8.30901247886309e-05	-5.48313	down
gene-SERJ2_LOCUS10056	7	5	5	16	14	11	1.6429	1.0858	1.4265	3.9257	3.1095	2.5843	0.00295249903734351	1.73153875193177	up
gene-SERJ2_LOCUS10076	2637	2863	2097	602	645	608	618.915	621.724	598.285	147.706	143.258	142.839	1.74894655286013e-188	-1.56812	down
gene-SERJ2_LOCUS10078	47	48	39	72	79	84	11.0311	10.4236	11.1269	17.6658	17.5463	19.7343	6.52001361891662e-09	1.27277020469641	up
gene-SERJ2_LOCUS10089	0	0	0	46	47	54	0	0	0	11.2865	10.439	12.6863	6.89409409513096e-12	8.51258052421403	up
gene-SERJ2_LOCUS10092	18	29	11	37	26	30	4.2247	6.2976	3.1384	9.0783	5.7747	7.048	0.0013350796120123	1.16828297917649	up
gene-SERJ2_LOCUS10101	16	23	21	36	24	33	3.7553	4.9946	5.9914	8.8329	5.3305	7.7528	0.00209538593580225	1.09322707692702	up
gene-SERJ2_LOCUS10127	0	0	0	10	5	6	0	0	0	2.4536	1.1105	1.4096	5.99652875396873e-05	5.7130284884423	up
gene-SERJ2_LOCUS10128	20	21	9	1	0	1	4.6941	4.5603	2.5677	0.2454	0	0.2349	0.000494638338186595	-4.15301	down
gene-SERJ2_LOCUS10140	106	121	79	143	166	143	24.8786	26.2761	22.5391	35.0862	36.8695	33.5953	1.93932554819531e-11	1.03041050013393	up
gene-SERJ2_LOCUS10141	1442	1587	1210	2158	2394	2239	338.443	344.63	345.219	529.483	531.721	526.013	1.75332933420335e-144	1.14338329779116	up
gene-SERJ2_LOCUS10150	0	0	0	17	16	14	0	0	0	4.1711	3.5537	3.289	1.45440321276503e-07	6.8683229322423	up
gene-SERJ2_LOCUS10180	0	0	0	17	19	9	0	0	0	4.1711	4.22	2.1144	2.4370049525232e-07	6.80341199262347	up
gene-SERJ2_LOCUS10181	0	0	1	18	24	22	0	0	0.2853	4.4164	5.3305	5.1685	8.04711239685336e-07	6.34836802532946	up
gene-SERJ2_LOCUS10204	17	21	12	1	5	2	3.99	4.5603	3.4237	0.2454	1.1105	0.4699	0.00270524366685513	-2.17355	down
gene-SERJ2_LOCUS10206	76	79	65	16	14	18	17.8375	17.1555	18.5449	3.9257	3.1095	4.2288	9.77351557024274e-09	-1.73466	down
gene-SERJ2_LOCUS10207	612	665	451	116	143	125	143.639	144.41	128.673	28.4615	31.7611	29.3665	6.45370686838523e-54	-1.70135	down
gene-SERJ2_LOCUS10222	19	16	16	125	130	120	4.4594	3.4745	4.5649	30.6698	28.8737	28.1919	5.92169275116362e-39	3.33994345017185	up
gene-SERJ2_LOCUS10232	200	204	170	425	473	450	46.9408	44.3003	48.5019	104.277	105.056	105.719	3.10534401663494e-66	1.69328160087639	up
gene-SERJ2_LOCUS10267	8	5	8	266	333	340	1.8776	1.0858	2.2824	65.2653	73.9611	79.8769	4.67203463417365e-70	5.94320069802664	up
gene-SERJ2_LOCUS10270	555	535	409	861	937	934	130.261	116.18	116.69	211.253	208.113	219.427	1.35432929078276e-81	1.33025325503156	up
gene-SERJ2_LOCUS10278	0	0	0	1798	1928	1895	0	0	0	441.154	428.219	445.196	1.55270890442989e-30	13.7689710209837	up
gene-SERJ2_LOCUS10287	1	0	0	109	138	126	0.2347	0	0	26.744	30.6506	29.6014	3.54093939138336e-13	8.89185039473108	up
gene-SERJ2_LOCUS10296	45	50	43	13	13	14	10.5617	10.8579	12.2681	3.1897	2.8874	3.289	0.000188793742810103	-1.32773	down
gene-SERJ2_LOCUS103	7	15	3	44	28	44	1.6429	3.2574	0.8559	10.7958	6.219	10.337	2.15615829789641e-10	2.70468597404308	up
gene-SERJ2_LOCUS10303	88	95	91	166	165	166	20.654	20.63	25.9628	40.7294	36.6474	38.9987	1.10040250392033e-17	1.31700573635743	up
gene-SERJ2_LOCUS10312	279	332	268	862	912	839	65.4825	72.0965	76.4618	211.499	202.56	197.108	3.24509761006774e-150	2.03407593055095	up
gene-SERJ2_LOCUS10315	44	71	44	84	92	81	10.327	15.4182	12.5534	20.6101	20.4337	19.0295	4.06170095640441e-08	1.16162379558417	up
gene-SERJ2_LOCUS10317	6	1	1	498	579	525	1.4082	0.2172	0.2853	122.188	128.599	123.339	2.23381026121202e-54	8.10894205022607	up
gene-SERJ2_LOCUS10318	3	7	4	889	957	961	0.7041	1.5201	1.1412	218.123	212.555	225.77	2.14424315386768e-94	8.11175333105516	up
gene-SERJ2_LOCUS10329	19	23	15	302	293	306	4.4594	4.9946	4.2796	74.0982	65.0769	71.8892	4.29448600199296e-92	4.44863	up
gene-SERJ2_LOCUS10342	253	239	183	342	339	332	59.3802	51.9008	52.2109	83.9125	75.2938	77.9975	1.12506627763098e-23	1.0508747995658	up
gene-SERJ2_LOCUS10344	46	55	38	11	15	15	10.7964	11.9437	10.8416	2.6989	3.3316	3.524	0.000254282776883431	-1.29501	down
gene-SERJ2_LOCUS10354	9	8	8	0	0	1	2.1123	1.7373	2.2824	0	0	0.2349	0.00449289916154528	-4.08667	down
gene-SERJ2_LOCUS10359	3	8	4	20	11	18	0.7041	1.7373	1.1412	4.9072	2.4432	4.2288	0.00018728409497171	2.18629937113806	up
gene-SERJ2_LOCUS1036	0	0	0	5	5	6	0	0	0	1.2268	1.1105	1.4096	0.000318658909945857	5.31312867659963	up
gene-SERJ2_LOCUS10368	322	347	307	8	5	7	75.5747	75.3539	87.5888	1.9629	1.1105	1.6445	4.94675218955814e-50	-5.15217	down
gene-SERJ2_LOCUS1040	0	0	0	22	27	24	0	0	0	5.3979	5.9968	5.6384	3.7859413726519e-09	7.50075883941658	up
gene-SERJ2_LOCUS10412	53	52	26	79	74	60	12.4393	11.2922	7.4179	19.3833	16.4358	14.0959	9.14162792046586e-07	1.17872559192538	up
gene-SERJ2_LOCUS10429	3	1	1	7	6	12	0.7041	0.2172	0.2853	1.7175	1.3326	2.8192	0.00252274043994298	2.78766000479401	up
gene-SERJ2_LOCUS1044	83	65	76	22	14	29	19.4804	14.1153	21.6832	5.3979	3.1095	6.813	7.31731310649553e-06	-1.33584	down
gene-SERJ2_LOCUS10443	232	262	211	373	419	386	54.4514	56.8954	60.1994	91.5186	93.0622	90.6838	7.01974488653677e-35	1.20235901838474	up
gene-SERJ2_LOCUS10446	0	0	0	48	50	54	0	0	0	11.7772	11.1053	12.6863	4.96041391449211e-12	8.56062327734399	up
gene-SERJ2_LOCUS10447	1	0	0	36	27	34	0.2347	0	0	8.8329	5.9968	7.9877	3.69157578463012e-08	6.95418750103687	up
gene-SERJ2_LOCUS10454	970	1003	748	304	322	323	227.663	217.81	213.408	74.5889	71.518	75.8831	4.99627291374589e-42	-1.05434	down
gene-SERJ2_LOCUS10466	35	59	38	7	13	17	8.2146	12.8123	10.8416	1.7175	2.8874	3.9938	0.000375474526636203	-1.36781	down
gene-SERJ2_LOCUS10474	177	168	129	25	29	38	41.5426	36.4826	36.8044	6.134	6.4411	8.9274	1.20307740777442e-18	-1.90087	down
gene-SERJ2_LOCUS10477	0	0	0	1381	1547	1471	0	0	0	338.84	343.597	345.585	4.9782036922743e-29	13.4148080813301	up
gene-SERJ2_LOCUS10478	0	0	0	24	38	30	0	0	0	5.8886	8.44	7.048	5.4260431374462e-10	7.83176997664711	up
gene-SERJ2_LOCUS10489	4	5	1	92	74	88	0.9388	1.0858	0.2853	22.5729	16.4358	20.674	3.75878942243761e-24	5.13824683790407	up
gene-SERJ2_LOCUS10490	49	57	39	456	436	412	11.5005	12.378	11.1269	111.883	96.838	96.792	4.32309982806628e-131	3.6353	up
gene-SERJ2_LOCUS10491	38	25	16	72	98	84	8.9188	5.429	4.5649	17.6658	21.7663	19.7343	3.87528415164224e-17	2.15127763744804	up
gene-SERJ2_LOCUS10497	0	0	1	16	31	24	0	0	0.2853	3.9257	6.8853	5.6384	4.25090021243667e-07	6.49421272162806	up
gene-SERJ2_LOCUS10498	3	2	1	283	261	321	0.7041	0.4343	0.2853	69.4364	57.9695	75.4132	4.6232569879068e-36	7.63779705959455	up
gene-SERJ2_LOCUS10500	0	0	0	84	114	111	0	0	0	20.6101	25.32	26.0775	4.72728091337029e-15	9.58142892484253	up
gene-SERJ2_LOCUS10510	10	9	4	30	28	25	2.347	1.9544	1.1412	7.3607	6.219	5.8733	2.23643060358842e-07	2.32568546194044	up
gene-SERJ2_LOCUS10549	37	26	28	6	3	4	8.6841	5.6461	7.9886	1.4721	0.6663	0.9397	1.76795819292923e-05	-2.35241	down
gene-SERJ2_LOCUS10555	33	22	24	1	1	0	7.7452	4.7775	6.8473	0.2454	0.2221	0	2.12150023093569e-05	-4.8521	down
gene-SERJ2_LOCUS10583	0	0	0	233	292	265	0	0	0	57.1684	64.8548	62.257	1.59468206104902e-19	10.9363744644168	up
gene-SERJ2_LOCUS10585	41	45	32	11	10	16	9.6229	9.7721	9.1298	2.6989	2.2211	3.7589	0.0015829936890198	-1.20552	down
gene-SERJ2_LOCUS10598	40	45	22	59	56	67	9.3882	9.7721	6.2767	14.4761	12.4379	15.7405	1.15038726229824e-06	1.24317439756487	up
gene-SERJ2_LOCUS106	4	1	1	25	23	22	0.9388	0.2172	0.2853	6.134	5.1084	5.1685	1.82970691887454e-08	4.01021338136269	up
gene-SERJ2_LOCUS10602	25	32	30	36	45	54	5.8676	6.9491	8.5592	8.8329	9.9947	12.6863	0.000194796635416364	1.08920705428795	up
gene-SERJ2_LOCUS10603	88	119	69	187	208	194	20.654	25.8418	19.6861	45.882	46.1979	45.5768	2.65720940437074e-26	1.56386985566446	up
gene-SERJ2_LOCUS10613	9	10	8	29	27	35	2.1123	2.1716	2.2824	7.1154	5.9968	8.2226	1.14498470064741e-07	2.21727260113375	up
gene-SERJ2_LOCUS10623	1	3	1	16	8	7	0.2347	0.6515	0.2853	3.9257	1.7768	1.6445	0.00046157209182592	3.11625463738912	up
gene-SERJ2_LOCUS10625	0	0	0	25	22	21	0	0	0	6.134	4.8863	4.9336	6.89215468879205e-09	7.4019278659602	up
gene-SERJ2_LOCUS10633	30	32	30	53	50	47	7.0411	6.9491	8.5592	13.004	11.1053	11.0418	1.94583171590351e-05	1.16441552149959	up
gene-SERJ2_LOCUS10637	13	11	12	212	213	230	3.0512	2.3887	3.4237	52.0159	47.3085	54.0344	6.40268923703559e-66	4.64832446795998	up
gene-SERJ2_LOCUS10640	58	41	38	78	79	97	13.6128	8.9035	10.8416	19.1379	17.5463	22.7884	1.36967551730955e-09	1.35182407767803	up
gene-SERJ2_LOCUS10661	16	16	10	54	80	49	3.7553	3.4745	2.8531	13.2493	17.7684	11.5117	1.47852433020457e-15	2.58734137423143	up
gene-SERJ2_LOCUS10662	9	8	10	1	0	0	2.1123	1.7373	2.8531	0.2454	0	0	0.00311549123505982	-4.20934	down
gene-SERJ2_LOCUS10686	20	14	14	8385	8950	8636	4.6941	3.0402	3.9943	2057.33	1987.84	2028.87	0	9.54373026033856	up
gene-SERJ2_LOCUS10690	31136	33814	25042	9749	10194	10068	7307.75	7342.99	7144.62	2392	2264.14	2365.3	0	-1.11826	down
gene-SERJ2_LOCUS10701	15	20	10	67	58	66	3.5206	4.3432	2.8531	16.439	12.8821	15.5055	7.99330625112486e-17	2.55843675500477	up
gene-SERJ2_LOCUS10723	33	34	29	2	6	8	7.7452	7.3834	8.2739	0.4907	1.3326	1.8795	2.72343717843127e-05	-2.12853	down
gene-SERJ2_LOCUS10729	42	47	38	179	205	192	9.8576	10.2064	10.8416	43.9191	45.5316	45.107	2.37911766298079e-50	2.64359163336836	up
gene-SERJ2_LOCUS10734	60	76	56	5	2	2	14.0822	16.504	15.9771	1.2268	0.4442	0.4699	1.01219570184898e-12	-3.94891	down
gene-SERJ2_LOCUS10738	0	2	3	26	21	26	0	0.4343	0.8559	6.3793	4.6642	6.1082	1.23273527768493e-08	4.32693072946887	up
gene-SERJ2_LOCUS10749	4	0	0	16	18	15	0.9388	0	0	3.9257	3.9979	3.524	3.40090726080964e-06	4.08088703538816	up
gene-SERJ2_LOCUS10758	2	1	3	20	22	22	0.4694	0.2172	0.8559	4.9072	4.8863	5.1685	7.14504549937441e-08	3.86813951334802	up
gene-SERJ2_LOCUS10773	2	1	2	19	36	22	0.4694	0.2172	0.5706	4.6618	7.9958	5.1685	7.68410932821565e-09	4.39687530831641	up
gene-SERJ2_LOCUS10800	32	33	33	8	11	15	7.5105	7.1662	9.4151	1.9629	2.4432	3.524	0.00923311308898534	-1.07609	down
gene-SERJ2_LOCUS10804	337	406	294	105	122	123	79.0953	88.1662	83.8798	25.7626	27.0969	28.8966	7.93768405880454e-19	-1.1019	down
gene-SERJ2_LOCUS10807	0	0	0	34	52	57	0	0	0	8.3422	11.5495	13.3911	1.0233728099198e-11	8.46888818600924	up
gene-SERJ2_LOCUS10810	1	1	2	36	51	46	0.2347	0.2172	0.5706	8.8329	11.3274	10.8069	3.05157770699129e-12	5.51301392210929	up
gene-SERJ2_LOCUS10814	41	51	37	3	3	5	9.6229	11.0751	10.5563	0.7361	0.6663	1.1747	1.02535728973387e-08	-3.08625	down
gene-SERJ2_LOCUS10836	126	139	132	44	47	44	29.5727	30.185	37.6603	10.7958	10.439	10.337	5.72650231849016e-08	-1.10243	down
gene-SERJ2_LOCUS10840	14	8	5	68	79	81	3.2859	1.7373	1.4265	16.6844	17.5463	19.0295	2.56442837276745e-24	3.54379603191312	up
gene-SERJ2_LOCUS10841	0	0	0	1701	1831	1784	0	0	0	417.354	406.675	419.119	3.44479487603716e-30	13.6884375977863	up
gene-SERJ2_LOCUS10842	20	17	26	56	38	50	4.6941	3.6917	7.4179	13.7401	8.44	11.7466	2.15028681997921e-07	1.64150425356951	up
gene-SERJ2_LOCUS1085	10	7	5	0	0	0	2.347	1.5201	1.4265	0	0	0	0.000998139952586486	-4.84639	down
gene-SERJ2_LOCUS10860	232	290	208	24	46	28	54.4514	62.9759	59.3435	5.8886	10.2169	6.5781	4.09521285428143e-35	-2.43355	down
gene-SERJ2_LOCUS10883	7	6	4	16	12	21	1.6429	1.3029	1.1412	3.9257	2.6653	4.9336	0.000358312805714347	1.99768471631035	up
gene-SERJ2_LOCUS10887	10	6	9	559	604	615	2.347	1.3029	2.5677	137.155	134.152	144.483	1.69047764738251e-107	6.61524501608879	up
gene-SERJ2_LOCUS1090	8282	8943	6825	2163	2426	2369	1943.82	1942.05	1947.21	530.71	538.828	556.554	0	-1.32588	down
gene-SERJ2_LOCUS1091	13	14	10	411	461	482	3.0512	3.0402	2.8531	100.842	102.391	113.237	2.0498156611429e-109	5.65747132410419	up
gene-SERJ2_LOCUS10912	736	858	611	129	162	152	172.742	186.322	174.322	31.6512	35.9811	35.7097	3.99071378418404e-77	-1.84951	down
gene-SERJ2_LOCUS10918	2714	2730	2280	325	408	352	636.987	592.842	650.496	79.7414	90.619	82.6961	3.51913730128049e-280	-2.37321	down
gene-SERJ2_LOCUS10919	1	0	0	804	803	845	0.2347	0	0	197.268	178.351	198.518	5.44576240044194e-22	11.6111211665478	up
gene-SERJ2_LOCUS10924	0	0	1	142	181	138	0	0	0.2853	34.8409	40.2011	32.4206	4.77911486379048e-14	9.19713051589565	up
gene-SERJ2_LOCUS1093	504	520	400	1394	1523	1382	118.291	112.922	114.122	342.029	338.267	324.676	9.55556652771558e-240	2.05776044457367	up
gene-SERJ2_LOCUS10936	1302	1517	1134	2468	2622	2471	305.585	329.429	323.536	605.544	582.361	580.517	1.65473859945987e-210	1.40003667985454	up
gene-SERJ2_LOCUS10939	13	9	10	2004	2202	2015	3.0512	1.9544	2.8531	491.698	489.076	473.388	5.2195349033852e-211	8.06648140506846	up
gene-SERJ2_LOCUS1097	3	4	4	87	102	99	0.7041	0.8686	1.1412	21.3462	22.6548	23.2583	2.94463574191779e-27	5.17242729094129	up
gene-SERJ2_LOCUS10981	16	24	17	47	38	49	3.7553	5.2118	4.8502	11.5318	8.44	11.5117	8.16643619989006e-08	1.70077832004763	up
gene-SERJ2_LOCUS10991	17	19	16	262	272	235	3.99	4.126	4.5649	64.2838	60.4127	55.209	4.407585959368e-79	4.35004600965385	up
gene-SERJ2_LOCUS1102	22	15	6	489	529	501	5.1635	3.2574	1.7118	119.98	117.494	117.701	9.64097450529935e-125	5.60836853982717	up
gene-SERJ2_LOCUS11028	91	100	72	15	12	15	21.3581	21.7158	20.542	3.6804	2.6653	3.524	6.45309223191714e-13	-2.17913	down
gene-SERJ2_LOCUS11042	101	97	81	19	30	29	23.7051	21.0643	23.1097	4.6618	6.6632	6.813	5.2777744972881e-08	-1.37979	down
gene-SERJ2_LOCUS11047	7	7	8	0	0	0	1.6429	1.5201	2.2824	0	0	0	0.000875031469289142	-4.87295	down
gene-SERJ2_LOCUS11069	1625	1663	1349	374	436	400	381.394	361.134	384.877	91.7639	96.838	93.9728	7.78071555916947e-109	-1.47747	down
gene-SERJ2_LOCUS11072	351	382	306	1	2	1	82.3812	82.9544	87.3035	0.2454	0.4442	0.2349	2.90579593073661e-24	-7.5597	down
gene-SERJ2_LOCUS11079	4	4	3	114	131	128	0.9388	0.8686	0.8559	27.9708	29.0958	30.0713	3.75671030052389e-32	5.54711260321458	up
gene-SERJ2_LOCUS1108	0	1	0	18	19	24	0	0.2172	0	4.4164	4.22	5.6384	1.13371084636535e-06	6.28156938330996	up
gene-SERJ2_LOCUS11080	0	2	4	22	22	17	0	0.4343	1.1412	5.3979	4.8863	3.9938	1.86927141652628e-07	3.79581077387615	up
gene-SERJ2_LOCUS11081	39	41	22	11	11	8	9.1535	8.9035	6.2767	2.6989	2.4432	1.8795	0.00235508237178741	-1.28706	down
gene-SERJ2_LOCUS11090	127	142	106	346	402	391	29.8074	30.8365	30.2424	84.8939	89.2864	91.8585	4.09394578610219e-73	2.06645186086418	up
gene-SERJ2_LOCUS11098	2665	2734	2189	497	577	538	625.487	593.71	624.534	121.943	128.155	126.394	2.34357201636367e-211	-1.77362	down
gene-SERJ2_LOCUS1110	1	1	1	17	16	11	0.2347	0.2172	0.2853	4.1711	3.5537	2.5843	1.13314413106342e-05	4.3381176565092	up
gene-SERJ2_LOCUS11107	0	0	0	18	25	27	0	0	0	4.4164	5.5526	6.3432	5.71760937509145e-09	7.43923780181223	up
gene-SERJ2_LOCUS11113	1	0	0	9	5	9	0.2347	0	0	2.2082	1.1105	2.1144	0.00053388015626674	4.8803627175647	up
gene-SERJ2_LOCUS11117	35	46	42	115	108	125	8.2146	9.9893	11.9828	28.2162	23.9874	29.3665	1.19336144039449e-21	1.96063848983034	up
gene-SERJ2_LOCUS11122	0	1	0	135	131	111	0	0.2172	0	33.1233	29.0958	26.0775	3.19155864750988e-13	8.91005402286343	up
gene-SERJ2_LOCUS11124	0	0	0	16	14	24	0	0	0	3.9257	3.1095	5.6384	5.25896130619525e-08	7.06928963127856	up
gene-SERJ2_LOCUS11154	22	18	17	3	3	2	5.1635	3.9088	4.8502	0.7361	0.6663	0.4699	0.000621674244118966	-2.37606	down
gene-SERJ2_LOCUS1116	25	31	31	63	58	61	5.8676	6.7319	8.8445	15.4576	12.8821	14.3309	7.12381683061916e-09	1.52214968860232	up
gene-SERJ2_LOCUS11184	2	3	2	41	45	50	0.4694	0.6515	0.5706	10.0597	9.9947	11.7466	1.78115978508812e-14	4.74463096718662	up
gene-SERJ2_LOCUS11217	0	0	1	8	13	11	0	0	0.2853	1.9629	2.8874	2.5843	8.0367742983709e-05	5.34641599804459	up
gene-SERJ2_LOCUS11229	0	0	0	67	62	52	0	0	0	16.439	13.7705	12.2165	9.64500775612162e-13	8.81380361093603	up
gene-SERJ2_LOCUS11232	375	447	335	565	655	524	88.0141	97.0697	95.5773	138.627	145.479	123.104	5.37032124992045e-35	1.0551988887772	up
gene-SERJ2_LOCUS11236	0	0	0	25	24	29	0	0	0	6.134	5.3305	6.813	2.12738404642094e-09	7.59893261558986	up
gene-SERJ2_LOCUS11237	0	1	0	5	9	7	0	0.2172	0	1.2268	1.9989	1.6445	0.000884111550773786	4.73766392718133	up
gene-SERJ2_LOCUS1124	60	84	63	26	27	22	14.0822	18.2413	17.9742	6.3793	5.9968	5.1685	0.000309745691145392	-1.00139	down
gene-SERJ2_LOCUS11243	0	0	1	11	12	13	0	0	0.2853	2.6989	2.6653	3.0541	3.72543906657465e-05	5.52037528870385	up
gene-SERJ2_LOCUS11248	2	5	0	32	32	25	0.4694	1.0858	0	7.8515	7.1074	5.8733	2.57379583716347e-10	4.14729781720193	up
gene-SERJ2_LOCUS11251	0	2	0	294	349	315	0	0.4343	0	72.1353	77.5148	74.0036	4.20923176973314e-19	9.3675253541794	up
gene-SERJ2_LOCUS11255	15	5	8	26	19	21	3.5206	1.0858	2.2824	6.3793	4.22	4.9336	0.00030862904437322	1.69473728127262	up
gene-SERJ2_LOCUS11269	509	607	445	166	161	168	119.464	131.815	126.961	40.7294	35.759	39.4686	1.19549521056301e-30	-1.19129	down
gene-SERJ2_LOCUS11285	6	5	0	18	18	30	1.4082	1.0858	0	4.4164	3.9979	7.048	3.6178417938831e-07	3.06941084260782	up
gene-SERJ2_LOCUS1129	129	160	103	2	4	2	30.2768	34.7453	29.3865	0.4907	0.8884	0.4699	1.01067662246994e-20	-5.14399	down
gene-SERJ2_LOCUS11296	0	0	0	56	58	65	0	0	0	13.7401	12.8821	15.2706	1.04449628830719e-12	8.79658195941287	up
gene-SERJ2_LOCUS113	8	8	4	17	15	11	1.8776	1.7373	1.1412	4.1711	3.3316	2.5843	0.00461122344970715	1.57976662249557	up
gene-SERJ2_LOCUS11300	0	1	1	8	11	10	0	0.2172	0.2853	1.9629	2.4432	2.3493	0.000400495861080011	4.31590731846375	up
gene-SERJ2_LOCUS11301	46	58	47	13	18	19	10.7964	12.5952	13.4094	3.1897	3.9979	4.4637	0.000612661514804593	-1.13556	down
gene-SERJ2_LOCUS11307	522	504	409	150	163	160	122.516	109.448	116.69	36.8037	36.2032	37.5891	3.0536519207225e-26	-1.13924	down
gene-SERJ2_LOCUS11319	21	21	17	2	1	0	4.9288	4.5603	4.8502	0.4907	0.2221	0	9.62092560843943e-05	-3.83433	down
gene-SERJ2_LOCUS1132	310	347	265	99	114	109	72.7583	75.3539	75.6059	24.2905	25.32	25.6076	2.9852814972464e-16	-1.05446	down
gene-SERJ2_LOCUS11346	1	1	0	108	156	116	0.2347	0.2172	0	26.4987	34.6485	27.2521	4.10149975003849e-14	8.03146619275361	up
gene-SERJ2_LOCUS11347	270	265	225	21	20	14	63.3701	57.5469	64.1937	5.1525	4.4421	3.289	3.0203653939978e-46	-3.32876	down
gene-SERJ2_LOCUS11354	12	9	10	14	21	23	2.8164	1.9544	2.8531	3.435	4.6642	5.4034	0.00345333491804526	1.35676997163684	up
gene-SERJ2_LOCUS1137	2	5	1	852	897	862	0.4694	1.0858	0.2853	209.045	199.229	202.512	1.17883592965645e-64	8.81519229553226	up
gene-SERJ2_LOCUS11383	31	33	22	139	144	114	7.2758	7.1662	6.2767	34.1048	31.9832	26.7823	2.23791302703359e-34	2.67336063212394	up
gene-SERJ2_LOCUS11390	4	5	1	29	25	40	0.9388	1.0858	0.2853	7.1154	5.5526	9.3973	1.02308295437701e-10	3.70906352737747	up
gene-SERJ2_LOCUS11401	2307	2484	1930	4729	5117	4968	541.462	539.421	550.639	1160.3	1136.51	1167.14	0	1.60333389064265	up
gene-SERJ2_LOCUS11459	303	336	241	48	54	51	71.1154	72.9651	68.7586	11.7772	11.9937	11.9815	8.84583516985279e-38	-2.05765	down
gene-SERJ2_LOCUS1146	3	4	2	26	39	31	0.7041	0.8686	0.5706	6.3793	8.6621	7.2829	4.00898349331651e-11	3.87907532133155	up
gene-SERJ2_LOCUS11463	176	186	120	10	12	20	41.3079	40.3914	34.2366	2.4536	2.6653	4.6986	4.09228052243728e-28	-3.04879	down
gene-SERJ2_LOCUS11470	269	248	154	68	72	86	63.1354	53.8552	43.937	16.6844	15.9916	20.2042	8.33988540860664e-11	-1.0956	down
gene-SERJ2_LOCUS11475	25	21	23	3	2	6	5.8676	4.5603	6.562	0.7361	0.4442	1.4096	0.000313520811989144	-2.19846	down
gene-SERJ2_LOCUS11479	85	95	74	18	24	14	19.9499	20.63	21.1126	4.4164	5.3305	3.289	1.13138000441134e-09	-1.71981	down
gene-SERJ2_LOCUS11491	2	1	2	464	537	455	0.4694	0.2172	0.5706	113.846	119.271	106.894	3.22256507650641e-39	8.64870396977788	up
gene-SERJ2_LOCUS11493	10	10	12	1	0	0	2.347	2.1716	3.4237	0.2454	0	0	0.00141289661557144	-4.45402	down
gene-SERJ2_LOCUS1150	0	0	0	41	53	41	0	0	0	10.0597	11.7716	9.6322	1.57403153448024e-11	8.38706158225259	up
gene-SERJ2_LOCUS11500	17	16	12	1	0	3	3.99	3.4745	3.4237	0.2454	0	0.7048	0.00102784917182026	-3.02389	down
gene-SERJ2_LOCUS11526	0	0	0	22	21	27	0	0	0	5.3979	4.6642	6.3432	5.46658493492571e-09	7.44287514129994	up
gene-SERJ2_LOCUS11528	0	0	0	81	85	77	0	0	0	19.874	18.879	18.0898	5.13080318573055e-14	9.23737246443018	up
gene-SERJ2_LOCUS11558	1428	1545	1148	315	399	379	335.158	335.509	327.531	77.2878	88.6201	89.0393	2.19680858035583e-94	-1.45056	down
gene-SERJ2_LOCUS11565	40	49	53	102	128	115	9.3882	10.6407	15.1212	25.0265	28.4295	27.0172	8.57439986049476e-18	1.73265341430298	up
gene-SERJ2_LOCUS11573	0	0	1	998	1085	1034	0	0	0.2853	244.867	240.984	242.92	2.87801842800904e-23	11.9563439107674	up
gene-SERJ2_LOCUS11577	66	70	66	10	13	9	15.4905	15.2011	18.8302	2.4536	2.8874	2.1144	2.86259395084807e-10	-2.20506	down
gene-SERJ2_LOCUS11578	0	0	0	7	11	13	0	0	0	1.7175	2.4432	3.0541	3.98145696511719e-06	6.26324136826843	up
gene-SERJ2_LOCUS11587	259	279	187	33	46	39	60.7884	60.5871	53.3521	8.0968	10.2169	9.1624	6.07501835589675e-32	-2.15046	down
gene-SERJ2_LOCUS11588	37	54	27	11	9	16	8.6841	11.7265	7.7032	2.6989	1.9989	3.7589	0.00185424493877909	-1.23051	down
gene-SERJ2_LOCUS116	1	0	2	9	13	13	0.2347	0	0.5706	2.2082	2.8874	3.0541	8.66315252906581e-05	3.98730549227955	up
gene-SERJ2_LOCUS11617	298	274	218	400	484	449	69.9418	59.5013	62.1966	98.1433	107.499	105.484	1.8246478082001e-36	1.21694810335326	up
gene-SERJ2_LOCUS11618	0	0	0	2586	2944	2684	0	0	0	634.496	653.879	630.558	6.26082264038269e-33	14.315445036492	up
gene-SERJ2_LOCUS11619	1	4	5	17	26	24	0.2347	0.8686	1.4265	4.1711	5.7747	5.6384	1.24696727589775e-07	3.19460274205317	up
gene-SERJ2_LOCUS1162	86	100	72	15	40	33	20.1846	21.7158	20.542	3.6804	8.8842	7.7528	3.82988657422907e-05	-1.09093	down
gene-SERJ2_LOCUS1163	245	285	196	36	37	45	57.5025	61.8901	55.9199	8.8329	8.2179	10.5719	1.78289241381203e-32	-2.15279	down
gene-SERJ2_LOCUS11706	39	44	26	2	7	7	9.1535	9.555	7.4179	0.4907	1.5547	1.6445	3.79050303070295e-06	-2.29643	down
gene-SERJ2_LOCUS11746	1	1	1	24	25	36	0.2347	0.2172	0.2853	5.8886	5.5526	8.4576	1.2470621368269e-08	5.28793154618979	up
gene-SERJ2_LOCUS11753	35	44	38	58	74	77	8.2146	9.555	10.8416	14.2308	16.4358	18.0898	5.17256382154626e-08	1.29525297322132	up
gene-SERJ2_LOCUS11757	50	50	45	14	13	17	11.7352	10.8579	12.8387	3.435	2.8874	3.9938	0.000242594903244764	-1.26239	down
gene-SERJ2_LOCUS11771	8	4	6	16	20	18	1.8776	0.8686	1.7118	3.9257	4.4421	4.2288	0.000130424317440217	2.03726719799324	up
gene-SERJ2_LOCUS11786	33	38	24	3	1	2	7.7452	8.252	6.8473	0.7361	0.2221	0.4699	6.70220624683488e-07	-3.51059	down
gene-SERJ2_LOCUS11797	8	9	9	132	125	131	1.8776	1.9544	2.5677	32.3873	27.7632	30.7761	6.79539069085067e-41	4.36290340721552	up
gene-SERJ2_LOCUS11801	77	57	60	21	21	17	18.0722	12.378	17.1183	5.1525	4.6642	3.9938	3.20737636058811e-05	-1.26391	down
gene-SERJ2_LOCUS11805	15	17	12	0	1	3	3.5206	3.6917	3.4237	0	0.2221	0.7048	0.00120998739620683	-2.99388	down
gene-SERJ2_LOCUS11807	99	112	70	4	14	6	23.2357	24.3217	19.9714	0.9814	3.1095	1.4096	5.91316553242468e-17	-3.07973	down
gene-SERJ2_LOCUS11814	240	277	219	55	67	70	56.329	60.1528	62.4819	13.4947	14.8811	16.4452	5.90717089083062e-21	-1.47736	down
gene-SERJ2_LOCUS11818	34	38	23	5	8	8	7.9799	8.252	6.562	1.2268	1.7768	1.8795	0.000268722860108753	-1.70566	down
gene-SERJ2_LOCUS11820	291	324	246	27	23	26	68.2989	70.3592	70.1851	6.6247	5.1084	6.1082	5.39044323381711e-51	-3.03744	down
gene-SERJ2_LOCUS11821	766	751	614	215	223	197	179.783	163.086	175.178	52.752	49.5295	46.2816	4.79680175903726e-44	-1.28511	down
gene-SERJ2_LOCUS11823	17	13	14	2	0	2	3.99	2.8231	3.9943	0.4907	0	0.4699	0.00112698125660873	-3.00433	down
gene-SERJ2_LOCUS11824	742	764	604	183	189	192	174.15	165.909	172.325	44.9005	41.9779	45.107	2.6278183962048e-54	-1.44063	down
gene-SERJ2_LOCUS11825	19	15	18	1	5	3	4.4594	3.2574	5.1355	0.2454	1.1105	0.7048	0.00253306070245702	-2.09016	down
gene-SERJ2_LOCUS11827	3188	3291	2606	241	314	298	748.237	714.667	743.506	59.1313	69.7411	70.0098	0	-2.95149	down
gene-SERJ2_LOCUS11829	81	86	63	22	21	20	19.011	18.6756	17.9742	5.3979	4.6642	4.6986	4.29573332197361e-07	-1.40188	down
gene-SERJ2_LOCUS11830	12	8	16	52	22	37	2.8164	1.7373	4.5649	12.7586	4.8863	8.6925	4.31624008789494e-07	2.07270247872572	up
gene-SERJ2_LOCUS11835	1418	1571	1164	2561	2996	2814	332.81	341.155	332.096	628.362	665.428	661.099	3.53047389565044e-226	1.47514778996545	up
gene-SERJ2_LOCUS11859	941	896	738	130	167	135	220.857	194.574	210.555	31.8966	37.0916	31.7158	1.62248718565996e-97	-2.11538	down
gene-SERJ2_LOCUS11862	25	28	22	5	5	3	5.8676	6.0804	6.2767	1.2268	1.1105	0.7048	0.000244890084989016	-2.06582	down
gene-SERJ2_LOCUS11897	60	73	57	133	181	144	14.0822	15.8525	16.2624	32.6326	40.2011	33.8302	2.11536947941072e-23	1.72989016374022	up
gene-SERJ2_LOCUS11901	1	0	0	3287	3616	3494	0.2347	0	0	806.492	803.134	820.853	3.13441898292893e-30	13.6941212403913	up
gene-SERJ2_LOCUS11904	0	0	0	650	714	705	0	0	0	159.483	158.583	165.627	1.24394855156364e-24	12.3268241290661	up
gene-SERJ2_LOCUS11912	1	1	1	54	53	64	0.2347	0.2172	0.2853	13.2493	11.7716	15.0357	1.49624185601141e-12	6.29744127208482	up
gene-SERJ2_LOCUS11930	201	183	138	35	40	31	47.1755	39.7399	39.3721	8.5875	8.8842	7.2829	1.83141804120027e-19	-1.83469	down
gene-SERJ2_LOCUS11932	3	4	3	16	16	23	0.7041	0.8686	0.8559	3.9257	3.5537	5.4034	2.86649035620763e-06	2.92416922305491	up
gene-SERJ2_LOCUS11944	78	82	72	0	0	0	18.3069	17.807	20.542	0	0	0	2.39948987570631e-11	-8.25806	down
gene-SERJ2_LOCUS1195	2	0	0	1810	2051	2015	0.4694	0	0	444.098	455.538	473.388	8.20098495098851e-31	11.9841239507138	up
gene-SERJ2_LOCUS12003	7	7	4	154	188	189	1.6429	1.5201	1.1412	37.7852	41.7558	44.4022	3.5457971651925e-47	5.34651954815156	up
gene-SERJ2_LOCUS1204	0	0	0	270	300	262	0	0	0	66.2467	66.6316	61.5522	8.51430639240056e-20	11.0123665144002	up
gene-SERJ2_LOCUS12052	1	0	3	10	6	6	0.2347	0	0.8559	2.4536	1.3326	1.4096	0.00426733128900048	2.89064048881298	up
gene-SERJ2_LOCUS12054	5	13	13	16	19	20	1.1735	2.8231	3.709	3.9257	4.22	4.6986	0.00790492185408011	1.2775875625775	up
gene-SERJ2_LOCUS12057	11	12	9	27	19	17	2.5817	2.6059	2.5677	6.6247	4.22	3.9938	0.00131137654369368	1.44580169994331	up
gene-SERJ2_LOCUS12061	8	8	1	91	119	98	1.8776	1.7373	0.2853	22.3276	26.4306	23.0233	2.59625376103383e-31	4.64769324423504	up
gene-SERJ2_LOCUS12064	4542	4683	3610	515	615	542	1066.03	1016.95	1029.95	126.359	136.595	127.333	0	-2.47739	down
gene-SERJ2_LOCUS12065	31	33	20	0	0	0	7.2758	7.1662	5.7061	0	0	0	1.32080411848705e-07	-6.77473	down
gene-SERJ2_LOCUS12072	53	52	42	16	17	16	12.4393	11.2922	11.9828	3.9257	3.7758	3.7589	0.000727700775474469	-1.12272	down
gene-SERJ2_LOCUS12075	4	5	2	36	32	38	0.9388	1.0858	0.5706	8.8329	7.1074	8.9274	3.21870481722049e-12	3.73974091182169	up
gene-SERJ2_LOCUS1208	32	44	29	114	128	141	7.5105	9.555	8.2739	27.9708	28.4295	33.1254	2.448242167294e-29	2.33304127415402	up
gene-SERJ2_LOCUS12084	366	370	288	89	91	83	85.9017	80.3485	82.168	21.8369	20.2116	19.4994	3.27451703511959e-29	-1.49737	down
gene-SERJ2_LOCUS12086	0	0	0	7	13	9	0	0	0	1.7175	2.8874	2.1144	6.53795099008301e-06	6.16444521242567	up
gene-SERJ2_LOCUS12097	16	9	9	49	72	47	3.7553	1.9544	2.5677	12.0225	15.9916	11.0418	3.12992743940056e-15	2.76279508115612	up
gene-SERJ2_LOCUS12104	2	2	0	289	341	311	0.4694	0.4343	0	70.9085	75.738	73.0639	2.28243922545439e-29	8.34185427660968	up
gene-SERJ2_LOCUS12107	470	496	364	678	676	606	110.311	107.71	103.851	166.353	150.143	142.369	2.89155829231502e-39	1.02556715877493	up
gene-SERJ2_LOCUS1216	2	5	1	29	30	34	0.4694	1.0858	0.2853	7.1154	6.6632	7.9877	7.44395966516483e-11	4.0128902146515	up
gene-SERJ2_LOCUS12162	1	1	0	2112	2285	2162	0.2347	0.2172	0	518.196	507.511	507.923	1.28311148016231e-31	12.1433457066149	up
gene-SERJ2_LOCUS12166	0	0	0	13	25	21	0	0	0	3.1897	5.5526	4.9336	2.64974001449417e-08	7.1891686491703	up
gene-SERJ2_LOCUS12208	156	193	151	2	1	3	36.6138	41.9115	43.0811	0.4907	0.2221	0.7048	1.83829734638807e-21	-5.91898	down
gene-SERJ2_LOCUS12212	266	303	217	30	47	47	62.4313	65.7989	61.9113	7.3607	10.439	11.0418	2.06346303987583e-35	-2.19906	down
gene-SERJ2_LOCUS12215	90	114	91	7	11	9	21.1234	24.756	25.9628	1.7175	2.4432	2.1144	5.05690594496847e-18	-2.99019	down
gene-SERJ2_LOCUS12240	1	2	2	20	16	21	0.2347	0.4343	0.5706	4.9072	3.5537	4.9336	3.92164098289114e-07	3.97475800524915	up
gene-SERJ2_LOCUS12245	21	33	27	8	5	3	4.9288	7.1662	7.7032	1.9629	1.1105	0.7048	0.00041224215685961	-1.87916	down
gene-SERJ2_LOCUS12258	766	874	595	257	253	272	179.783	189.796	169.757	63.057	56.1927	63.9015	1.8270021777891e-33	-1.04569	down
gene-SERJ2_LOCUS12269	0	0	0	24	30	30	0	0	0	5.8886	6.6632	7.048	1.13008430518042e-09	7.70317737805197	up
gene-SERJ2_LOCUS1227	4874	5073	3916	840	1010	958	1143.95	1101.64	1117.26	206.101	224.327	225.065	0	-1.84097	down
gene-SERJ2_LOCUS12274	54	59	63	8	8	9	12.674	12.8123	17.9742	1.9629	1.7768	2.1144	1.45857576081817e-09	-2.36833	down
gene-SERJ2_LOCUS12280	126	130	93	40	28	48	29.5727	28.2306	26.5334	9.8143	6.219	11.2767	4.62918952182045e-07	-1.11963	down
gene-SERJ2_LOCUS12285	0	0	0	37	30	42	0	0	0	9.0783	6.6632	9.8671	1.13142859021323e-10	8.08339942547034	up
gene-SERJ2_LOCUS12304	22	23	11	46	44	45	5.1635	4.9946	3.1384	11.2865	9.7726	10.5719	3.61579212055898e-08	1.74450617349273	up
gene-SERJ2_LOCUS1231	5	6	5	117	116	110	1.1735	1.3029	1.4265	28.7069	25.7642	25.8425	4.86203575555834e-34	4.88648714752788	up
gene-SERJ2_LOCUS12313	0	0	0	34	35	50	0	0	0	8.3422	7.7737	11.7466	5.3144479292231e-11	8.20773276458872	up
gene-SERJ2_LOCUS12317	1	0	1	83	88	79	0.2347	0	0.2853	20.3647	19.5453	18.5596	3.57788036321137e-12	7.42855988967354	up
gene-SERJ2_LOCUS12337	9	8	7	15	15	18	2.1123	1.7373	1.9971	3.6804	3.3316	4.2288	0.00426472364763377	1.46199119978206	up
gene-SERJ2_LOCUS12342	1	0	0	55	65	56	0.2347	0	0	13.4947	14.4369	13.1562	2.92712436442017e-10	7.80892809084291	up
gene-SERJ2_LOCUS12349	11	13	7	31	35	45	2.5817	2.8231	1.9971	7.6061	7.7737	10.5719	2.65374752644524e-09	2.31016868227841	up
gene-SERJ2_LOCUS12357	1129	1302	902	2989	3326	3221	264.981	282.74	257.346	733.375	738.723	756.716	0	1.98306912951799	up
gene-SERJ2_LOCUS12369	177	231	147	36	40	47	41.5426	50.1635	41.9399	8.8329	8.8842	11.0418	1.06230688988561e-18	-1.7028	down
gene-SERJ2_LOCUS12370	14	8	10	45	41	37	3.2859	1.7373	2.8531	11.0411	9.1063	8.6925	1.39415688507822e-10	2.40153741911302	up
gene-SERJ2_LOCUS12384	0	0	0	118	111	112	0	0	0	28.9523	24.6537	26.3124	1.58170061821683e-15	9.7273760861385	up
gene-SERJ2_LOCUS12385	10	9	12	21	18	16	2.347	1.9544	3.4237	5.1525	3.9979	3.7589	0.00651889551382982	1.27783294407811	up
gene-SERJ2_LOCUS12386	6	9	12	29	34	28	1.4082	1.9544	3.4237	7.1154	7.5516	6.5781	1.81957394474358e-07	2.20174796346239	up
gene-SERJ2_LOCUS12409	14	19	18	2	4	3	3.2859	4.126	5.1355	0.4907	0.8884	0.7048	0.00287415434176667	-2.05326	down
gene-SERJ2_LOCUS12433	36	64	33	258	294	292	8.4493	13.8981	9.4151	63.3024	65.299	68.6002	4.96853543489024e-79	3.13466776112858	up
gene-SERJ2_LOCUS12434	0	0	0	102	121	121	0	0	0	25.0265	26.8748	28.4268	1.47529972199376e-15	9.73761777484068	up
gene-SERJ2_LOCUS12447	94	116	65	28	33	31	22.0622	25.1903	18.5449	6.87	7.3295	7.2829	7.57389138228857e-06	-1.10414	down
gene-SERJ2_LOCUS12470	0	0	0	25	15	19	0	0	0	6.134	3.3316	4.4637	2.45975472549071e-08	7.20122342579178	up
gene-SERJ2_LOCUS12477	2	2	4	1431	1523	1519	0.4694	0.4343	1.1412	351.108	338.267	356.862	8.72915971274171e-77	9.59097086556992	up
gene-SERJ2_LOCUS1249	164	202	153	26	19	23	38.4915	43.8659	43.6517	6.3793	4.22	5.4034	8.23508087085752e-27	-2.46747	down
gene-SERJ2_LOCUS12496	47	60	47	6	5	4	11.0311	13.0295	13.4094	1.4721	1.1105	0.9397	6.89661867343632e-10	-2.89774	down
gene-SERJ2_LOCUS12517	0	0	0	22	35	32	0	0	0	5.3979	7.7737	7.5178	7.30025185118906e-10	7.78415944381427	up
gene-SERJ2_LOCUS12545	0	4	0	8	8	8	0	0.8686	0	1.9629	1.7768	1.8795	0.00229560203742409	3.0840789970711	up
gene-SERJ2_LOCUS12574	48	61	39	94	111	104	11.2658	13.2466	11.1269	23.0637	24.6537	24.4329	1.76213266316988e-14	1.52915395175093	up
gene-SERJ2_LOCUS12581	0	0	0	144	174	147	0	0	0	35.3316	38.6464	34.535	5.91316553242468e-17	10.1721019403503	up
gene-SERJ2_LOCUS12583	310	306	224	75	86	78	72.7583	66.4504	63.9084	18.4019	19.1011	18.3247	1.22394286786908e-20	-1.34746	down
gene-SERJ2_LOCUS12608	4	4	4	14	10	13	0.9388	0.8686	1.1412	3.435	2.2211	3.0541	0.00132040177394381	2.08679738156621	up
gene-SERJ2_LOCUS12610	0	0	0	32	46	39	0	0	0	7.8515	10.2169	9.1624	5.99244851616036e-11	8.17964505831801	up
gene-SERJ2_LOCUS12619	33	51	35	308	345	343	7.7452	11.0751	9.9857	75.5703	76.6264	80.5817	1.74387331936934e-101	3.52970170862496	up
gene-SERJ2_LOCUS12624	0	0	0	414	400	413	0	0	0	101.578	88.8422	97.027	8.41789247325092e-22	11.5744196974179	up
gene-SERJ2_LOCUS12627	145	160	126	43	45	36	34.0321	34.7453	35.9485	10.5504	9.9947	8.4576	2.18488237411528e-11	-1.33486	down
gene-SERJ2_LOCUS12635	37	48	21	105	109	120	8.6841	10.4236	5.9914	25.7626	24.2095	28.1919	9.31741689305509e-23	2.13112464811619	up
gene-SERJ2_LOCUS12639	0	0	0	27	22	21	0	0	0	6.6247	4.8863	4.9336	5.45672776491966e-09	7.44461967865908	up
gene-SERJ2_LOCUS12640	0	0	1	80	105	72	0	0	0.2853	19.6287	23.3211	16.9151	1.15617280793114e-11	8.35370224049702	up
gene-SERJ2_LOCUS12650	33	46	43	55	60	67	7.7452	9.9893	12.2681	13.4947	13.3263	15.7405	3.17525797957366e-05	1.03295282535933	up
gene-SERJ2_LOCUS12659	1142	1269	937	2565	2707	2632	268.032	275.574	267.331	629.344	601.24	618.341	0	1.70436693308799	up
gene-SERJ2_LOCUS12661	259	291	243	392	414	368	60.7884	63.193	69.3292	96.1804	91.9517	86.455	3.88093003095738e-26	1.02692889740232	up
gene-SERJ2_LOCUS12688	6	5	3	9	17	17	1.4082	1.0858	0.8559	2.2082	3.7758	3.9938	0.00064260670652257	2.0833733961946	up
gene-SERJ2_LOCUS12696	55	84	49	12	10	3	12.9087	18.2413	13.98	2.9443	2.2211	0.7048	7.4408288645046e-10	-2.43451	down
gene-SERJ2_LOCUS12720	168	175	201	70	64	59	39.4303	38.0027	57.3464	17.1751	14.2148	13.861	2.42914321230034e-08	-1.05123	down
gene-SERJ2_LOCUS12730	16	26	15	2	3	4	3.7553	5.6461	4.2796	0.4907	0.6663	0.9397	0.00118811518474812	-2.1892	down
gene-SERJ2_LOCUS12746	40	50	35	1	0	0	9.3882	10.8579	9.9857	0.2454	0	0	4.29254203987764e-07	-6.39403	down
gene-SERJ2_LOCUS12775	0	0	0	8	8	9	0	0	0	1.9629	1.7768	2.1144	1.69208843371019e-05	5.95697079113537	up
gene-SERJ2_LOCUS12790	61	81	52	125	159	151	14.317	17.5898	14.8359	30.6698	35.3148	35.4747	5.15209855779153e-21	1.63129041841606	up
gene-SERJ2_LOCUS12792	173	180	146	413	416	409	40.6038	39.0885	41.6546	101.333	92.3959	96.0872	2.60532547208211e-65	1.77412048933228	up
gene-SERJ2_LOCUS12819	38	44	38	6	16	11	8.9188	9.555	10.8416	1.4721	3.5537	2.5843	0.000382140066197098	-1.40936	down
gene-SERJ2_LOCUS12831	0	0	5	22	21	23	0	0	1.4265	5.3979	4.6642	5.4034	0.00482202647436734	4.0364810283139	up
gene-SERJ2_LOCUS12837	20	24	17	35	36	29	4.6941	5.2118	4.8502	8.5875	7.9958	6.813	0.000454459025202176	1.17913335361465	up
gene-SERJ2_LOCUS12839	176	193	137	40	67	44	41.3079	41.9115	39.0868	9.8143	14.8811	10.337	1.18264034729563e-11	-1.28036	down
gene-SERJ2_LOCUS12847	4	7	3	16	12	17	0.9388	1.5201	0.8559	3.9257	2.6653	3.9938	0.000303258117167808	2.16240685495265	up
gene-SERJ2_LOCUS12857	21	27	19	36	41	28	4.9288	5.8633	5.4208	8.8329	9.1063	6.5781	0.000704306835336589	1.11320028356462	up
gene-SERJ2_LOCUS12866	1	1	1	118	135	134	0.2347	0.2172	0.2853	28.9523	29.9842	31.4809	6.84110625615707e-18	7.47447880816111	up
gene-SERJ2_LOCUS12875	21	24	17	2723	3046	2820	4.9288	5.2118	4.8502	668.11	676.533	662.509	0	7.57776934770127	up
gene-SERJ2_LOCUS12878	104	122	75	156	147	138	24.4092	26.4933	21.3979	38.2759	32.6495	32.4206	8.08906951218731e-11	1.02240705255371	up
gene-SERJ2_LOCUS12879	53	65	54	88	110	101	12.4393	14.1153	15.4065	21.5915	24.4316	23.7281	1.29349925783342e-10	1.25736928846356	up
gene-SERJ2_LOCUS12880	24	29	23	7	7	6	5.6329	6.2976	6.562	1.7175	1.5547	1.4096	0.00321050615360889	-1.46418	down
gene-SERJ2_LOCUS12896	17	9	11	67	54	59	3.99	1.9544	3.1384	16.439	11.9937	13.861	1.50139753946588e-16	2.74414106324398	up
gene-SERJ2_LOCUS12900	163	144	113	34	37	49	38.2568	31.2708	32.2395	8.3422	8.2179	11.5117	1.40292581914332e-10	-1.34321	down
gene-SERJ2_LOCUS12902	53	50	53	19	19	14	12.4393	10.8579	15.1212	4.6618	4.22	3.289	0.000548480129232013	-1.13431	down
gene-SERJ2_LOCUS12904	30	38	21	83	72	77	7.0411	8.252	5.9914	20.3647	15.9916	18.0898	4.17671457458646e-14	1.85518414065553	up
gene-SERJ2_LOCUS12909	211	170	160	38	66	38	49.5226	36.9169	45.6489	9.3236	14.659	8.9274	2.01307720601661e-13	-1.47703	down
gene-SERJ2_LOCUS12924	2	0	2	19	40	33	0.4694	0	0.5706	4.6618	8.8842	7.7528	1.35450293208708e-09	4.97242300415948	up
gene-SERJ2_LOCUS12941	85	76	60	8	11	17	19.9499	16.504	17.1183	1.9629	2.4432	3.9938	1.27131830268004e-10	-2.15488	down
gene-SERJ2_LOCUS12955	781	817	622	1225	1267	1235	183.304	177.418	177.46	300.564	281.408	290.141	3.30863136391694e-98	1.21200088173332	up
gene-SERJ2_LOCUS12966	1	0	1	82	101	79	0.2347	0	0.2853	20.1194	22.4327	18.5596	2.25774300752512e-12	7.4945017445568	up
gene-SERJ2_LOCUS12979	134	138	110	41	45	49	31.4504	29.9678	31.3836	10.0597	9.9947	11.5117	2.36103304164647e-07	-1.03831	down
gene-SERJ2_LOCUS12997	19	21	14	22	26	31	4.4594	4.5603	3.9943	5.3979	5.7747	7.2829	0.0065536005990226	1.01597674570732	up
gene-SERJ2_LOCUS13010	12	10	8	22	18	23	2.8164	2.1716	2.2824	5.3979	3.9979	5.4034	0.000661699489732442	1.53656825322841	up
gene-SERJ2_LOCUS13014	102	105	70	24	30	23	23.9398	22.8016	19.9714	5.8886	6.6632	5.4034	5.9473079054443e-08	-1.37798	down
gene-SERJ2_LOCUS13042	3	3	0	13	7	12	0.7041	0.6515	0	3.1897	1.5547	2.8192	0.000492294350763637	2.90660540873678	up
gene-SERJ2_LOCUS13046	8591	9680	7056	14452	15573	15287	2016.34	2102.09	2013.11	3545.92	3458.85	3591.41	0	1.30519133718001	up
gene-SERJ2_LOCUS13051	1	1	1	22	17	22	0.2347	0.2172	0.2853	5.3979	3.7758	5.1685	4.39248825071131e-07	4.81181966081677	up
gene-SERJ2_LOCUS13070	17	20	13	35	47	41	3.99	4.3432	3.709	8.5875	10.439	9.6322	1.00947299529199e-07	1.76402450292979	up
gene-SERJ2_LOCUS13129	24	28	22	87	87	75	5.6329	6.0804	6.2767	21.3462	19.3232	17.6199	8.24042886049902e-19	2.21444275474739	up
gene-SERJ2_LOCUS13130	0	3	1	77	68	74	0	0.6515	0.2853	18.8926	15.1032	17.385	5.17457915693011e-16	6.24286177994807	up
gene-SERJ2_LOCUS13136	20	20	15	3	1	4	4.6941	4.3432	4.2796	0.7361	0.2221	0.9397	0.00098175426202418	-2.31314	down
gene-SERJ2_LOCUS13143	22	9	9	80	102	90	5.1635	1.9544	2.5677	19.6287	22.6548	21.1439	8.23171859808321e-27	3.22675620989026	up
gene-SERJ2_LOCUS13146	40	35	28	7	14	9	9.3882	7.6005	7.9886	1.7175	3.1095	2.1144	0.00169000151611489	-1.31967	down
gene-SERJ2_LOCUS13154	5	11	4	19	19	16	1.1735	2.3887	1.1412	4.6618	4.22	3.7589	0.000264422887849962	1.91294095437042	up
gene-SERJ2_LOCUS13191	0	0	1	696	732	676	0	0	0.2853	170.769	162.581	158.814	3.4191898989286e-21	11.3896747551931	up
gene-SERJ2_LOCUS13202	2	3	2	29	48	43	0.4694	0.6515	0.5706	7.1154	10.6611	10.1021	5.20838585677016e-13	4.56004086292316	up
gene-SERJ2_LOCUS13203	154	130	136	27	36	21	36.1444	28.2306	38.8015	6.6247	7.9958	4.9336	1.5441947714149e-15	-1.87264	down
gene-SERJ2_LOCUS13205	1	0	1	177	205	206	0.2347	0	0.2853	43.4284	45.5316	48.396	2.00552068962749e-16	8.66237992801068	up
gene-SERJ2_LOCUS13210	67	68	69	20	21	17	15.7252	14.7668	19.6861	4.9072	4.6642	3.9938	4.27440753384576e-06	-1.36303	down
gene-SERJ2_LOCUS13218	0	0	0	22	42	23	0	0	0	5.3979	9.3284	5.4034	1.04875998603791e-09	7.74831793904265	up
gene-SERJ2_LOCUS13224	89	121	68	155	138	135	20.8887	26.2761	19.4008	38.0305	30.6506	31.7158	3.42629373653629e-11	1.09719073657743	up
gene-SERJ2_LOCUS13236	0	0	0	5	5	7	0	0	0	1.2268	1.1105	1.6445	0.000223340995412966	5.40062404611284	up
gene-SERJ2_LOCUS13243	132	135	104	18	30	20	30.9809	29.3163	29.6718	4.4164	6.6632	4.6986	7.50343313939532e-16	-1.98596	down
gene-SERJ2_LOCUS13245	0	0	0	17	23	19	0	0	0	4.1711	5.1084	4.4637	2.34642015854045e-08	7.19251743456473	up
gene-SERJ2_LOCUS13270	21	22	17	5	4	4	4.9288	4.7775	4.8502	1.2268	0.8884	0.9397	0.00326205763096687	-1.74157	down
gene-SERJ2_LOCUS13305	6	5	4	87	103	106	1.4082	1.0858	1.1412	21.3462	22.8769	24.9028	5.6560379784497e-30	4.7656536228569	up
gene-SERJ2_LOCUS13312	337	377	259	72	59	77	79.0953	81.8686	73.8941	17.6658	13.1042	18.0898	5.19131027238792e-33	-1.75605	down
gene-SERJ2_LOCUS13317	29	31	30	49	45	44	6.8064	6.7319	8.5592	12.0225	9.9947	10.337	0.000135677556960949	1.07488133009331	up
gene-SERJ2_LOCUS13329	31	42	23	9	13	10	7.2758	9.1206	6.562	2.2082	2.8874	2.3493	0.00849690356497373	-1.11017	down
gene-SERJ2_LOCUS13340	60	54	46	962	1119	999	14.0822	11.7265	13.124	236.035	248.536	234.697	6.59185214654296e-291	4.72933047530737	up
gene-SERJ2_LOCUS13341	0	0	0	18	20	6	0	0	0	4.4164	4.4421	1.4096	3.68768942986416e-07	6.77086984118975	up
gene-SERJ2_LOCUS13346	0	0	0	55	56	44	0	0	0	13.4947	12.4379	10.337	4.25085424059608e-12	8.58898061716048	up
gene-SERJ2_LOCUS13356	1	6	9	42	32	45	0.2347	1.3029	2.5677	10.305	7.1074	10.5719	1.54415630138557e-12	3.34792940219776	up
gene-SERJ2_LOCUS13369	17	19	12	229990	254517	242275	3.99	4.126	3.4237	56429.9	56529.6	56918.2	0	14.3499048040319	up
gene-SERJ2_LOCUS13371	0	0	0	334	319	328	0	0	0	81.9496	70.8517	77.0577	1.22394286786908e-20	11.2517274524211	up
gene-SERJ2_LOCUS13376	11	18	14	59	56	60	2.5817	3.9088	3.9943	14.4761	12.4379	14.0959	3.02390980068873e-15	2.48897468524752	up
gene-SERJ2_LOCUS13377	3	4	1	17	6	13	0.7041	0.8686	0.2853	4.1711	1.3326	3.0541	0.000438102148054133	2.66021471210921	up
gene-SERJ2_LOCUS13389	14	26	6	40	45	45	3.2859	5.6461	1.7118	9.8143	9.9947	10.5719	1.32158938268245e-08	1.98647664491356	up
gene-SERJ2_LOCUS13394	0	0	1	27	27	34	0	0	0.2853	6.6247	5.9968	7.9877	7.72564558599584e-08	6.81077504174629	up
gene-SERJ2_LOCUS13395	9	6	2	71	90	69	2.1123	1.3029	0.5706	17.4204	19.9895	16.2103	1.34555048673021e-24	4.22480777051802	up
gene-SERJ2_LOCUS13396	42	33	33	187	251	238	9.8576	7.1662	9.4151	45.882	55.7485	55.9138	3.54564137930466e-62	3.10429095059702	up
gene-SERJ2_LOCUS13398	2	4	0	7	16	16	0.4694	0.8686	0	1.7175	3.5537	3.7589	8.34102236673995e-05	3.18211580008111	up
gene-SERJ2_LOCUS13412	218	274	210	59	58	56	51.1655	59.5013	59.9141	14.4761	12.8821	13.1562	2.93787307999978e-21	-1.55757	down
gene-SERJ2_LOCUS13423	16	19	12	25	17	31	3.7553	4.126	3.4237	6.134	3.7758	7.2829	0.00598113464514385	1.10819	up
gene-SERJ2_LOCUS13424	71	94	52	91	108	115	16.664	20.4129	14.8359	22.3276	23.9874	27.0172	9.7993034892746e-08	1.00548815581847	up
gene-SERJ2_LOCUS13430	21	18	13	79	86	69	4.9288	3.9088	3.709	19.3833	19.1011	16.2103	6.74526265647912e-21	2.63507	up
gene-SERJ2_LOCUS13443	87	71	56	205	234	265	20.4193	15.4182	15.9771	50.2984	51.9727	62.257	4.62971996164859e-45	2.18160850869588	up
gene-SERJ2_LOCUS13446	105	130	96	338	414	339	24.6439	28.2306	27.3893	82.931	91.9517	79.642	4.29744820154371e-71	2.18366890998857	up
gene-SERJ2_LOCUS13455	6	10	11	0	1	0	1.4082	2.1716	3.1384	0	0.2221	0	0.00323378606206277	-4.21026	down
gene-SERJ2_LOCUS13465	43	32	26	84	104	82	10.0923	6.9491	7.4179	20.6101	23.099	19.2644	4.26184077456563e-16	1.88095464537468	up
gene-SERJ2_LOCUS13479	321	346	250	588	585	641	75.34	75.1367	71.3264	144.271	129.932	150.591	8.48586151734449e-66	1.45056772480433	up
gene-SERJ2_LOCUS13489	19	25	13	28	33	27	4.4594	5.429	3.709	6.87	7.3295	6.3432	0.00211138579072639	1.09961694620799	up
gene-SERJ2_LOCUS13490	13	12	7	34	33	32	3.0512	2.6059	1.9971	8.3422	7.3295	7.5178	8.08946615807314e-08	2.09958360607614	up
gene-SERJ2_LOCUS13495	49	39	41	77	86	70	11.5005	8.4692	11.6975	18.8926	19.1011	16.4452	7.37766295122115e-09	1.30890418074898	up
gene-SERJ2_LOCUS13498	130	147	101	362	388	408	30.5115	31.9222	28.8158	88.8196	86.1769	95.8523	1.97888571863996e-74	2.08143345836125	up
gene-SERJ2_LOCUS13499	15	11	19	41	39	33	3.5206	2.3887	5.4208	10.0597	8.6621	7.7528	6.27691338229239e-07	1.77386843869455	up
gene-SERJ2_LOCUS13506	8	12	11	25	29	27	1.8776	2.6059	3.1384	6.134	6.4411	6.3432	9.20536557463322e-06	1.84343505158598	up
gene-SERJ2_LOCUS13536	96	101	71	30	37	29	22.5316	21.933	20.2567	7.3607	8.2179	6.813	2.58466055944541e-05	-1.01459	down
gene-SERJ2_LOCUS13542	21	11	15	24	24	25	4.9288	2.3887	4.2796	5.8886	5.3305	5.8733	0.00663651095248746	1.08776101852321	up
gene-SERJ2_LOCUS13552	0	0	0	622	645	668	0	0	0	152.613	143.258	156.935	2.91760824316946e-24	12.2308610861619	up
gene-SERJ2_LOCUS13554	0	0	0	438	459	441	0	0	0	107.467	101.946	103.605	2.91159811413356e-22	11.6984601616772	up
gene-SERJ2_LOCUS13557	13	18	15	1	3	0	3.0512	3.9088	4.2796	0.2454	0.6663	0	0.000843155069114649	-3.06973	down
gene-SERJ2_LOCUS13558	48	48	35	12	11	10	11.2658	10.4236	9.9857	2.9443	2.4432	2.3493	6.10390528810591e-05	-1.52195	down
gene-SERJ2_LOCUS1356	4	8	5	66	55	64	0.9388	1.7373	1.4265	16.1936	12.2158	15.0357	2.28397617919798e-20	3.91204058836585	up
gene-SERJ2_LOCUS13562	0	0	0	145	163	132	0	0	0	35.5769	36.2032	31.011	1.07814741458507e-16	10.093118831711	up
gene-SERJ2_LOCUS1357	2	1	0	13	15	16	0.4694	0.2172	0	3.1897	3.3316	3.7589	1.12331777377633e-05	4.34455156899095	up
gene-SERJ2_LOCUS13583	0	1	1	5033	5753	5416	0	0.2172	0.2853	1234.89	1277.77	1272.39	1.48060300162583e-38	13.4471241202389	up
gene-SERJ2_LOCUS13584	2	0	1	980	1162	1062	0.4694	0	0.2853	240.451	258.087	249.498	2.30867636362519e-35	10.5235048030852	up
gene-SERJ2_LOCUS13586	65	85	54	22	21	19	15.2558	18.4584	15.4065	5.3979	4.6642	4.4637	1.69903559651898e-05	-1.24688	down
gene-SERJ2_LOCUS13588	22	23	21	1149	1254	1175	5.1635	4.9946	5.9914	281.916	278.52	276.045	1.27751622477803e-243	6.22400602664481	up
gene-SERJ2_LOCUS13593	0	0	0	11	9	9	0	0	0	2.6989	1.9989	2.1144	5.92242593745001e-06	6.1732294220537	up
gene-SERJ2_LOCUS1360	159	175	127	38	38	47	37.318	38.0027	36.2338	9.3236	8.44	11.0418	2.84055066006018e-13	-1.43975	down
gene-SERJ2_LOCUS13604	79	73	69	100	106	122	18.5416	15.8525	19.6861	24.5358	23.5432	28.6617	1.88643229767891e-08	1.02788659073534	up
gene-SERJ2_LOCUS13636	10	9	3	63	65	69	2.347	1.9544	0.8559	15.4576	14.4369	16.2103	1.69915181263493e-21	3.63366007350198	up
gene-SERJ2_LOCUS13646	107	119	97	26	31	39	25.1133	25.8418	27.6746	6.3793	6.8853	9.1624	2.38972209785615e-08	-1.29008	down
gene-SERJ2_LOCUS13658	21	19	14	1	1	1	4.9288	4.126	3.9943	0.2454	0.2221	0.2349	0.000195230383232922	-3.70304	down
gene-SERJ2_LOCUS13661	14	16	8	190	241	241	3.2859	3.4745	2.2824	46.618	53.5274	56.6186	9.82236676623343e-67	4.60929964371743	up
gene-SERJ2_LOCUS13664	2	3	7	1077	1217	1161	0.4694	0.6515	1.9971	264.251	270.302	272.756	2.48954923081968e-92	8.63234200580608	up
gene-SERJ2_LOCUS13669	0	0	0	67	72	66	0	0	0	16.439	15.9916	15.5055	2.76601449988964e-13	8.99179443745484	up
gene-SERJ2_LOCUS13670	0	0	0	71	88	72	0	0	0	17.4204	19.5453	16.9151	8.77606297891608e-14	9.16248532911779	up
gene-SERJ2_LOCUS13675	0	1	0	8	5	13	0	0.2172	0	1.9629	1.1105	3.0541	0.000293588496263184	5.05560426623117	up
gene-SERJ2_LOCUS13681	21	42	36	0	0	0	4.9288	9.1206	10.271	0	0	0	3.96388362430782e-08	-7.03418	down
gene-SERJ2_LOCUS13685	48	51	45	14	7	15	11.2658	11.0751	12.8387	3.435	1.5547	3.524	2.9556376609029e-05	-1.53923	down
gene-SERJ2_LOCUS13687	0	0	0	98	103	96	0	0	0	24.0451	22.8769	22.5535	6.61244488742764e-15	9.52687209524126	up
gene-SERJ2_LOCUS137	34	28	18	34	37	55	7.9799	6.0804	5.1355	8.3422	8.2179	12.9213	0.000312330166714731	1.1253991656315	up
gene-SERJ2_LOCUS13713	10	13	10	17	15	26	2.347	2.8231	2.8531	4.1711	3.3316	6.1082	0.0055851901158227	1.27833154152272	up
gene-SERJ2_LOCUS13714	121	149	127	15	19	21	28.3992	32.3566	36.2338	3.6804	4.22	4.9336	3.64754649690242e-20	-2.39473	down
gene-SERJ2_LOCUS13716	712	818	623	189	201	195	167.109	177.635	177.745	46.3727	44.6432	45.8118	3.06460777907203e-54	-1.41623	down
gene-SERJ2_LOCUS13719	11	6	10	46	37	36	2.5817	1.3029	2.8531	11.2865	8.2179	8.4576	6.70255174993542e-11	2.59571432866228	up
gene-SERJ2_LOCUS13720	53	51	44	5	11	4	12.4393	11.0751	12.5534	1.2268	2.4432	0.9397	2.08378520840775e-08	-2.43148	down
gene-SERJ2_LOCUS13724	92	87	61	14	10	19	21.5928	18.8928	17.4036	3.435	2.2211	4.4637	1.29952567134265e-10	-2.01047	down
gene-SERJ2_LOCUS13727	25	33	20	69	74	80	5.8676	7.1662	5.7061	16.9297	16.4358	18.7946	5.42927668131485e-15	1.98405004303985	up
gene-SERJ2_LOCUS13737	34	33	27	43	56	54	7.9799	7.1662	7.7032	10.5504	12.4379	12.6863	1.66326356894054e-05	1.16364216683119	up
gene-SERJ2_LOCUS13764	26	22	23	339	369	357	6.1023	4.7775	6.562	83.1764	81.9569	83.8708	1.05945402535554e-109	4.36888721577992	up
gene-SERJ2_LOCUS13770	424	466	338	1068	1132	1130	99.5146	101.196	96.4332	262.043	251.423	265.473	1.24530040494924e-178	1.90459139750965	up
gene-SERJ2_LOCUS13776	0	0	0	56	46	40	0	0	0	13.7401	10.2169	9.3973	9.99099801511163e-12	8.46510295074424	up
gene-SERJ2_LOCUS13796	77	70	59	0	0	0	18.0722	15.2011	16.833	0	0	0	7.14817420501121e-11	-8.08315	down
gene-SERJ2_LOCUS13822	0	0	0	553	599	573	0	0	0	135.683	133.041	134.616	1.24189779507594e-23	12.0646233864123	up
gene-SERJ2_LOCUS13824	0	0	0	162	170	154	0	0	0	39.748	37.7579	36.1795	3.56299117100728e-17	10.2373731919303	up
gene-SERJ2_LOCUS13828	34	41	25	1	4	9	7.9799	8.9035	7.1326	0.2454	0.8884	2.1144	9.18575093901949e-06	-2.36493	down
gene-SERJ2_LOCUS13831	1	0	1	11	20	17	0.2347	0	0.2853	2.6989	4.4421	3.9938	1.37858477492928e-05	5.03670560027059	up
gene-SERJ2_LOCUS13833	1	1	1	24	17	19	0.2347	0.2172	0.2853	5.8886	3.7758	4.4637	5.32235820122458e-07	4.78899484424315	up
gene-SERJ2_LOCUS13835	11	11	5	45	54	50	2.5817	2.3887	1.4265	11.0411	11.9937	11.7466	4.92014373782957e-15	2.93371663425694	up
gene-SERJ2_LOCUS13837	8	7	13	190	207	203	1.8776	1.5201	3.709	46.618	45.9758	47.6912	1.66029787024028e-58	4.88068539269306	up
gene-SERJ2_LOCUS13840	135	162	131	491	542	477	31.6851	35.1796	37.375	120.471	120.381	112.063	2.82313753187935e-105	2.28094975424729	up
gene-SERJ2_LOCUS13867	108	85	53	27	26	23	25.348	18.4584	15.1212	6.6247	5.7747	5.4034	1.16868889321961e-05	-1.2195	down
gene-SERJ2_LOCUS13873	49	46	38	13	14	17	11.5005	9.9893	10.8416	3.1897	3.1095	3.9938	0.0012805805506409	-1.13424	down
gene-SERJ2_LOCUS13881	35	57	24	5	9	5	8.2146	12.378	6.8473	1.2268	1.9989	1.1747	8.37776058109161e-06	-2.12335	down
gene-SERJ2_LOCUS13883	1	1	1	31	24	24	0.2347	0.2172	0.2853	7.6061	5.3305	5.6384	2.65877637248997e-08	5.18532625902309	up
gene-SERJ2_LOCUS13892	52	55	48	85	93	101	12.2046	11.9437	13.6947	20.8554	20.6558	23.7281	1.18042624975965e-10	1.30819982955616	up
gene-SERJ2_LOCUS13902	3	2	2	14	13	9	0.7041	0.4343	0.5706	3.435	2.8874	2.1144	0.00020585469880858	2.82536351074911	up
gene-SERJ2_LOCUS13908	1	1	0	12	8	11	0.2347	0.2172	0	2.9443	1.7768	2.5843	0.00026464080358338	4.43156358325669	up
gene-SERJ2_LOCUS13917	0	0	0	463	425	420	0	0	0	113.601	94.3948	98.6715	3.92077412875119e-22	11.6672737633271	up
gene-SERJ2_LOCUS13923	0	0	0	12	9	13	0	0	0	2.9443	1.9989	3.0541	1.8469496762727e-06	6.40339668094569	up
gene-SERJ2_LOCUS13934	2	2	1	28	33	26	0.4694	0.4343	0.2853	6.87	7.3295	6.1082	7.10195961041922e-10	4.58619617263506	up
gene-SERJ2_LOCUS13942	7	9	4	14	11	18	1.6429	1.9544	1.1412	3.435	2.4432	4.2288	0.00467598404299058	1.58311862433695	up
gene-SERJ2_LOCUS13944	1	3	0	34	26	36	0.2347	0.6515	0	8.3422	5.7747	8.4576	5.17679347732887e-10	5.06101685705055	up
gene-SERJ2_LOCUS13947	3	3	4	97	96	105	0.7041	0.6515	1.1412	23.7997	21.3221	24.6679	4.52371842199338e-27	5.3600777070805	up
gene-SERJ2_LOCUS13983	17	31	29	0	1	0	3.99	6.7319	8.2739	0	0.2221	0	1.13819699774512e-05	-5.71408	down
gene-SERJ2_LOCUS13984	1	0	2	11	10	14	0.2347	0	0.5706	2.6989	2.2211	3.289	8.46280378110369e-05	3.99175630056496	up
gene-SERJ2_LOCUS13990	39	44	34	4	11	4	9.1535	9.555	9.7004	0.9814	2.4432	0.9397	3.07791941240857e-06	-2.16367	down
gene-SERJ2_LOCUS14000	16	18	18	0	0	0	3.7553	3.9088	5.1355	0	0	0	4.01305253562455e-06	-6.10811	down
gene-SERJ2_LOCUS14014	13	27	19	0	0	0	3.0512	5.8633	5.4208	0	0	0	1.95438242647346e-06	-6.27577	down
gene-SERJ2_LOCUS14017	14	10	7	0	0	0	3.2859	2.1716	1.9971	0	0	0	0.000139906216198239	-5.34045	down
gene-SERJ2_LOCUS14023	17	25	9	28	33	34	3.99	5.429	2.5677	6.87	7.3295	7.9877	0.000151556258308978	1.37874709766011	up
gene-SERJ2_LOCUS14033	0	0	0	9	7	7	0	0	0	2.2082	1.5547	1.6445	3.03665257407999e-05	5.83937740223455	up
gene-SERJ2_LOCUS14035	13	14	3	33	39	43	3.0512	3.0402	0.8559	8.0968	8.6621	10.1021	8.82643717741399e-10	2.41960774444829	up
gene-SERJ2_LOCUS14043	2103	2268	1750	622	787	665	493.583	492.515	499.284	152.613	174.797	156.23	9.33805898755755e-79	-1.09948	down
gene-SERJ2_LOCUS14044	33	40	35	3	6	7	7.7452	8.6863	9.9857	0.7361	1.3326	1.6445	3.02452330826524e-06	-2.3002	down
gene-SERJ2_LOCUS14057	174	191	149	449	535	499	40.8385	41.4772	42.5105	110.166	118.826	117.231	2.65716528040548e-88	1.99105343775252	up
gene-SERJ2_LOCUS14070	83	88	67	26	19	17	19.4804	19.1099	19.1155	6.3793	4.22	3.9938	1.29259292134752e-07	-1.47443	down
gene-SERJ2_LOCUS14072	0	0	0	428	459	400	0	0	0	105.013	101.946	93.9728	4.76409281328613e-22	11.642105855067	up
gene-SERJ2_LOCUS14075	0	0	0	82	90	90	0	0	0	20.1194	19.9895	21.1439	2.40443111234271e-14	9.34556077456517	up
gene-SERJ2_LOCUS14076	12	17	22	1	2	4	2.8164	3.6917	6.2767	0.2454	0.4442	0.9397	0.00132111796147154	-2.4336	down
gene-SERJ2_LOCUS14077	18	26	20	0	4	0	4.2247	5.6461	5.7061	0	0.8884	0	5.68382230278318e-05	-3.54488	down
gene-SERJ2_LOCUS14081	1283	1378	1078	108	144	129	301.125	299.244	307.559	26.4987	31.9832	30.3062	4.6850702108806e-197	-2.83286	down
gene-SERJ2_LOCUS14084	0	0	0	32	22	24	0	0	0	7.8515	4.8863	5.6384	2.22856104552258e-09	7.60262	up
gene-SERJ2_LOCUS14110	42	57	30	10	6	15	9.8576	12.378	8.5592	2.4536	1.3326	3.524	9.04678732716855e-05	-1.57523	down
gene-SERJ2_LOCUS14115	128	135	92	34	34	36	30.0421	29.3163	26.2481	8.3422	7.5516	8.4576	3.07909138129298e-09	-1.30207	down
gene-SERJ2_LOCUS14127	51	61	46	11	9	10	11.9699	13.2466	13.124	2.6989	1.9989	2.3493	2.20644797026591e-07	-1.932	down
gene-SERJ2_LOCUS14172	107	141	100	173	213	193	25.1133	30.6193	28.5305	42.447	47.3085	45.3419	1.57110851952333e-17	1.1986634161084	up
gene-SERJ2_LOCUS14177	0	0	0	20	10	9	0	0	0	4.9072	2.2211	2.1144	7.76923163676164e-07	6.6069425325766	up
gene-SERJ2_LOCUS14189	20	19	18	62	50	52	4.6941	4.126	5.1355	15.2122	11.1053	12.2165	3.07530323347768e-11	1.98703383241572	up
gene-SERJ2_LOCUS14192	1	0	0	143	170	177	0.2347	0	0	35.0862	37.7579	41.583	2.55562123114112e-14	9.2861909963068	up
gene-SERJ2_LOCUS14194	5	6	4	107	98	96	1.1735	1.3029	1.1412	26.2533	21.7663	22.5535	2.2446772259827e-30	4.79314237937948	up
gene-SERJ2_LOCUS14203	26	24	20	4	7	6	6.1023	5.2118	5.7061	0.9814	1.5547	1.4096	0.00292884614956164	-1.58275	down
gene-SERJ2_LOCUS14215	0	0	0	79	72	64	0	0	0	19.3833	15.9916	15.0357	1.78315660786772e-13	9.06231476589097	up
gene-SERJ2_LOCUS1422	641	708	502	8206	8775	8533	150.445	153.748	143.223	2013.41	1948.98	2004.68	0	4.25020844520941	up
gene-SERJ2_LOCUS14220	0	0	1	138	143	141	0	0	0.2853	33.8594	31.7611	33.1254	1.05833034801358e-13	9.07202423883715	up
gene-SERJ2_LOCUS14222	0	0	0	27	32	25	0	0	0	6.6247	7.1074	5.8733	1.1302544296665e-09	7.70350353338428	up
gene-SERJ2_LOCUS14227	341	347	289	40	56	44	80.0341	75.3539	82.4533	9.8143	12.4379	10.337	8.08468036733269e-47	-2.3438	down
gene-SERJ2_LOCUS14241	273	307	222	62	60	68	64.0742	66.6675	63.3378	15.2122	13.3263	15.9754	1.06634894121748e-25	-1.61107	down
gene-SERJ2_LOCUS14244	50	54	47	8	6	10	11.7352	11.7265	13.4094	1.9629	1.3326	2.3493	5.60590840056131e-08	-2.19442	down
gene-SERJ2_LOCUS14247	50	69	54	16	12	13	11.7352	14.9839	15.4065	3.9257	2.6653	3.0541	1.83503519089961e-06	-1.61419	down
gene-SERJ2_LOCUS1426	137	138	88	213	218	170	32.1545	29.9678	25.1069	52.2613	48.419	39.9385	1.37317967271021e-16	1.19768676267086	up
gene-SERJ2_LOCUS14281	21	17	22	2	2	3	4.9288	3.6917	6.2767	0.4907	0.4442	0.7048	0.000228331566510198	-2.65816	down
gene-SERJ2_LOCUS14293	42	34	38	65	63	69	9.8576	7.3834	10.8416	15.9483	13.9926	16.2103	3.13350785523896e-07	1.24449092480719	up
gene-SERJ2_LOCUS14299	44	56	30	87	99	95	10.327	12.1609	8.5592	21.3462	21.9884	22.3185	9.55279236637043e-14	1.58373960990809	up
gene-SERJ2_LOCUS14302	7	17	10	16	21	26	1.6429	3.6917	2.8531	3.9257	4.6642	6.1082	0.00271163539879849	1.35817739701283	up
gene-SERJ2_LOCUS14308	12	18	8	29	41	31	2.8164	3.9088	2.2824	7.1154	9.1063	7.2829	6.73412572363504e-07	1.8827658004507	up
gene-SERJ2_LOCUS14310	49	69	43	20	20	12	11.5005	14.9839	12.2681	4.9072	4.4421	2.8192	0.000417913319151066	-1.15873	down
gene-SERJ2_LOCUS14323	0	0	0	58	45	46	0	0	0	14.2308	9.9947	10.8069	6.24994566324878e-12	8.53507607828096	up
gene-SERJ2_LOCUS14327	41	43	40	5	5	5	9.6229	9.3378	11.4122	1.2268	1.1105	1.1747	1.00054041296256e-07	-2.59235	down
gene-SERJ2_LOCUS14329	0	1	0	78	94	101	0	0.2172	0	19.1379	20.8779	23.7281	6.40708415892856e-12	8.44221512697597	up
gene-SERJ2_LOCUS14336	12	18	16	1	2	5	2.8164	3.9088	4.5649	0.2454	0.4442	1.1747	0.00506310175867859	-2.07085	down
gene-SERJ2_LOCUS14337	28	20	16	5	8	4	6.5717	4.3432	4.5649	1.2268	1.7768	0.9397	0.00885812912661861	-1.45003	down
gene-SERJ2_LOCUS1434	65	90	56	24	27	19	15.2558	19.5442	15.9771	5.8886	5.9968	4.4637	7.06914698887504e-05	-1.12076	down
gene-SERJ2_LOCUS14352	40	42	22	17	7	3	9.3882	9.1206	6.2767	4.1711	1.5547	0.7048	0.00174627316311676	-1.4572	down
gene-SERJ2_LOCUS14357	8	9	9	1	0	0	1.8776	1.9544	2.5677	0.2454	0	0	0.00373628062296849	-4.14593	down
gene-SERJ2_LOCUS14358	31	42	27	10	12	13	7.2758	9.1206	7.7032	2.4536	2.6653	3.0541	0.00981419499158534	-1.04521	down
gene-SERJ2_LOCUS14360	99	122	87	13	13	26	23.2357	26.4933	24.8216	3.1897	2.8874	6.1082	1.01834713037822e-13	-2.09972	down
gene-SERJ2_LOCUS14365	77	73	46	4	8	11	18.0722	15.8525	13.124	0.9814	1.7768	2.5843	4.25180242752465e-11	-2.6193	down
gene-SERJ2_LOCUS14387	212	228	203	383	364	382	49.7573	49.5121	57.917	93.9722	80.8464	89.7441	1.4816569373875e-34	1.27238783668186	up
gene-SERJ2_LOCUS14403	102	95	101	120	162	174	23.9398	20.63	28.8158	29.443	35.9811	40.8782	2.11342156247759e-10	1.06432348111953	up
gene-SERJ2_LOCUS14426	104	106	81	29	36	35	24.4092	23.0188	23.1097	7.1154	7.9958	8.2226	3.59333984130914e-06	-1.07759	down
gene-SERJ2_LOCUS1444	5	5	4	27	22	21	1.1735	1.0858	1.1412	6.6247	4.8863	4.9336	1.80783599451126e-07	2.78818392351285	up
gene-SERJ2_LOCUS1445	25	32	26	69	78	37	5.8676	6.9491	7.4179	16.9297	17.3242	8.6925	2.9922697287494e-08	1.60875574810083	up
gene-SERJ2_LOCUS14455	0	0	0	8	9	11	0	0	0	1.9629	1.9989	2.5843	7.78604744395549e-06	6.11937161566564	up
gene-SERJ2_LOCUS14457	0	0	1	50	49	45	0	0	0.2853	12.2679	10.8832	10.5719	1.54303006217805e-09	7.52142252010021	up
gene-SERJ2_LOCUS14458	0	0	0	5	6	11	0	0	0	1.2268	1.3326	2.5843	4.67023921154285e-05	5.77121142541254	up
gene-SERJ2_LOCUS14468	601	598	483	136	150	128	141.057	129.861	137.803	33.3687	33.3158	30.0713	4.26914287306064e-48	-1.56078	down
gene-SERJ2_LOCUS14470	110	144	113	38	45	41	25.8175	31.2708	32.2395	9.3236	9.9947	9.6322	1.51700924784227e-07	-1.10461	down
gene-SERJ2_LOCUS14476	173	195	137	60	57	65	40.6038	42.3458	39.0868	14.7215	12.66	15.2706	8.19284592401347e-09	-1.00451	down
gene-SERJ2_LOCUS1449	24	23	18	347	342	332	5.6329	4.9946	5.1355	85.1393	75.9601	77.9975	3.034645388789e-104	4.43831856928159	up
gene-SERJ2_LOCUS14522	9575	9589	7655	15805	18450	16657	2247.29	2082.33	2184.01	3877.89	4097.85	3913.26	1.59331078252286e-299	1.38520663585179	up
gene-SERJ2_LOCUS14525	10963	11351	8765	1240	1429	1321	2573.06	2464.96	2500.7	304.244	317.389	310.345	0	-2.49853	down
gene-SERJ2_LOCUS14526	41	27	22	109	114	105	9.6229	5.8633	6.2767	26.744	25.32	24.6679	7.18135808012401e-25	2.33016134235751	up
gene-SERJ2_LOCUS1453	241	243	186	24	26	18	56.5637	52.7694	53.0668	5.8886	5.7747	4.2288	3.64589579795936e-38	-2.83638	down
gene-SERJ2_LOCUS1455	197	211	161	1	1	1	46.2367	45.8204	45.9342	0.2454	0.2221	0.2349	2.43428786459284e-16	-7.10335	down
gene-SERJ2_LOCUS14550	316	301	239	80	89	84	74.1665	65.3646	68.188	19.6287	19.7674	19.7343	6.36642003298129e-20	-1.29563	down
gene-SERJ2_LOCUS14554	666	659	520	1098	1259	1127	156.313	143.107	148.359	269.403	279.631	264.769	3.5757160410556e-105	1.3796262233681	up
gene-SERJ2_LOCUS1456	23415	25735	19441	6802	7616	7186	5495.6	5588.56	5546.62	1668.93	1691.56	1688.22	0	-1.203	down
gene-SERJ2_LOCUS14567	91	112	78	16	17	12	21.3581	24.3217	22.2538	3.9257	3.7758	2.8192	1.34754766883755e-13	-2.17534	down
gene-SERJ2_LOCUS14588	20	13	10	26	26	38	4.6941	2.8231	2.8531	6.3793	5.7747	8.9274	7.2398876209816e-05	1.53208227240413	up
gene-SERJ2_LOCUS14597	0	0	0	11	16	14	0	0	0	2.6989	3.5537	3.289	4.47270890725762e-07	6.66679732268718	up
gene-SERJ2_LOCUS14599	0	0	0	35	33	18	0	0	0	8.5875	7.3295	4.2288	1.102588493814e-09	7.74007730337919	up
gene-SERJ2_LOCUS14600	2	1	1	64	82	95	0.4694	0.2172	0.2853	15.7029	18.2127	22.3185	1.07329873702477e-16	6.37511818824977	up
gene-SERJ2_LOCUS14604	0	0	0	13	12	17	0	0	0	3.1897	2.6653	3.9938	3.67125564141154e-07	6.70622935381171	up
gene-SERJ2_LOCUS14608	0	0	0	18	16	14	0	0	0	4.4164	3.5537	3.289	1.23704244399371e-07	6.89933838462424	up
gene-SERJ2_LOCUS1462	138	158	116	42	48	52	32.3892	34.311	33.0954	10.305	10.6611	12.2165	3.73038934981561e-08	-1.07187	down
gene-SERJ2_LOCUS14620	29	18	17	4	0	0	6.8064	3.9088	4.8502	0.9814	0	0	6.46155852700291e-05	-3.53394	down
gene-SERJ2_LOCUS14643	80	75	48	12	10	12	18.7763	16.2869	13.6947	2.9443	2.2211	2.8192	1.19280011415598e-09	-2.10445	down
gene-SERJ2_LOCUS14652	3607	3919	2995	434	471	448	846.578	851.043	854.49	106.485	104.612	105.25	0	-2.49537	down
gene-SERJ2_LOCUS1467	8	12	3	21	15	18	1.8776	2.6059	0.8559	5.1525	3.3316	4.2288	0.000818159766555533	1.72166181523386	up
gene-SERJ2_LOCUS14679	8	4	2	11	23	17	1.8776	0.8686	0.5706	2.6989	5.1084	3.9938	8.93096177181836e-05	2.33037644934624	up
gene-SERJ2_LOCUS14694	353	349	277	92	83	87	82.8506	75.7882	79.0296	22.5729	18.4348	20.4391	3.98787843118778e-26	-1.43803	down
gene-SERJ2_LOCUS14695	5	1	6	14	20	10	1.1735	0.2172	1.7118	3.435	4.4421	2.3493	0.00033762831119847	2.30518626695925	up
gene-SERJ2_LOCUS14697	36	46	33	57	73	63	8.4493	9.9893	9.4151	13.9854	16.2137	14.8007	5.4703181548397e-07	1.21052594279334	up
gene-SERJ2_LOCUS14723	0	0	0	209	287	238	0	0	0	51.2798	63.7443	55.9138	3.91211702267757e-19	10.8291525226782	up
gene-SERJ2_LOCUS14744	0	0	1	7	9	6	0	0	0.2853	1.7175	1.9989	1.4096	0.000667179840930092	4.8078560921563	up
gene-SERJ2_LOCUS14745	27	22	22	3	1	3	6.337	4.7775	6.2767	0.7361	0.2221	0.7048	3.56918803341691e-05	-2.88603	down
gene-SERJ2_LOCUS14754	21	17	21	159	135	127	4.9288	3.6917	5.9914	39.0119	29.9842	29.8364	2.85150790782116e-41	3.29546071910122	up
gene-SERJ2_LOCUS14764	75	84	58	8	16	15	17.6028	18.2413	16.5477	1.9629	3.5537	3.524	6.71064901422885e-10	-2.01027	down
gene-SERJ2_LOCUS14785	211	235	180	64	72	61	49.5226	51.0322	51.355	15.7029	15.9916	14.3309	7.17741632664533e-14	-1.20472	down
gene-SERJ2_LOCUS14791	1260	1365	1017	95	103	116	295.727	296.421	290.156	23.309	22.8769	27.2521	1.23391759608522e-203	-3.07086	down
gene-SERJ2_LOCUS14805	140	147	124	338	327	337	32.8586	31.9222	35.3779	82.931	72.6285	79.1721	1.11093222501215e-51	1.74822272085327	up
gene-SERJ2_LOCUS14813	1	0	1	3814	4187	4008	0.2347	0	0.2853	935.796	929.956	941.608	3.4738319406617e-36	13.0155997910179	up
gene-SERJ2_LOCUS1482	24	13	18	32	40	34	5.6329	2.8231	5.1355	7.8515	8.8842	7.9877	5.53907746673781e-05	1.39699427674926	up
gene-SERJ2_LOCUS14820	1244	1369	1054	46	58	37	291.972	297.289	300.712	11.2865	12.8821	8.6925	1.90595178322074e-212	-4.23788	down
gene-SERJ2_LOCUS14822	207	220	154	23	23	26	48.5838	47.7748	43.937	5.6432	5.1084	6.1082	7.58442861321753e-31	-2.54429	down
gene-SERJ2_LOCUS14829	1092	1186	871	2638	2708	2809	256.297	257.55	248.501	647.255	601.462	659.924	0	1.8385594574069	up
gene-SERJ2_LOCUS14853	1	0	2	8	12	8	0.2347	0	0.5706	1.9629	2.6653	1.8795	0.000506413547432351	3.66071675558642	up
gene-SERJ2_LOCUS14861	13	24	8	181	215	172	3.0512	5.2118	2.2824	44.4098	47.7527	40.4083	1.7148669038127e-58	4.12724425798033	up
gene-SERJ2_LOCUS14865	330	385	269	622	611	640	77.4524	83.6059	76.7472	152.613	135.707	150.357	5.8049965879753e-65	1.39583837122789	up
gene-SERJ2_LOCUS14879	66	63	59	17	17	27	15.4905	13.681	16.833	4.1711	3.7758	6.3432	0.000107475521797556	-1.16762	down
gene-SERJ2_LOCUS14883	52	66	44	20	20	15	12.2046	14.3324	12.5534	4.9072	4.4421	3.524	0.000603718308733272	-1.0894	down
gene-SERJ2_LOCUS1489	0	0	0	17	22	7	0	0	0	4.1711	4.8863	1.6445	2.4928818358404e-07	6.83287012897595	up
gene-SERJ2_LOCUS14894	13	14	9	31	34	41	3.0512	3.0402	2.5677	7.6061	7.5516	9.6322	6.28149839037158e-08	2.02540786712388	up
gene-SERJ2_LOCUS14924	4	13	4	23	34	29	0.9388	2.8231	1.1412	5.6432	7.5516	6.813	7.97765140560871e-08	2.51113139376061	up
gene-SERJ2_LOCUS14927	39	60	44	77	73	69	9.1535	13.0295	12.5534	18.8926	16.2137	16.2103	1.74982389081616e-06	1.07994985697448	up
gene-SERJ2_LOCUS14929	63	59	48	15	24	16	14.7864	12.8123	13.6947	3.6804	5.3305	3.7589	0.000207069321203558	-1.16827	down
gene-SERJ2_LOCUS14933	39	50	26	13	14	10	9.1535	10.8579	7.4179	3.1897	3.1095	2.3493	0.00294156891138049	-1.1573	down
gene-SERJ2_LOCUS14946	2	0	0	1338	1439	1369	0.4694	0	0	328.289	319.61	321.622	2.34737356486949e-28	11.4816162134824	up
gene-SERJ2_LOCUS1495	3	2	1	283	303	269	0.7041	0.4343	0.2853	69.4364	67.298	63.1967	4.71183426242047e-36	7.61924517268964	up
gene-SERJ2_LOCUS14953	49	79	33	170	185	156	11.5005	17.1555	9.4151	41.7109	41.0895	36.6494	6.80676490149887e-32	2.1435424683844	up
gene-SERJ2_LOCUS14958	17	22	10	2	2	1	3.99	4.7775	2.8531	0.4907	0.4442	0.2349	0.000862004592220716	-2.80713	down
gene-SERJ2_LOCUS14973	2	2	1	6	12	6	0.4694	0.4343	0.2853	1.4721	2.6653	1.4096	0.0033491070913795	2.72633784911682	up
gene-SERJ2_LOCUS14974	102	129	82	271	342	319	23.9398	28.0134	23.395	66.4921	75.9601	74.9433	1.82025900022522e-56	2.04050165748327	up
gene-SERJ2_LOCUS14976	140	138	107	521	544	513	32.8586	29.9678	30.5277	127.832	120.825	120.52	1.78494788231201e-124	2.49938220321586	up
gene-SERJ2_LOCUS14982	225	252	196	72	60	77	52.8084	54.7239	55.9199	17.6658	13.3263	18.0898	1.08024472466456e-14	-1.22287	down
gene-SERJ2_LOCUS1499	0	1	0	13	15	14	0	0.2172	0	3.1897	3.3316	3.289	1.40305545009418e-05	5.74212797335944	up
gene-SERJ2_LOCUS14996	0	2	0	171	170	155	0	0.4343	0	41.9562	37.7579	36.4145	1.60430798380774e-15	8.42027705766478	up
gene-SERJ2_LOCUS1500	644	781	586	196	213	214	151.149	169.601	167.189	48.0902	47.3085	50.2755	1.14683160687278e-39	-1.22678	down
gene-SERJ2_LOCUS15003	4	3	3	36	39	36	0.9388	0.6515	0.8559	8.8329	8.6621	8.4576	7.93435128122188e-13	3.9347344606055	up
gene-SERJ2_LOCUS15019	27	19	30	39	49	47	6.337	4.126	8.5592	9.569	10.8832	11.0418	2.94803826350381e-05	1.27147960470438	up
gene-SERJ2_LOCUS15027	5	1	2	64	81	67	1.1735	0.2172	0.5706	15.7029	17.9905	15.7405	3.32641138258783e-20	5.18864102607912	up
gene-SERJ2_LOCUS15043	7	4	4	53289	61406	56136	1.6429	0.8686	1.1412	13074.9	13638.6	13188.1	1.93570221140231e-302	13.9382403337847	up
gene-SERJ2_LOCUS15051	14	10	13	46	63	72	3.2859	2.1716	3.709	11.2865	13.9926	16.9151	2.22769076584046e-16	2.74420912574338	up
gene-SERJ2_LOCUS1506	628	695	554	84	98	81	147.394	150.925	158.059	20.6101	21.7663	19.0295	3.34527633016231e-89	-2.37407	down
gene-SERJ2_LOCUS15064	16	16	15	31	23	36	3.7553	3.4745	4.2796	7.6061	5.1084	8.4576	0.000176629886668498	1.39900523269723	up
gene-SERJ2_LOCUS15067	38	28	28	6	2	6	8.9188	6.0804	7.9886	1.4721	0.4442	1.4096	1.79097525063841e-05	-2.28866	down
gene-SERJ2_LOCUS1507	16	11	10	25	32	19	3.7553	2.3887	2.8531	6.134	7.1074	4.4637	0.000312305417102906	1.49799	up
gene-SERJ2_LOCUS15099	126	111	101	348	357	341	29.5727	24.1046	28.8158	85.3846	79.2917	80.1118	3.63338218244493e-67	2.09097256004896	up
gene-SERJ2_LOCUS15101	4559	5003	3677	861	828	858	1070.02	1086.44	1049.07	211.253	183.903	201.572	0	-1.91135	down
gene-SERJ2_LOCUS1511	226	264	200	8	10	13	53.0431	57.3297	57.0611	1.9629	2.2211	3.0541	1.32144776813543e-42	-4.01277	down
gene-SERJ2_LOCUS15116	2	1	1	14	15	20	0.4694	0.2172	0.2853	3.435	3.3316	4.6986	2.89029147858412e-06	4.07800956522404	up
gene-SERJ2_LOCUS15130	36	46	22	12	9	12	8.4493	9.9893	6.2767	2.9443	1.9989	2.8192	0.00464371991645124	-1.17189	down
gene-SERJ2_LOCUS1514	53	55	28	6	4	5	12.4393	11.9437	7.9886	1.4721	0.8884	1.1747	3.28734711678718e-08	-2.69738	down
gene-SERJ2_LOCUS15157	3664	4031	2981	1031	1115	1114	859.956	875.365	850.495	252.964	247.648	261.714	2.85927550469208e-173	-1.24614	down
gene-SERJ2_LOCUS15160	21	29	16	6	1	1	4.9288	6.2976	4.5649	1.4721	0.2221	0.2349	0.000207424823933438	-2.55989	down
gene-SERJ2_LOCUS15171	7	4	8	137	141	149	1.6429	0.8686	2.2824	33.6141	31.3169	35.0049	1.63349653206287e-41	4.95065068370094	up
gene-SERJ2_LOCUS15212	26	26	19	3530	4047	3683	6.1023	5.6461	5.4208	866.114	898.861	865.255	0	7.77248338801407	up
gene-SERJ2_LOCUS15213	1552	1677	1270	506	550	521	364.261	364.174	362.338	124.151	122.158	122.4	6.80812568140687e-67	-1.04828	down
gene-SERJ2_LOCUS15214	475	513	377	1988	2274	2050	111.484	111.402	107.56	487.772	505.068	481.611	0	2.67329857258493	up
gene-SERJ2_LOCUS15230	6	7	4	17	20	24	1.4082	1.5201	1.1412	4.1711	4.4421	5.6384	9.98092122725258e-06	2.31162101698977	up
gene-SERJ2_LOCUS15237	3	1	1	9	13	10	0.7041	0.2172	0.2853	2.2082	2.8874	2.3493	0.00029567721404145	3.13873748028621	up
gene-SERJ2_LOCUS15250	740	784	625	158	182	174	173.681	170.252	178.316	38.7666	40.4232	40.8782	3.02642940619215e-64	-1.60218	down
gene-SERJ2_LOCUS15271	85	104	59	521	541	528	19.9499	22.5844	16.833	127.832	120.159	124.044	1.18885034958454e-150	3.14897526920082	up
gene-SERJ2_LOCUS15286	33	24	19	5	8	6	7.7452	5.2118	5.4208	1.2268	1.7768	1.4096	0.002729413020802	-1.5368	down
gene-SERJ2_LOCUS153	0	8	3	11	10	11	0	1.7373	0.8559	2.6989	2.2211	2.5843	0.00531359829013269	2.02406969443065	up
gene-SERJ2_LOCUS15308	2	2	2	221	239	233	0.4694	0.4343	0.5706	54.2241	53.0832	54.7392	3.83798247684495e-33	7.31553350450073	up
gene-SERJ2_LOCUS15361	1	0	1	15	16	18	0.2347	0	0.2853	3.6804	3.5537	4.2288	1.07446956923173e-05	5.07226148403769	up
gene-SERJ2_LOCUS15367	357	421	312	66	74	75	83.7894	91.4236	89.0153	16.1936	16.4358	17.6199	1.87079399704755e-41	-1.87745	down
gene-SERJ2_LOCUS15392	74	107	72	451	510	484	17.3681	23.2359	20.542	110.656	113.274	113.707	3.28297557793152e-131	2.97893511178769	up
gene-SERJ2_LOCUS15402	14	16	11	59	58	71	3.2859	3.4745	3.1384	14.4761	12.8821	16.6802	2.90585476232354e-17	2.66356162895379	up
gene-SERJ2_LOCUS15403	1	1	1	105	123	83	0.2347	0.2172	0.2853	25.7626	27.319	19.4994	2.68954649000753e-16	7.1583827590707	up
gene-SERJ2_LOCUS15405	92	86	82	174	176	182	21.5928	18.6756	23.395	42.6923	39.0906	42.7576	9.60269778273043e-23	1.49203507221927	up
gene-SERJ2_LOCUS15409	763	922	658	253	276	250	179.079	200.22	187.731	62.0756	61.3011	58.733	1.10055001508565e-39	-1.12253	down
gene-SERJ2_LOCUS15432	465	458	366	997	993	930	109.137	99.4584	104.422	244.622	220.551	218.487	1.20044337030404e-117	1.64346198482957	up
gene-SERJ2_LOCUS15436	4338	4546	3549	8553	9527	8811	1018.15	987.201	1012.55	2098.55	2116	2069.99	0	1.57538088832993	up
gene-SERJ2_LOCUS15444	66	53	53	17	19	17	15.4905	11.5094	15.1212	4.1711	4.22	3.9938	8.79734713780169e-05	-1.24397	down
gene-SERJ2_LOCUS15500	367	369	301	91	121	96	86.1364	80.1314	85.8769	22.3276	26.8748	22.5535	2.77113855246524e-23	-1.29134	down
gene-SERJ2_LOCUS15521	265	279	192	52	65	62	62.1966	60.5871	54.7786	12.7586	14.4369	14.5658	1.71426771618858e-22	-1.5719	down
gene-SERJ2_LOCUS15523	0	0	0	27	34	33	0	0	0	6.6247	7.5516	7.7528	4.16906829305828e-10	7.86534768207941	up
gene-SERJ2_LOCUS15579	11	12	10	29	32	46	2.5817	2.6059	2.8531	7.1154	7.1074	10.8069	2.52334235667515e-08	2.15910039304371	up
gene-SERJ2_LOCUS15584	8	11	8	73	67	63	1.8776	2.3887	2.2824	17.9111	14.8811	14.8007	1.11635959582146e-21	3.37638867024739	up
gene-SERJ2_LOCUS15597	6	12	4	95750	104330	101504	1.4082	2.6059	1.1412	23493	23172.3	23846.5	0	14.2068161921363	up
gene-SERJ2_LOCUS15599	0	3	0	11130	11448	11417	0	0.6515	0	2730.84	2542.66	2682.22	1.73467005067771e-61	13.9329111730432	up
gene-SERJ2_LOCUS15601	3	7	3	70089	79514	74195	0.7041	1.5201	0.8559	17196.9	17660.5	17430.8	1.3852725510556e-285	14.5347068336518	up
gene-SERJ2_LOCUS15604	2	2	2	4613	4828	4887	0.4694	0.4343	0.5706	1131.84	1072.33	1148.11	6.47483070662889e-86	11.6860306492619	up
gene-SERJ2_LOCUS15606	6	7	6	103349	112925	108101	1.4082	1.5201	1.7118	25357.5	25081.3	25396.4	0	14.5231861562951	up
gene-SERJ2_LOCUS1561	145	148	102	254	262	257	34.0321	32.1394	29.1012	62.321	58.1916	60.3775	7.63678695483545e-31	1.4358263150014	up
gene-SERJ2_LOCUS15617	232	276	198	62	85	83	54.4514	59.9356	56.4905	15.2122	18.879	19.4994	5.15437332863673e-14	-1.15336	down
gene-SERJ2_LOCUS15628	0	0	0	73	85	94	0	0	0	17.9111	18.879	22.0836	3.68545482362361e-14	9.28888862799249	up
gene-SERJ2_LOCUS15636	10	8	9	28	36	35	2.347	1.7373	2.5677	6.87	7.9958	8.2226	1.25214184227245e-08	2.33048311917686	up
gene-SERJ2_LOCUS15640	59	63	39	9	16	15	13.8475	13.681	11.1269	2.2082	3.5537	3.524	9.88456278698208e-06	-1.53845	down
gene-SERJ2_LOCUS15673	385	399	308	42	39	35	90.3611	86.6461	87.8741	10.305	8.6621	8.2226	1.54034044945565e-60	-2.77069	down
gene-SERJ2_LOCUS15677	7	13	7	28	21	33	1.6429	2.8231	1.9971	6.87	4.6642	7.7528	2.13533236523701e-06	2.07680135868336	up
gene-SERJ2_LOCUS15680	167	178	154	237	243	280	39.1956	38.6541	43.937	58.1499	53.9716	65.781	2.58225278593551e-18	1.06731582841852	up
gene-SERJ2_LOCUS15684	46	47	41	16	15	15	10.7964	10.2064	11.6975	3.9257	3.3316	3.524	0.00177140126788196	-1.08312	down
gene-SERJ2_LOCUS15688	54	69	70	174	163	163	12.674	14.9839	19.9714	42.6923	36.2032	38.2939	8.69176261966761e-27	1.82998756195035	up
gene-SERJ2_LOCUS1569	5	6	3	29	24	24	1.1735	1.3029	0.8559	7.1154	5.3305	5.6384	2.30416082488115e-08	2.93154575029325	up
gene-SERJ2_LOCUS15704	3	1	2	17	26	20	0.7041	0.2172	0.5706	4.1711	5.7747	4.6986	1.05777192203046e-07	3.84721115066681	up
gene-SERJ2_LOCUS15715	3	1	2	9	23	22	0.7041	0.2172	0.5706	2.2082	5.1084	5.1685	1.7362742212343e-06	3.61935906180484	up
gene-SERJ2_LOCUS15734	20	22	10	3	3	2	4.6941	4.7775	2.8531	0.7361	0.6663	0.4699	0.00200743980725038	-2.21519	down
gene-SERJ2_LOCUS15735	40	55	36	93	127	103	9.3882	11.9437	10.271	22.8183	28.2074	24.198	1.37621272267622e-17	1.76677112416176	up
gene-SERJ2_LOCUS15737	39	34	19	125	129	144	9.1535	7.3834	5.4208	30.6698	28.6516	33.8302	3.04188602940654e-33	2.58292106049326	up
gene-SERJ2_LOCUS15742	161	162	139	53	42	45	37.7874	35.1796	39.6575	13.004	9.3284	10.5719	5.33232321848166e-11	-1.26153	down
gene-SERJ2_LOCUS15745	46	62	37	136	133	117	10.7964	13.4638	10.5563	33.3687	29.54	27.4871	8.40313668059959e-23	1.8826789750898	up
gene-SERJ2_LOCUS15792	17	14	10	543	593	562	3.99	3.0402	2.8531	133.23	131.709	132.032	2.39048802343404e-131	5.83624778499026	up
gene-SERJ2_LOCUS15793	0	0	0	88	83	110	0	0	0	21.5915	18.4348	25.8425	1.24883873005636e-14	9.44818522311028	up
gene-SERJ2_LOCUS15830	0	0	0	23	14	20	0	0	0	5.6432	3.1095	4.6986	3.24700227469631e-08	7.15110329391675	up
gene-SERJ2_LOCUS15839	2	0	0	191	249	221	0.4694	0	0	46.8634	55.3043	51.92	4.97175118546911e-17	8.83062305942425	up
gene-SERJ2_LOCUS15841	65	86	52	85	117	99	15.2558	18.6756	14.8359	20.8554	25.9863	23.2583	7.88651834433766e-08	1.03646977942538	up
gene-SERJ2_LOCUS15852	0	0	1	17	15	13	0	0	0.2853	4.1711	3.3316	3.0541	8.95824382273545e-06	5.84449806974561	up
gene-SERJ2_LOCUS1586	19	23	17	35	29	36	4.4594	4.9946	4.8502	8.5875	6.4411	8.4576	0.000297083302131042	1.22792773193351	up
gene-SERJ2_LOCUS15863	0	1	0	16	15	18	0	0.2172	0	3.9257	3.3316	4.2288	5.0769473694828e-06	5.96666717883739	up
gene-SERJ2_LOCUS15865	0	0	0	123	143	119	0	0	0	30.1791	31.7611	27.9569	4.49649265770361e-16	9.90013361979274	up
gene-SERJ2_LOCUS15869	66	65	47	19	14	23	15.4905	14.1153	13.4094	4.6618	3.1095	5.4034	0.000112102573037534	-1.19966	down
gene-SERJ2_LOCUS15874	1537	1616	1259	249	269	238	360.74	350.928	359.2	61.0942	59.7464	55.9138	1.0274632157675e-171	-2.08197	down
gene-SERJ2_LOCUS15879	0	0	2	65	81	68	0	0	0.5706	15.9483	17.9905	15.9754	1.86509624705495e-11	7.20018394365729	up
gene-SERJ2_LOCUS15883	2	1	2	9	9	8	0.4694	0.2172	0.5706	2.2082	1.9989	1.8795	0.00163400475962764	2.83172018593225	up
gene-SERJ2_LOCUS15891	10	6	11	27	36	29	2.347	1.3029	3.1384	6.6247	7.9958	6.813	1.49321151194045e-07	2.21468372903291	up
gene-SERJ2_LOCUS15901	1	2	2	57	95	72	0.2347	0.4343	0.5706	13.9854	21.1	16.9151	1.47199775083038e-17	5.94354364529764	up
gene-SERJ2_LOCUS15902	27	20	14	103	116	89	6.337	4.3432	3.9943	25.2719	25.7642	20.909	7.72378997119087e-28	2.80149542310503	up
gene-SERJ2_LOCUS15903	6	3	5	37	17	29	1.4082	0.6515	1.4265	9.0783	3.7758	6.813	1.53063899334532e-08	3.03054641979545	up
gene-SERJ2_LOCUS15925	0	0	0	103	118	117	0	0	0	25.2719	26.2084	27.4871	1.74855918175031e-15	9.71257858857069	up
gene-SERJ2_LOCUS15948	103	114	84	172	197	187	24.1745	24.756	23.9657	42.2016	43.7548	43.9323	4.83363862706851e-21	1.34957765711836	up
gene-SERJ2_LOCUS15963	157	186	159	373	302	350	36.8486	40.3914	45.3636	91.5186	67.0759	82.2262	3.43359190025164e-35	1.49243385890236	up
gene-SERJ2_LOCUS15975	26	37	24	6	6	8	6.1023	8.0349	6.8473	1.4721	1.3326	1.8795	0.000646308606824323	-1.65103	down
gene-SERJ2_LOCUS1599	21	8	16	38	30	28	4.9288	1.7373	4.5649	9.3236	6.6632	6.5781	6.3922647073547e-05	1.54128395080764	up
gene-SERJ2_LOCUS1600	99	145	128	850	539	1611	23.2357	31.4879	36.5191	208.554	119.715	378.476	7.19048563094712e-12	3.46736605395738	up
gene-SERJ2_LOCUS16001	1452	1663	1212	273	318	286	340.79	361.134	345.79	66.9828	70.6295	67.1906	1.78917049042258e-143	-1.83746	down
gene-SERJ2_LOCUS1601	1352	1486	1165	302	317	335	317.32	322.697	332.381	74.0982	70.4074	78.7023	2.58682263256036e-112	-1.60644	down
gene-SERJ2_LOCUS16018	3146	3505	2490	349	373	410	738.379	761.139	710.41	85.63	82.8453	96.3222	0	-2.54591	down
gene-SERJ2_LOCUS1602	819	813	654	210	278	252	192.223	176.55	186.59	51.5252	61.7453	59.2029	8.67766289003608e-39	-1.16665	down
gene-SERJ2_LOCUS16033	768	950	745	3	2	3	180.253	206.3	212.553	0.7361	0.4442	0.7048	1.75326344230083e-50	-7.80494	down
gene-SERJ2_LOCUS16036	8	8	1	63	75	60	1.8776	1.7373	0.2853	15.4576	16.6579	14.0959	1.48692511300028e-21	4.01392291316648	up
gene-SERJ2_LOCUS1604	8	10	8	18	15	22	1.8776	2.1716	2.2824	4.4164	3.3316	5.1685	0.00146918727706367	1.54539911755585	up
gene-SERJ2_LOCUS16043	14	5	11	21	18	18	3.2859	1.0858	3.1384	5.1525	3.9979	4.2288	0.00429882797250312	1.37158839546668	up
gene-SERJ2_LOCUS16053	0	0	0	16	20	13	0	0	0	3.9257	4.4421	3.0541	1.0992117913295e-07	6.92515811458193	up
gene-SERJ2_LOCUS16059	8	13	7	17	19	14	1.8776	2.8231	1.9971	4.1711	4.22	3.289	0.00808253507486135	1.30841253200708	up
gene-SERJ2_LOCUS16071	25	22	16	25	34	37	5.8676	4.7775	4.5649	6.134	7.5516	8.6925	0.0017943338103096	1.07197023919765	up
gene-SERJ2_LOCUS16080	14	13	12	23	38	27	3.2859	2.8231	3.4237	5.6432	8.44	6.3432	2.99734510588167e-05	1.62961533128546	up
gene-SERJ2_LOCUS1609	1	1	2	23	24	18	0.2347	0.2172	0.5706	5.6432	5.3305	4.2288	9.55395126430967e-08	4.48006867383527	up
gene-SERJ2_LOCUS16093	5	3	2	387	455	378	1.1735	0.6515	0.5706	94.9536	101.058	88.8043	1.48768348465045e-55	7.39394977834212	up
gene-SERJ2_LOCUS16096	113	137	87	223	265	214	26.5216	29.7507	24.8216	54.7149	58.858	50.2755	2.32949992650766e-29	1.52629725493852	up
gene-SERJ2_LOCUS16098	1170	1255	979	370	382	379	274.604	272.534	279.314	90.7825	84.8443	89.0393	1.68677591260925e-58	-1.12645	down
gene-SERJ2_LOCUS1610	4	9	11	89	106	94	0.9388	1.9544	3.1384	21.8369	23.5432	22.0836	5.2496199455537e-31	4.04742979179669	up
gene-SERJ2_LOCUS16123	0	1	0	64	70	52	0	0.2172	0	15.7029	15.5474	12.2165	1.88052040270383e-10	7.88939088431307	up
gene-SERJ2_LOCUS16134	0	0	0	27	33	34	0	0	0	6.6247	7.3295	7.9877	4.16906829305828e-10	7.86569137668103	up
gene-SERJ2_LOCUS16141	95	77	72	11	13	12	22.2969	16.7212	20.542	2.6989	2.8874	2.8192	1.82331883465161e-12	-2.30419	down
gene-SERJ2_LOCUS16144	0	0	0	34	38	26	0	0	0	8.3422	8.44	6.1082	2.99659970347904e-10	7.92645141345159	up
gene-SERJ2_LOCUS16150	0	0	0	66	69	57	0	0	0	16.1936	15.3253	13.3911	5.35240693022691e-13	8.89753459566241	up
gene-SERJ2_LOCUS16168	3	1	4	84	81	76	0.7041	0.2172	1.1412	20.6101	17.9905	17.8548	5.01418913678966e-22	5.3733101727604	up
gene-SERJ2_LOCUS16170	69	70	64	6	6	3	16.1946	15.2011	18.2595	1.4721	1.3326	0.7048	2.43429770862719e-13	-3.3027	down
gene-SERJ2_LOCUS16174	108	141	102	32	47	43	25.348	30.6193	29.1012	7.8515	10.439	10.1021	8.00776534156372e-07	-1.06127	down
gene-SERJ2_LOCUS16181	6008	6569	5207	645	684	644	1410.1	1426.51	1485.59	158.256	151.92	151.296	0	-2.71057	down
gene-SERJ2_LOCUS16192	0	0	0	9	28	21	0	0	0	2.2082	6.219	4.9336	4.00656853143199e-08	7.15990887882427	up
gene-SERJ2_LOCUS16193	25	26	19	333	406	358	5.8676	5.6461	5.4208	81.7043	90.1748	84.1057	8.49790153783578e-111	4.43308616308128	up
gene-SERJ2_LOCUS16201	79	78	65	135	163	134	18.5416	16.9383	18.5449	33.1233	36.2032	31.4809	1.57110851952333e-17	1.42124772763054	up
gene-SERJ2_LOCUS16210	5	5	7	41	44	25	1.1735	1.0858	1.9971	10.0597	9.7726	5.8733	1.96145257669842e-11	3.14835199184002	up
gene-SERJ2_LOCUS16214	1	3	1	44	51	50	0.2347	0.6515	0.2853	10.7958	11.3274	11.7466	7.29632762105738e-14	5.32420221318582	up
gene-SERJ2_LOCUS16227	0	0	1	18	24	29	0	0	0.2853	4.4164	5.3305	6.813	3.98045458232315e-07	6.49842206298552	up
gene-SERJ2_LOCUS16229	1962	2196	1772	3536	3991	3478	460.49	476.879	505.561	867.586	886.423	817.094	1.50226439215143e-194	1.35222048614987	up
gene-SERJ2_LOCUS16309	240	300	199	33	43	35	56.329	65.1474	56.7758	8.0968	9.5505	8.2226	2.71741067267796e-34	-2.26627	down
gene-SERJ2_LOCUS1631	122	122	88	37	32	45	28.6339	26.4933	25.1069	9.0783	7.1074	10.5719	1.22267092071336e-06	-1.07414	down
gene-SERJ2_LOCUS16313	91	121	72	13	22	18	21.3581	26.2761	20.542	3.1897	4.8863	4.2288	6.89484566826989e-12	-1.9497	down
gene-SERJ2_LOCUS16335	95	104	81	155	171	161	22.2969	22.5844	23.1097	38.0305	37.98	37.8241	5.91316553242468e-17	1.26161095043682	up
gene-SERJ2_LOCUS16339	4	2	3	9	12	9	0.9388	0.4343	0.8559	2.2082	2.6653	2.1144	0.00308760719001358	2.18925405067283	up
gene-SERJ2_LOCUS16341	61	52	48	16	18	9	14.317	11.2922	13.6947	3.9257	3.9979	2.1144	2.51371643952163e-05	-1.44777	down
gene-SERJ2_LOCUS16351	22	16	13	32	27	33	5.1635	3.4745	3.709	7.8515	5.9968	7.7528	0.000276363138674816	1.31726200452509	up
gene-SERJ2_LOCUS16371	0	0	0	17	24	20	0	0	0	4.1711	5.3305	4.6986	1.79022447753398e-08	7.24019728247108	up
gene-SERJ2_LOCUS16384	10	15	7	0	0	2	2.347	3.2574	1.9971	0	0	0.4699	0.00530369145185312	-3.51466	down
gene-SERJ2_LOCUS16398	98	100	87	26	14	22	23.001	21.7158	24.8216	6.3793	3.1095	5.1685	1.36520522507888e-10	-1.7392	down
gene-SERJ2_LOCUS16419	2756	2971	2358	5018	5449	5074	646.845	645.177	672.75	1231.21	1210.25	1192.05	0	1.40475755826786	up
gene-SERJ2_LOCUS16422	3090	3329	2564	914	1038	975	725.236	722.919	731.523	224.257	230.546	229.059	3.22428712981197e-134	-1.1548	down
gene-SERJ2_LOCUS16431	342	405	330	57	81	71	80.2688	87.949	94.1508	13.9854	17.9905	16.6802	7.02305039517558e-40	-1.90682	down
gene-SERJ2_LOCUS16453	0	0	0	435	477	482	0	0	0	106.731	105.944	113.237	1.77394991743797e-22	11.7571554555806	up
gene-SERJ2_LOCUS16459	1	3	3	19	15	14	0.2347	0.6515	0.8559	4.6618	3.3316	3.289	6.46170630561447e-06	3.2394	up
gene-SERJ2_LOCUS16464	51	59	40	9	12	7	11.9699	12.8123	11.4122	2.2082	2.6653	1.6445	4.41899248636134e-07	-1.95384	down
gene-SERJ2_LOCUS16476	14	17	11	19	27	24	3.2859	3.6917	3.1384	4.6618	5.9968	5.6384	0.00312436226887963	1.20267563034192	up
gene-SERJ2_LOCUS16483	2	0	2	10	13	16	0.4694	0	0.5706	2.4536	2.8874	3.7589	3.50102110265543e-05	3.73254915617246	up
gene-SERJ2_LOCUS16491	35	45	38	63	69	55	8.2146	9.7721	10.8416	15.4576	15.3253	12.9213	4.14904157968146e-06	1.12414201945233	up
gene-SERJ2_LOCUS16493	149	171	109	33	33	52	34.9709	37.134	31.0983	8.0968	7.3295	12.2165	4.59352207128081e-11	-1.39006	down
gene-SERJ2_LOCUS16497	13	7	5	14	28	27	3.0512	1.5201	1.4265	3.435	6.219	6.3432	5.86624582216752e-05	1.92687116255872	up
gene-SERJ2_LOCUS16499	1	2	2	61	56	44	0.2347	0.4343	0.5706	14.9668	12.4379	10.337	1.077549638048e-14	5.47344004199497	up
gene-SERJ2_LOCUS16503	70	70	64	131	154	126	16.4293	15.2011	18.2595	32.1419	34.2042	29.6014	1.85077379879249e-17	1.46898103724475	up
gene-SERJ2_LOCUS16517	137	149	100	750	781	807	32.1545	32.3566	28.5305	184.019	173.464	189.59	3.41207351360653e-213	3.06494237821805	up
gene-SERJ2_LOCUS16528	57	66	39	97	104	93	13.3781	14.3324	11.1269	23.7997	23.099	21.8487	2.28686241530856e-11	1.33027880590532	up
gene-SERJ2_LOCUS16529	45	44	38	66	80	66	10.5617	9.555	10.8416	16.1936	17.7684	15.5055	1.78415673456965e-07	1.19899446581392	up
gene-SERJ2_LOCUS16573	148	151	126	573	656	616	34.7362	32.7909	35.9485	140.59	145.701	144.718	5.7298880099995e-148	2.57989181948715	up
gene-SERJ2_LOCUS16586	20	16	20	542	623	528	4.6941	3.4745	5.7061	132.984	138.372	124.044	6.76476688594109e-145	5.37927380166436	up
gene-SERJ2_LOCUS16589	6	9	11	195	195	155	1.4082	1.9544	3.1384	47.8448	43.3106	36.4145	2.20911346190097e-52	4.85107497252912	up
gene-SERJ2_LOCUS16591	3	5	4	112	116	116	0.7041	1.0858	1.1412	27.4801	25.7642	27.2521	1.65551416065656e-31	5.3054384083214	up
gene-SERJ2_LOCUS16592	0	1	0	22	26	17	0	0.2172	0	5.3979	5.7747	3.9938	7.40484558044617e-07	6.37166205647159	up
gene-SERJ2_LOCUS16593	28	29	18	194	227	201	6.5717	6.2976	5.1355	47.5995	50.4179	47.2214	1.50698663501445e-64	3.51729948021562	up
gene-SERJ2_LOCUS16596	3	0	0	16	17	13	0.7041	0	0	3.9257	3.7758	3.0541	8.12047937448381e-06	4.40482229497156	up
gene-SERJ2_LOCUS16602	108	116	99	379	411	397	25.348	25.1903	28.2452	92.9907	91.2854	93.268	4.95427368839799e-89	2.33940531694189	up
gene-SERJ2_LOCUS16611	0	1	0	17	22	17	0	0.2172	0	4.1711	4.8863	3.9938	2.06613106394284e-06	6.15582901318062	up
gene-SERJ2_LOCUS16630	232	283	201	80	82	85	54.4514	61.4558	57.3464	19.6287	18.2127	19.9692	5.21507000266842e-13	-1.06889	down
gene-SERJ2_LOCUS16645	0	0	0	5	5	5	0	0	0	1.2268	1.1105	1.1747	0.000467145688540243	5.21998446026892	up
gene-SERJ2_LOCUS16663	1	2	0	18	17	19	0.2347	0.4343	0	4.4164	3.7758	4.4637	1.55251665180886e-06	4.64466765489549	up
gene-SERJ2_LOCUS16681	79	76	62	142	129	158	18.5416	16.504	17.6889	34.8409	28.6516	37.1193	1.9552462901755e-17	1.44745242222596	up
gene-SERJ2_LOCUS16691	1	0	1	34	31	33	0.2347	0	0.2853	8.3422	6.8853	7.7528	3.53192633215529e-08	6.07698542095722	up
gene-SERJ2_LOCUS16701	0	1	2	10316	10417	10591	0	0.2172	0.5706	2531.11	2313.67	2488.17	1.84125078040529e-60	13.8149619413699	up
gene-SERJ2_LOCUS16720	479	565	404	14	16	21	112.423	122.694	115.263	3.435	3.5537	4.9336	1.55283276343204e-84	-4.361	down
gene-SERJ2_LOCUS16722	0	0	0	17	18	15	0	0	0	4.1711	3.9979	3.524	8.87307359461496e-08	6.95629247820022	up
gene-SERJ2_LOCUS16723	29	47	35	1356	1551	1390	6.8064	10.2064	9.9857	332.706	344.486	326.556	0	5.73796868140117	up
gene-SERJ2_LOCUS16726	9	23	9	33	24	24	2.1123	4.9946	2.5677	8.0968	5.3305	5.6384	0.000361510581754262	1.46822266604641	up
gene-SERJ2_LOCUS1675	33	30	18	33	49	39	7.7452	6.5147	5.1355	8.0968	10.8832	9.1624	0.000640972225780307	1.04729099388545	up
gene-SERJ2_LOCUS16755	33	46	24	5802	6257	6134	7.7452	9.9893	6.8473	1423.57	1389.71	1441.07	0	7.92919748342662	up
gene-SERJ2_LOCUS16759	217	247	214	423	505	421	50.9308	53.6381	61.0554	103.787	112.163	98.9064	6.7688364332893e-48	1.45097774105493	up
gene-SERJ2_LOCUS16764	3	6	2	24	30	33	0.7041	1.3029	0.5706	5.8886	6.6632	7.7528	5.4260431374462e-10	3.45458144624223	up
gene-SERJ2_LOCUS16770	0	0	0	9	12	9	0	0	0	2.2082	2.6653	2.1144	4.74451280668147e-06	6.21680128511018	up
gene-SERJ2_LOCUS1678	454	508	373	1057	1129	1090	106.556	110.316	106.419	259.344	250.757	256.076	2.2915141411697e-159	1.76003819519996	up
gene-SERJ2_LOCUS16791	112	153	109	196	199	178	26.2869	33.2252	31.0983	48.0902	44.199	41.8179	1.08475159353432e-14	1.08124450505573	up
gene-SERJ2_LOCUS16802	46	39	31	53	66	55	10.7964	8.4692	8.8445	13.004	14.659	12.9213	2.9147339645926e-05	1.04743692870519	up
gene-SERJ2_LOCUS16810	1	1	0	13	13	11	0.2347	0.2172	0	3.1897	2.8874	2.5843	8.12907668049106e-05	4.68143359623265	up
gene-SERJ2_LOCUS16813	19	22	19	1	3	10	4.4594	4.7775	5.4208	0.2454	0.6663	2.3493	0.00709444177452515	-1.64396	down
gene-SERJ2_LOCUS16831	0	0	2	8	12	15	0	0	0.5706	1.9629	2.6653	3.524	0.000129878769145428	4.56919752429065	up
gene-SERJ2_LOCUS16852	1	0	0	64	68	53	0.2347	0	0	15.7029	15.1032	12.4514	1.94555391747955e-10	7.8819606933893	up
gene-SERJ2_LOCUS16857	42	50	38	92	106	90	9.8576	10.8579	10.8416	22.5729	23.5432	21.1439	1.24012913287055e-14	1.61063758699704	up
gene-SERJ2_LOCUS16866	37	18	27	49	44	55	8.6841	3.9088	7.7032	12.0225	9.7726	12.9213	1.36359209186154e-05	1.30281787504288	up
gene-SERJ2_LOCUS16893	0	0	1	6	6	9	0	0	0.2853	1.4721	1.3326	2.1144	0.000852529393305203	4.74368418542019	up
gene-SERJ2_LOCUS16896	57	49	35	7	8	9	13.3781	10.6407	9.9857	1.7175	1.7768	2.1144	4.36772876168913e-07	-2.0865	down
gene-SERJ2_LOCUS16902	1	0	0	9	11	9	0.2347	0	0	2.2082	2.4432	2.1144	0.000140356171121371	5.20711324888632	up
gene-SERJ2_LOCUS16917	12	22	12	1	1	2	2.8164	4.7775	3.4237	0.2454	0.2221	0.4699	0.000929439848727642	-3.04588	down
gene-SERJ2_LOCUS16918	1567	1668	1168	203	200	181	367.781	362.22	333.237	49.8077	44.4211	42.5227	1.01585123783623e-189	-2.44565	down
gene-SERJ2_LOCUS16921	13	24	18	34	28	27	3.0512	5.2118	5.1355	8.3422	6.219	6.3432	0.00144589542744514	1.1594604175235	up
gene-SERJ2_LOCUS16929	4	7	7	127	138	122	0.9388	1.5201	1.9971	31.1605	30.6506	28.6617	3.64189388921915e-38	4.88841795639097	up
gene-SERJ2_LOCUS1693	2	1	2	41	36	50	0.4694	0.2172	0.5706	10.0597	7.9958	11.7466	1.04391423730088e-12	5.12944587446807	up
gene-SERJ2_LOCUS16939	0	0	0	35	38	35	0	0	0	8.5875	8.44	8.2226	1.16988613464461e-10	8.06709836174167	up
gene-SERJ2_LOCUS1695	0	0	0	15	12	13	0	0	0	3.6804	2.6653	3.0541	5.21654841432276e-07	6.63737998823011	up
gene-SERJ2_LOCUS16951	22	21	15	210	208	222	5.1635	4.5603	4.2796	51.5252	46.1979	52.1549	9.74595505443028e-68	3.92954703777189	up
gene-SERJ2_LOCUS16954	11	10	5	42	40	34	2.5817	2.1716	1.4265	10.305	8.8842	7.9877	5.64115364736965e-11	2.62910786534772	up
gene-SERJ2_LOCUS16958	0	0	1	11	13	12	0	0	0.2853	2.6989	2.8874	2.8192	3.73228490177348e-05	5.5194920211367	up
gene-SERJ2_LOCUS16963	9	8	10	40	35	36	2.1123	1.7373	2.8531	9.8143	7.7737	8.4576	3.74984550986328e-10	2.49708096634989	up
gene-SERJ2_LOCUS16968	9	8	12	75	95	82	2.1123	1.7373	3.4237	18.4019	21.1	19.2644	7.27994902420111e-27	3.57417879068043	up
gene-SERJ2_LOCUS16976	20	36	33	132	140	137	4.6941	7.8177	9.4151	32.3873	31.0948	32.1857	6.47313799364819e-35	2.65954214076878	up
gene-SERJ2_LOCUS16977	1	1	0	41	33	40	0.2347	0.2172	0	10.0597	7.3295	9.3973	9.40933584233205e-09	6.3026363093338	up
gene-SERJ2_LOCUS16982	33	35	27	6	10	4	7.7452	7.6005	7.7032	1.4721	2.2211	0.9397	0.000170250008295167	-1.78686	down
gene-SERJ2_LOCUS16992	13	31	12	73	66	65	3.0512	6.7319	3.4237	17.9111	14.659	15.2706	1.62785760683908e-15	2.34438735940458	up
gene-SERJ2_LOCUS17000	172	181	142	14	18	11	40.3691	39.3056	40.5134	3.435	3.9979	2.5843	6.12206787320324e-30	-3.0628	down
gene-SERJ2_LOCUS17002	251	234	179	18	18	19	58.9107	50.815	51.0697	4.4164	3.9979	4.4637	2.24579470618233e-39	-3.12859	down
gene-SERJ2_LOCUS17014	0	0	1	13	5	7	0	0	0.2853	3.1897	1.1105	1.6445	0.000358668662078951	5.00541734104727	up
gene-SERJ2_LOCUS17049	8	3	2	61	40	53	1.8776	0.6515	0.5706	14.9668	8.8842	12.4514	1.19695769003334e-16	4.03765411858504	up
gene-SERJ2_LOCUS1707	9	7	5	65	93	81	2.1123	1.5201	1.4265	15.9483	20.6558	19.0295	1.05822669155071e-25	3.97052937749748	up
gene-SERJ2_LOCUS17093	14	12	10	0	2	1	3.2859	2.6059	2.8531	0	0.4442	0.2349	0.00308412542574539	-3.12793	down
gene-SERJ2_LOCUS1710	3	3	2	234	247	242	0.7041	0.6515	0.5706	57.4138	54.8601	56.8536	2.14415783603261e-39	6.96232724810612	up
gene-SERJ2_LOCUS17120	1	0	2	37	35	34	0.2347	0	0.5706	9.0783	7.7737	7.9877	7.53515777985918e-10	5.60162910968103	up
gene-SERJ2_LOCUS17121	6	4	8	53	58	59	1.4082	0.8686	2.2824	13.004	12.8821	13.861	8.64077613639246e-19	3.69438644926882	up
gene-SERJ2_LOCUS17125	79	84	62	21	14	14	18.5416	18.2413	17.6889	5.1525	3.1095	3.289	9.49379510430338e-09	-1.73129	down
gene-SERJ2_LOCUS1713	147	167	145	32	45	41	34.5015	36.2654	41.3693	7.8515	9.9947	9.6322	9.84114014563065e-14	-1.50355	down
gene-SERJ2_LOCUS1714	6	8	9	46	73	65	1.4082	1.7373	2.5677	11.2865	16.2137	15.2706	2.72700173786221e-19	3.45453357877198	up
gene-SERJ2_LOCUS17140	4	15	6	255	273	322	0.9388	3.2574	1.7118	62.5663	60.6348	75.6481	4.68904840188919e-70	5.55430050609909	up
gene-SERJ2_LOCUS17151	45	54	36	75	87	107	10.5617	11.7265	10.271	18.4019	19.3232	25.1377	1.82501666335845e-11	1.46145476517044	up
gene-SERJ2_LOCUS17159	59	53	50	98	96	90	13.8475	11.5094	14.2653	24.0451	21.3221	21.1439	2.63429675248552e-10	1.26956745315823	up
gene-SERJ2_LOCUS17179	2	1	1	83	85	110	0.4694	0.2172	0.2853	20.3647	18.879	25.8425	6.70945300104805e-18	6.5834216104452	up
gene-SERJ2_LOCUS17224	0	2	0	52	56	46	0	0.4343	0	12.7586	12.4379	10.8069	5.44018415707097e-10	6.7343000243804	up
gene-SERJ2_LOCUS17231	0	0	0	176	189	190	0	0	0	43.183	41.9779	44.6371	8.28863152664326e-18	10.4287035269099	up
gene-SERJ2_LOCUS17233	1	0	0	61	70	67	0.2347	0	0	14.9668	15.5474	15.7405	1.05682469956242e-10	7.97922877087093	up
gene-SERJ2_LOCUS17235	7	6	4	55	37	38	1.6429	1.3029	1.1412	13.4947	8.2179	8.9274	6.0268311906449e-14	3.4059277401455	up
gene-SERJ2_LOCUS17241	43	69	44	18	17	18	10.0923	14.9839	12.5534	4.4164	3.7758	4.2288	0.000945029870465891	-1.08688	down
gene-SERJ2_LOCUS17249	23	26	17	3	6	3	5.3982	5.6461	4.8502	0.7361	1.3326	0.7048	0.000853680275026311	-1.99188	down
gene-SERJ2_LOCUS17261	0	2	2	34	31	33	0	0.4343	0.5706	8.3422	6.8853	7.7528	3.18582438245683e-10	5.07813674731739	up
gene-SERJ2_LOCUS17264	0	0	2	155	218	177	0	0	0.5706	38.0305	48.419	41.583	4.8915923975979e-16	8.56255230872594	up
gene-SERJ2_LOCUS17329	4	0	2	16	21	17	0.9388	0	0.5706	3.9257	4.6642	3.9938	1.09071185096387e-06	3.62199527140478	up
gene-SERJ2_LOCUS17330	23	29	20	4	9	4	5.3982	6.2976	5.7061	0.9814	1.9989	0.9397	0.00242876365966625	-1.61898	down
gene-SERJ2_LOCUS17334	22	20	19	0	5	2	5.1635	4.3432	5.4208	0	1.1105	0.4699	0.000229176376431367	-2.67521	down
gene-SERJ2_LOCUS17335	54	54	39	4	3	2	12.674	11.7265	11.1269	0.9814	0.6663	0.4699	4.30037058260508e-10	-3.56203	down
gene-SERJ2_LOCUS17351	13	18	10	44	45	51	3.0512	3.9088	2.8531	10.7958	9.9947	11.9815	2.8792592386594e-11	2.2418529065476	up
gene-SERJ2_LOCUS17356	96	101	82	10	11	16	22.5316	21.933	23.395	2.4536	2.4432	3.7589	4.23063268753673e-15	-2.45345	down
gene-SERJ2_LOCUS17414	25	34	20	47	38	45	5.8676	7.3834	5.7061	11.5318	8.44	10.5719	6.16103353956388e-05	1.19175189578444	up
gene-SERJ2_LOCUS17417	170	221	167	47	80	57	39.8997	47.9919	47.646	11.5318	17.7684	13.3911	2.12515495731298e-10	-1.14062	down
gene-SERJ2_LOCUS17430	65	51	45	147	137	117	15.2558	11.0751	12.8387	36.0676	30.4285	27.4871	5.08982342393778e-21	1.77958271202951	up
gene-SERJ2_LOCUS17442	2	0	1	33984	37115	35883	0.4694	0	0.2853	8338.25	8243.45	8430.07	1.00272558778289e-76	15.5858661317447	up
gene-SERJ2_LOCUS17444	0	1	0	10414	11061	10909	0	0.2172	0	2555.16	2456.71	2562.87	1.20188219337547e-37	15.3336896530764	up
gene-SERJ2_LOCUS17445	2	1	0	21733	23872	22978	0.4694	0.2172	0	5332.37	5302.1	5398.27	1.30814939136914e-70	14.9444029334322	up
gene-SERJ2_LOCUS17449	48	40	31	938	1112	1105	11.2658	8.6863	8.8445	230.146	246.981	259.6	6.08827272921668e-272	5.19167239718979	up
gene-SERJ2_LOCUS17459	24	21	12	47	46	43	5.6329	4.5603	3.4237	11.5318	10.2169	10.1021	4.05361501888507e-08	1.72612545312769	up
gene-SERJ2_LOCUS17464	37	31	32	8	4	1	8.6841	6.7319	9.1298	1.9629	0.8884	0.2349	4.61227224933681e-06	-2.48828	down
gene-SERJ2_LOCUS17489	47	32	37	51	68	61	11.0311	6.9491	10.5563	12.5133	15.1032	14.3309	2.02433004896943e-05	1.08579397601056	up
gene-SERJ2_LOCUS17490	48	57	57	15	13	13	11.2658	12.378	16.2624	3.6804	2.8874	3.0541	9.13495569175218e-06	-1.53094	down
gene-SERJ2_LOCUS17496	118	129	107	182	196	153	27.6951	28.0134	30.5277	44.6552	43.5327	35.9446	5.93836275610558e-13	1.04604737946464	up
gene-SERJ2_LOCUS17498	78	92	60	137	138	135	18.3069	19.9785	17.1183	33.6141	30.6506	31.7158	5.18280821688197e-15	1.30248896470513	up
gene-SERJ2_LOCUS17502	579	638	470	146	175	187	135.894	138.547	134.094	35.8223	38.8685	43.9323	1.3731199168031e-35	-1.26679	down
gene-SERJ2_LOCUS17509	18	22	7	35	42	46	4.2247	4.7775	1.9971	8.5875	9.3284	10.8069	6.83423038754858e-08	1.86837100299635	up
gene-SERJ2_LOCUS17516	0	0	0	19	27	20	0	0	0	4.6618	5.9968	4.6986	9.33657435734228e-09	7.35361679320902	up
gene-SERJ2_LOCUS17517	4	3	3	10	20	7	0.9388	0.6515	0.8559	2.4536	4.4421	1.6445	0.000903617695212893	2.33962789553997	up
gene-SERJ2_LOCUS1753	5	3	1	10	14	8	1.1735	0.6515	0.2853	2.4536	3.1095	1.8795	0.00187306241551516	2.30268375037017	up
gene-SERJ2_LOCUS17538	0	0	0	6	9	8	0	0	0	1.4721	1.9989	1.8795	3.14256242380062e-05	5.83254320426792	up
gene-SERJ2_LOCUS17555	6	13	5	17	25	22	1.4082	2.8231	1.4265	4.1711	5.5526	5.1685	8.66108254608104e-05	1.89071161505757	up
gene-SERJ2_LOCUS17562	5085	5492	4234	904	1089	1011	1193.47	1192.63	1207.98	221.804	241.873	237.516	0	-1.83933	down
gene-SERJ2_LOCUS17577	561	586	431	803	977	879	131.669	127.255	122.967	197.023	216.997	206.505	4.62561974874064e-67	1.21682740433683	up
gene-SERJ2_LOCUS17604	0	0	0	8	10	5	0	0	0	1.9629	2.2211	1.1747	3.3072153764884e-05	5.83378775445797	up
gene-SERJ2_LOCUS17618	0	0	0	81	87	70	0	0	0	19.874	19.3232	16.4452	6.48805976724009e-14	9.20708210625471	up
gene-SERJ2_LOCUS17621	419	439	338	62	97	84	98.341	95.3324	96.4332	15.2122	21.5442	19.7343	2.8849559155922e-42	-1.8373	down
gene-SERJ2_LOCUS17633	0	1	2	8	10	6	0	0.2172	0.5706	1.9629	2.2211	1.4096	0.00146895684096619	3.4449442102022	up
gene-SERJ2_LOCUS17643	1	1	0	27	38	23	0.2347	0.2172	0	6.6247	8.44	5.4034	1.05777192203046e-07	5.92378005970251	up
gene-SERJ2_LOCUS17647	20	24	10	86	73	99	4.6941	5.2118	2.8531	21.1008	16.2137	23.2583	1.29365096135821e-22	2.73219784479971	up
gene-SERJ2_LOCUS17651	75	77	62	290	346	284	17.6028	16.7212	17.6889	71.1539	76.8485	66.7207	5.70696281626878e-74	2.56597727631967	up
gene-SERJ2_LOCUS17670	13	13	14	2	3	2	3.0512	2.8231	3.9943	0.4907	0.6663	0.4699	0.00803365401984413	-2.06759	down
gene-SERJ2_LOCUS17674	14	14	8	30	39	28	3.2859	3.0402	2.2824	7.3607	8.6621	6.5781	8.23365145250065e-07	1.89812819424381	up
gene-SERJ2_LOCUS17677	0	0	2	5	9	8	0	0	0.5706	1.2268	1.9989	1.8795	0.00217666076200233	3.88733835454747	up
gene-SERJ2_LOCUS17681	28	41	15	8	5	4	6.5717	8.9035	4.2796	1.9629	1.1105	0.9397	0.000669004832864753	-1.80794	down
gene-SERJ2_LOCUS17687	67	49	40	79	80	68	15.7252	10.6407	11.4122	19.3833	17.7684	15.9754	7.00955070384243e-06	1.00550504428003	up
gene-SERJ2_LOCUS17692	57	52	48	16	17	19	13.3781	11.2922	13.6947	3.9257	3.7758	4.4637	0.000439724124191089	-1.13701	down
gene-SERJ2_LOCUS177	11	13	12	24	27	38	2.5817	2.8231	3.4237	5.8886	5.9968	8.9274	8.90679764920059e-06	1.76441436339033	up
gene-SERJ2_LOCUS17707	0	0	0	27	19	28	0	0	0	6.6247	4.22	6.5781	3.5284385843444e-09	7.52607490864295	up
gene-SERJ2_LOCUS17708	11	29	14	3	5	4	2.5817	6.2976	3.9943	0.7361	1.1105	0.9397	0.00921226626707815	-1.68955	down
gene-SERJ2_LOCUS1771	1	0	1	20	24	16	0.2347	0	0.2853	4.9072	5.3305	3.7589	2.35050636398233e-06	5.3638575294891	up
gene-SERJ2_LOCUS17714	0	2	0	457	504	508	0	0.4343	0	112.129	111.941	119.346	1.2729680628157e-21	9.98489405821683	up
gene-SERJ2_LOCUS17716	26	30	18	2	2	2	6.1023	6.5147	5.1355	0.4907	0.4442	0.4699	1.67147399557674e-05	-3.15001	down
gene-SERJ2_LOCUS17717	769	835	616	15	10	7	180.488	181.327	175.748	3.6804	2.2211	1.6445	1.13442109244287e-98	-5.65051	down
gene-SERJ2_LOCUS17720	614	689	549	991	1042	1037	144.108	149.622	156.633	243.15	231.434	243.625	1.92294023131909e-80	1.19168998151766	up
gene-SERJ2_LOCUS17729	38	55	22	124	158	130	8.9188	11.9437	6.2767	30.4244	35.0927	30.5412	2.99020629800219e-29	2.31583099695512	up
gene-SERJ2_LOCUS17746	79	102	66	26	26	25	18.5416	22.1501	18.8302	6.3793	5.7747	5.8733	3.40090726080964e-06	-1.21122	down
gene-SERJ2_LOCUS17769	5	5	5	17	18	19	1.1735	1.0858	1.4265	4.1711	3.9979	4.4637	3.05651537581857e-05	2.30727059239102	up
gene-SERJ2_LOCUS17777	34	38	31	61	71	57	7.9799	8.252	8.8445	14.9668	15.7695	13.3911	7.2343222590599e-08	1.33696050076827	up
gene-SERJ2_LOCUS17782	219	241	189	314	429	376	51.4002	52.3351	53.9227	77.0425	95.2833	88.3345	4.95677881216153e-31	1.24639595767959	up
gene-SERJ2_LOCUS17815	48	39	34	72	72	66	11.2658	8.4692	9.7004	17.6658	15.9916	15.5055	7.81678022658283e-08	1.25760331181705	up
gene-SERJ2_LOCUS17816	0	0	0	13	16	9	0	0	0	3.1897	3.5537	2.1144	8.43768375134712e-07	6.55842633745674	up
gene-SERJ2_LOCUS17832	47	43	35	118	132	98	11.0311	9.3378	9.9857	28.9523	29.3179	23.0233	3.56991421701323e-21	1.93967235577091	up
gene-SERJ2_LOCUS17842	175	204	125	395	432	393	41.0732	44.3003	35.6632	96.9165	95.9496	92.3283	1.31299780902306e-60	1.74451412978356	up
gene-SERJ2_LOCUS17847	608	604	409	1860	1917	1902	142.7	131.163	116.69	456.366	425.776	446.841	0	2.2769656638259	up
gene-SERJ2_LOCUS1786	13	11	14	71	86	79	3.0512	2.3887	3.9943	17.4204	19.1011	18.5596	7.85154154443522e-24	3.09094759961175	up
gene-SERJ2_LOCUS17866	22	32	23	3	1	3	5.1635	6.9491	6.562	0.7361	0.2221	0.7048	1.42760195175702e-05	-2.9921	down
gene-SERJ2_LOCUS17867	0	2	1	38	41	41	0	0.4343	0.2853	9.3236	9.1063	9.6322	1.64233638451822e-10	5.78714169439368	up
gene-SERJ2_LOCUS17877	11	11	16	220	251	233	2.5817	2.3887	4.5649	53.9788	55.7485	54.7392	1.7958593666062e-70	4.67093082585468	up
gene-SERJ2_LOCUS179	128	144	92	21	31	44	30.0421	31.2708	26.2481	5.1525	6.8853	10.337	5.50211093147585e-10	-1.45243	down
gene-SERJ2_LOCUS17902	3399	3566	2782	4698	5177	4728	797.759	774.386	793.72	1152.69	1149.84	1110.76	3.93223860664902e-183	1.04589790692913	up
gene-SERJ2_LOCUS17908	4	11	7	21	22	18	0.9388	2.3887	1.9971	5.1525	4.8863	4.2288	8.88917108943585e-05	1.9381482138975	up
gene-SERJ2_LOCUS17910	13	17	15	42	41	46	3.0512	3.6917	4.2796	10.305	9.1063	10.8069	3.30414005463006e-09	1.98043215233939	up
gene-SERJ2_LOCUS17921	54	53	32	11	11	17	12.674	11.5094	9.1298	2.6989	2.4432	3.9938	0.000205967388263025	-1.35899	down
gene-SERJ2_LOCUS1794	895	1011	802	296	316	278	210.06	219.547	228.815	72.626	70.1853	65.3111	8.23795459656016e-47	-1.14362	down
gene-SERJ2_LOCUS17941	0	0	0	362	387	360	0	0	0	88.8196	85.9548	84.5756	2.85798191684936e-21	11.4274156345589	up
gene-SERJ2_LOCUS17950	164	196	155	50	65	48	38.4915	42.563	44.2223	12.2679	14.4369	11.2767	3.00610242517066e-11	-1.1993	down
gene-SERJ2_LOCUS17978	58	68	44	94	98	91	13.6128	14.7668	12.5534	23.0637	21.7663	21.3788	1.12420056589162e-09	1.20372693288972	up
gene-SERJ2_LOCUS17979	64	88	74	10	6	8	15.0211	19.1099	21.1126	2.4536	1.3326	1.8795	2.52689890495965e-13	-2.77633	down
gene-SERJ2_LOCUS1798	0	1	1	152	147	126	0	0.2172	0.2853	37.2944	32.6495	29.6014	1.00006201721142e-14	8.19623733935887	up
gene-SERJ2_LOCUS17982	0	0	0	106	132	109	0	0	0	26.008	29.3179	25.6076	1.36614184355317e-15	9.74947280468189	up
gene-SERJ2_LOCUS18005	114	124	103	31	25	25	26.7563	26.9276	29.3865	7.6061	5.5526	5.8733	1.07975264581789e-11	-1.61234	down
gene-SERJ2_LOCUS18025	0	2	0	461	508	478	0	0.4343	0	113.11	112.83	112.297	1.56294142626489e-21	9.96309305088893	up
gene-SERJ2_LOCUS18026	3	12	10	9270	10222	9770	0.7041	2.6059	2.8531	2274.47	2270.36	2295.29	1.55224408925134e-293	10.6565600573535	up
gene-SERJ2_LOCUS18027	15	27	14	67	67	61	3.5206	5.8633	3.9943	16.439	14.8811	14.3309	3.66916175326805e-15	2.27166250152532	up
gene-SERJ2_LOCUS18035	1	3	0	37	48	32	0.2347	0.6515	0	9.0783	10.6611	7.5178	2.7469956836393e-11	5.33936704134239	up
gene-SERJ2_LOCUS18041	58	66	38	99	100	85	13.6128	14.3324	10.8416	24.2905	22.2105	19.9692	2.87921550248742e-10	1.28187046032803	up
gene-SERJ2_LOCUS18045	11	13	5	20	17	17	2.5817	2.8231	1.4265	4.9072	3.7758	3.9938	0.00417506266121537	1.37873680351718	up
gene-SERJ2_LOCUS18046	0	1	1	6	8	5	0	0.2172	0.2853	1.4721	1.7768	1.1747	0.00429882797250312	3.7041134151957	up
gene-SERJ2_LOCUS18047	1299	1525	1188	3	2	5	304.881	331.166	338.943	0.7361	0.4442	1.1747	1.95801171971037e-69	-8.18611	down
gene-SERJ2_LOCUS18052	5	9	9	0	0	0	1.1735	1.9544	2.5677	0	0	0	0.000727700775474469	-4.93621	down
gene-SERJ2_LOCUS18109	4	9	6	31	38	48	0.9388	1.9544	1.7118	7.6061	8.44	11.2767	3.75133082356532e-12	3.08659425191401	up
gene-SERJ2_LOCUS1813	60	60	54	3	7	10	14.0822	13.0295	15.4065	0.7361	1.5547	2.3493	2.24156604923842e-10	-2.66604	down
gene-SERJ2_LOCUS18148	2	3	5	45	56	40	0.4694	0.6515	1.4265	11.0411	12.4379	9.3973	1.52014564160155e-15	4.27285788024934	up
gene-SERJ2_LOCUS18156	162	226	146	48	45	56	38.0221	49.0777	41.6546	11.7772	9.9947	13.1562	2.46208672904067e-13	-1.3706	down
gene-SERJ2_LOCUS18157	81	91	64	119	123	118	19.011	19.7614	18.2595	29.1976	27.319	27.722	3.2271991405943e-10	1.07568469444101	up
gene-SERJ2_LOCUS18159	2	2	0	8	9	11	0.4694	0.4343	0	1.9629	1.9989	2.5843	0.000622050572090612	3.2873599255265	up
gene-SERJ2_LOCUS18169	46	41	36	119	124	125	10.7964	8.9035	10.271	29.1976	27.5411	29.3665	7.2742769338041e-25	2.04300966031148	up
gene-SERJ2_LOCUS18173	1	2	0	47	40	57	0.2347	0.4343	0	11.5318	8.8842	13.3911	1.76984467612287e-11	6.05562231816263	up
gene-SERJ2_LOCUS18181	11	18	15	0	2	3	2.5817	3.9088	4.2796	0	0.4442	0.7048	0.00184354559766704	-2.68458	down
gene-SERJ2_LOCUS18186	887	1055	801	1264	1452	1302	208.183	229.102	228.53	310.133	322.497	305.882	1.20265713363144e-69	1.01353739829357	up
gene-SERJ2_LOCUS18193	3	1	1	10	14	6	0.7041	0.2172	0.2853	2.4536	3.1095	1.4096	0.000615714514728032	3.04518511002362	up
gene-SERJ2_LOCUS18200	0	0	0	83	130	86	0	0	0	20.3647	28.8737	20.2042	7.46148956279264e-15	9.53170834703291	up
gene-SERJ2_LOCUS18205	80	122	72	239	241	245	18.7763	26.4933	20.542	58.6406	53.5274	57.5584	8.21947258654126e-40	1.87416601669471	up
gene-SERJ2_LOCUS18206	3	0	0	8	9	14	0.7041	0	0	1.9629	1.9989	3.289	0.00026302921604457	3.8363111162912	up
gene-SERJ2_LOCUS18208	0	0	0	24	35	22	0	0	0	5.8886	7.7737	5.1685	1.68807374216672e-09	7.64852549404077	up
gene-SERJ2_LOCUS18233	0	0	0	261	282	300	0	0	0	64.0385	62.6337	70.4796	7.31608774846043e-20	11.0317099834169	up
gene-SERJ2_LOCUS18242	31	41	23	73	61	57	7.2758	8.9035	6.562	17.9111	13.5484	13.3911	9.00455348632408e-09	1.48155970808528	up
gene-SERJ2_LOCUS1825	2	3	5	12	15	16	0.4694	0.6515	1.4265	2.9443	3.3316	3.7589	0.000109178440015692	2.55032613235961	up
gene-SERJ2_LOCUS18252	1854	1967	1520	511	568	502	435.142	427.15	433.664	125.378	126.156	117.936	3.53862816756006e-104	-1.29314	down
gene-SERJ2_LOCUS18256	1192	1305	998	345	360	384	279.767	283.391	284.735	84.6486	79.958	90.2139	1.60325209724796e-66	-1.2184	down
gene-SERJ2_LOCUS18258	179	238	160	3271	3598	3504	42.012	51.6836	45.6489	802.566	799.136	823.202	0	4.63298783702062	up
gene-SERJ2_LOCUS18259	153	149	118	410	425	432	35.9097	32.3566	33.666	100.597	94.3948	101.491	1.10395501531342e-80	2.05680544742625	up
gene-SERJ2_LOCUS18262	3	2	2	9	6	11	0.7041	0.4343	0.5706	2.2082	1.3326	2.5843	0.00420990492267448	2.35789892062308	up
gene-SERJ2_LOCUS18265	779	844	642	2064	2270	2271	182.834	183.281	183.166	506.419	504.18	533.531	0	2.0078378463081	up
gene-SERJ2_LOCUS18292	23	31	14	4	2	1	5.3982	6.7319	3.9943	0.9814	0.4442	0.2349	9.03707197931575e-05	-2.79121	down
gene-SERJ2_LOCUS18298	19	20	18	42	41	35	4.4594	4.3432	5.1355	10.305	9.1063	8.2226	3.20032155844991e-06	1.51042057496864	up
gene-SERJ2_LOCUS18302	82	112	72	21	22	12	19.2457	24.3217	20.542	5.1525	4.8863	2.8192	2.99659970347904e-10	-1.80342	down
gene-SERJ2_LOCUS18323	131	170	144	27	29	24	30.7462	36.9169	41.084	6.6247	6.4411	5.6384	1.20426238742313e-18	-2.01845	down
gene-SERJ2_LOCUS18330	1	1	0	12	9	10	0.2347	0.2172	0	2.9443	1.9989	2.3493	0.000261401394015921	4.43042081711061	up
gene-SERJ2_LOCUS18360	341	384	302	687	682	660	80.0341	83.3887	86.1622	168.561	151.476	155.055	1.06165550990904e-74	1.44599546560826	up
gene-SERJ2_LOCUS18371	15	11	9	0	0	0	3.5206	2.3887	2.5677	0	0	0	6.20029470216024e-05	-5.52248	down
gene-SERJ2_LOCUS18384	1	0	0	2092	2373	2320	0.2347	0	0	513.289	527.056	545.043	1.19276717251881e-27	13.0780219616502	up
gene-SERJ2_LOCUS1839	58	69	53	12	18	13	13.6128	14.9839	15.1212	2.9443	3.9979	3.0541	9.96332380209787e-07	-1.60429	down
gene-SERJ2_LOCUS18394	64	60	41	17	20	19	15.0211	13.0295	11.6975	4.1711	4.4421	4.4637	0.000542000100921149	-1.09031	down
gene-SERJ2_LOCUS18399	11	5	14	17	16	28	2.5817	1.0858	3.9943	4.1711	3.5537	6.5781	0.00274371643014227	1.45582965185281	up
gene-SERJ2_LOCUS18418	1	1	0	6	5	8	0.2347	0.2172	0	1.4721	1.1105	1.8795	0.00422905145094601	3.7270914430563	up
gene-SERJ2_LOCUS18446	30	38	35	3	2	5	7.0411	8.252	9.9857	0.7361	0.4442	1.1747	5.42474258653967e-07	-2.91032	down
gene-SERJ2_LOCUS18447	11	8	7	126	133	119	2.5817	1.7373	1.9971	30.9151	29.54	27.9569	5.30866376984911e-40	4.32551298337763	up
gene-SERJ2_LOCUS18458	581	658	465	85	110	114	136.363	142.89	132.667	20.8554	24.4316	26.7823	5.57093637757247e-66	-1.99684	down
gene-SERJ2_LOCUS18464	3	8	5	12	13	23	0.7041	1.7373	1.4265	2.9443	2.8874	5.4034	0.000423508151951744	2.05236567902915	up
gene-SERJ2_LOCUS18483	390	467	326	9	3	2	91.5346	101.413	93.0096	2.2082	0.6663	0.4699	8.45751153248854e-49	-5.93262	down
gene-SERJ2_LOCUS185	7697	8756	6633	2015	2283	2185	1806.52	1901.44	1892.43	494.397	507.067	513.327	1.46466204916984e-305	-1.36905	down
gene-SERJ2_LOCUS1852	580	644	453	131	170	156	136.128	139.85	129.243	32.1419	37.7579	36.6494	4.24232799855395e-41	-1.40926	down
gene-SERJ2_LOCUS18528	9	7	7	36	39	39	2.1123	1.5201	1.9971	8.8329	8.6621	9.1624	2.04754997517582e-11	2.77005	up
gene-SERJ2_LOCUS18552	0	0	0	188	206	212	0	0	0	46.1273	45.7537	49.8056	3.1383577910779e-18	10.5553383598646	up
gene-SERJ2_LOCUS18568	32	22	23	9	5	6	7.5105	4.7775	6.562	2.2082	1.1105	1.4096	0.00324916965164097	-1.48715	down
gene-SERJ2_LOCUS18584	14	18	12	2977	3261	3023	3.2859	3.9088	3.4237	730.431	724.286	710.2	1.01963983680858e-297	8.18148888259216	up
gene-SERJ2_LOCUS18601	3	6	2	8	12	15	0.7041	1.3029	0.5706	1.9629	2.6653	3.524	0.00177683774016471	2.14674326985042	up
gene-SERJ2_LOCUS18630	883	969	746	252	250	260	207.244	210.426	212.838	61.8302	55.5264	61.0823	2.66362078339694e-57	-1.30569	down
gene-SERJ2_LOCUS18647	12	15	16	35	32	36	2.8164	3.2574	4.5649	8.5875	7.1074	8.4576	2.01167542438734e-06	1.71648	up
gene-SERJ2_LOCUS18656	156	165	146	14	19	18	36.6138	35.8311	41.6546	3.435	4.22	4.2288	1.84831395620734e-26	-2.73863	down
gene-SERJ2_LOCUS18665	157	153	131	259	257	228	36.8486	33.2252	37.375	63.5478	57.0811	53.5645	2.12732266390111e-22	1.21618871369191	up
gene-SERJ2_LOCUS187	14	20	15	2	2	2	3.2859	4.3432	4.2796	0.4907	0.4442	0.4699	0.0010709375832878	-2.56663	down
gene-SERJ2_LOCUS18707	108	123	92	10	9	13	25.348	26.7105	26.2481	2.4536	1.9989	3.0541	2.39197265016466e-19	-2.87045	down
gene-SERJ2_LOCUS18708	28	24	25	2	2	0	6.5717	5.2118	7.1326	0.4907	0.4442	0	7.38682118767908e-06	-3.81587	down
gene-SERJ2_LOCUS18720	154	206	174	64	58	65	36.1444	44.7346	49.6431	15.7029	12.8821	15.2706	3.55618563342915e-09	-1.05525	down
gene-SERJ2_LOCUS18739	9	6	2	12	18	19	2.1123	1.3029	0.5706	2.9443	3.9979	4.4637	0.000416834970287326	2.00221773545848	up
gene-SERJ2_LOCUS18750	0	0	0	74	52	56	0	0	0	18.1565	11.5495	13.1562	9.64500775612162e-13	8.82491232755438	up
gene-SERJ2_LOCUS18774	655	737	541	209	249	227	153.731	160.046	154.35	51.2798	55.3043	53.3296	2.6527617419074e-30	-1.03198	down
gene-SERJ2_LOCUS1878	4	2	1	10	15	12	0.9388	0.4343	0.2853	2.4536	3.3316	2.8192	0.000161460182381324	2.86830437242762	up
gene-SERJ2_LOCUS18790	42	45	43	3	5	1	9.8576	9.7721	12.2681	0.7361	1.1105	0.2349	5.22215132589696e-09	-3.40105	down
gene-SERJ2_LOCUS18793	21	21	14	43	55	38	4.9288	4.5603	3.9943	10.5504	12.2158	8.9274	3.65749206989201e-08	1.74554118220413	up
gene-SERJ2_LOCUS18801	242	300	214	485	473	485	56.7984	65.1474	61.0554	118.999	105.056	113.942	2.52598270784078e-51	1.39903346330961	up
gene-SERJ2_LOCUS18834	18	14	6	38	28	25	4.2247	3.0402	1.7118	9.3236	6.219	5.8733	1.40305545009418e-05	1.74054548179868	up
gene-SERJ2_LOCUS18853	647	674	529	15	35	27	151.854	146.365	150.927	3.6804	7.7737	6.3432	1.46415579495666e-109	-4.1249	down
gene-SERJ2_LOCUS18857	654	735	529	21	23	29	153.496	159.611	150.927	5.1525	5.1084	6.813	6.02547560009583e-113	-4.24909	down
[truncated: 1,688 more rows]
