# Supplementary material for: Transcriptomic analysis reveals that pyruvate kinase potentially plays a key role in the differentiation of Spirometra mansoni proglottids by regulating the glycolysis pathway
Source: PLoS Negl Trop Dis. 2025 Oct 9;19(10):e0013570. doi: 10.1371/journal.pntd.0013570 (PMC12510601; doi:10.1371/journal.pntd.0013570)
Supplement: S8 Table — (XLSX) [file pntd.0013570.s008.xlsx]

## Sheet: S8_Table
S8 Table. Statistics for differentially co-expressed genes among different segments of S. mansoni.
#ID	SNIP1_Count	SNIP2_Count	SNIP3_Count	MP1_Count	MP2_Count	MP3_Count	GP1	GP2	GP3	MP1	MP2	MP3	SNIP1	SNIP2	SNIP3	SNIP_vs_GP_DESeq2_FDR	SNIP_vs_GP_DESeq2_log2FC	SNIP_vs_GP_DESeq2_(FDR_0.01_FC_2)_regulated	MP_vs_GP_DESeq2_FDR	MP_vs_GP_DESeq2_log2FC	MP_vs_GP_DESeq2_(FDR_0.01_FC_2)_regulated	SNIP_vs_MP_DESeq2_FDR	SNIP_vs_MP_DESeq2_log2FC	SNIP_vs_MP_DESeq2_(FDR_0.01_FC_2)_regulated
ONT.10012	61	81	58	24	34	28	0.2454	0	0	5.4505	6.5122	7.039	14.317	17.5898	16.5477	1.37E-08	-7.07358	down	5.78E-06	-5.87875	down	1.19E-06	-1.30898	down
ONT.10026	19	12	14	60	62	41	0.2454	0.2221	0	13.6263	11.8751	10.307	4.4594	2.6059	3.9943	0.000758384	-4.04237	down	8.31E-08	-5.90063	down	2.57E-07	1.75357	up
ONT.10127	76	75	65	31	45	33	0.2454	0.6663	1.6445	7.0402	8.619	8.2959	17.8375	16.2869	18.5449	3.26E-14	-3.83778	down	4.52E-07	-2.86189	down	1.33E-05	-1.08696	down
ONT.10300	2	4	5	19	24	19	92.7454	88.8422	89.0393	4.315	4.5968	4.7764	0.4694	0.8686	1.4265	1.63E-57	7.18025	up	2.31E-113	4.66642	up	0.000156178	2.39159	up
ONT.10329	0	0	0	7	9	6	3.435	3.5537	6.3432	1.5897	1.7238	1.5083	0	0	0	3.62E-08	7.14498	up	0.000454182	1.8208	up	0.000555715	5.20824	up
ONT.10335	0	0	0	7	16	5	10.0597	11.3274	9.6322	1.5897	3.0646	1.257	0	0	0	1.78E-11	8.36598	up	4.37E-12	2.70743	up	0.000183042	5.51692	up
ONT.10344	1	3	1	10	16	6	5.6432	9.3284	8.2226	2.271	3.0646	1.5083	0.2347	0.6515	0.2853	1.05E-10	4.78513	up	3.51E-07	2.09858	up	0.00824288	2.56742	up
ONT.10391	0	1	0	7	7	12	5.8886	7.1074	6.813	1.5897	1.3407	3.0167	0	0.2172	0	1.01E-07	6.75774	up	1.35E-06	2.13449	up	0.00247001	4.52998	up
ONT.10460	5	5	1	225	239	185	102.805	103.723	99.1413	51.0986	45.7767	46.5074	1.1735	1.0858	0.2853	1.66E-60	7.35835	up	2.41E-49	1.45383	up	1.05E-35	5.7935	up
ONT.10474	0	0	0	21	25	12	52.2613	39.7569	36.6494	4.7692	4.7884	3.0167	0	0	0	1.05E-17	10.4133	up	1.48E-52	3.69193	up	9.19E-07	6.59606	up
ONT.10499	0	0	0	51	54	38	47.5995	46.6422	42.5227	11.5823	10.3429	9.5529	0	0	0	4.69E-18	10.5045	up	4.46E-46	2.47727	up	4.97E-10	7.91332	up
ONT.1050	0	0	0	13	18	12	5.8886	4.6642	5.8733	2.9524	3.4476	3.0167	0	0	0	5.37E-09	7.44375	up	0.00511767	1.15354	up	7.19E-06	6.1741	up
ONT.1145	0	0	0	609	737	538	704.669	720.288	688.821	138.307	141.161	135.248	0	0	0	1.49E-33	14.4549	up	0	2.70846	up	1.20E-21	11.6327	up
ONT.1190	0	0	0	9	11	8	14.7215	15.1032	17.6199	2.0439	2.1069	2.0111	0	0	0	3.12E-13	8.97721	up	5.60E-21	3.30248	up	0.000124753	5.56024	up
ONT.1260	706	797	575	300	345	296	16.9297	17.7684	18.3247	68.1314	66.0794	74.4118	165.701	173.075	164.051	3.66E-111	-2.72841	down	2.75E-29	-1.61245	down	8.44E-52	-1.23115	down
ONT.1271	23	25	19	48	51	47	37.0491	30.8727	38.5289	10.901	9.7683	11.8154	5.3982	5.429	5.4208	2.72E-45	3.22613	up	3.28E-29	2.07821	up	0.00115653	1.0379	up
ONT.1304	0	0	0	6	7	7	4.9072	3.5537	5.1685	1.3626	1.3407	1.7597	0	0	0	2.69E-08	7.17331	up	0.000129827	1.97759	up	0.000897867	5.08853	up
ONT.14	2	4	2	243	267	207	17.9111	22.6548	19.9692	55.1864	51.1397	52.038	0.4694	0.8686	0.5706	6.62E-23	5.48504	up	9.37E-12	-1.0222	down	1.10E-32	6.39481	up
ONT.1429	3	4	5	38	52	27	16.9297	18.4348	15.2706	8.63	9.9598	6.7876	0.7041	0.8686	1.4265	1.27E-22	4.63599	up	2.49E-08	1.34461	up	4.29E-09	3.16921	up
ONT.1601	572	657	480	270	307	248	12.5133	14.2148	14.8007	61.3183	58.8011	62.345	134.251	142.673	136.947	1.42E-93	-2.79812	down	1.77E-29	-1.77153	down	2.66E-39	-1.14103	down
ONT.1765	0	1	0	58	81	63	32.3873	32.6495	35.7097	13.1721	15.5143	15.8376	0	0.2172	0	8.74E-14	9.10176	up	3.79E-19	1.53802	up	4.01E-09	7.45056	up
ONT.1810	131	118	90	39	55	30	2.2082	3.3316	3.289	8.8571	10.5344	7.5417	30.7462	25.6247	25.6775	4.97E-19	-2.69322	down	0.00118481	-1.25001	down	6.16E-13	-1.5515	down
ONT.1828	0	0	0	775	906	750	454.403	440.213	427.107	176.006	173.53	188.543	0	0	0	1.44E-30	13.7769	up	1.10E-208	1.65908	up	5.00E-23	12.0061	up
ONT.1838	0	0	0	208	215	194	109.184	101.724	99.1413	47.2378	41.1799	48.7699	0	0	0	3.30E-22	11.6846	up	7.75E-53	1.54228	up	3.59E-16	10.0326	up
ONT.1858	0	0	0	44	40	30	47.8448	44.8653	47.4563	9.9926	7.6614	7.5417	0	0	0	3.53E-18	10.5391	up	1.15E-53	2.83717	up	3.49E-09	7.59064	up
ONT.1862	4	13	5	18	24	26	8.0968	10.8832	7.7528	4.0879	4.5968	6.5362	0.9388	2.8231	1.4265	4.12E-11	2.85743	up	0.00033136	1.19005	up	0.00390918	1.56386	up
ONT.1864	0	0	0	12	25	19	5.6432	9.5505	7.9877	2.7253	4.7884	4.7764	0	0	0	2.81E-10	7.95039	up	0.000493117	1.27998	up	1.17E-06	6.55644	up
ONT.193	0	0	0	10	14	11	12.0225	9.9947	10.1021	2.271	2.6815	2.7653	0	0	0	1.32E-11	8.41203	up	1.29E-11	2.41494	up	2.88E-05	5.88384	up
ONT.1960	0	0	0	6	6	4	4.4164	4.4421	3.9938	1.3626	1.1492	1.0056	0	0	0	4.07E-08	7.09329	up	5.46E-05	2.22641	up	0.00316418	4.7523	up
ONT.1964	0	0	0	190	213	164	126.605	130.154	138.845	43.1499	40.7968	41.2281	0	0	0	1.60E-23	12.0371	up	4.92E-99	2.02139	up	9.04E-16	9.90336	up
ONT.2058	0	0	0	21	19	15	6.87	7.3295	8.9274	4.7692	3.6392	3.7709	0	0	0	2.67E-10	7.94089	up	0.000265816	1.28877	up	1.16E-06	6.54098	up
ONT.2114	0	0	0	141	133	88	71.8899	71.7401	70.4796	32.0218	25.4741	22.1224	0	0	0	2.74E-20	11.1513	up	3.96E-44	1.78456	up	9.93E-14	9.25258	up
ONT.2148	0	0	0	9	9	8	6.3793	4.4421	3.9938	2.0439	1.7238	2.0111	0	0	0	1.39E-08	7.29339	up	0.000313975	1.72026	up	0.000190412	5.46343	up
ONT.2182	0	0	0	95	125	122	54.7149	53.5274	56.6186	21.5749	23.9418	30.6697	0	0	0	5.67E-19	10.7738	up	7.43E-27	1.48196	up	1.58E-13	9.18304	up
ONT.2209	0	0	0	197	219	151	78.76	79.2917	79.4071	44.7396	41.946	37.9601	0	0	0	8.10E-21	11.3006	up	1.80E-32	1.28738	up	9.49E-16	9.89918	up
ONT.2232	0	0	0	13	21	17	10.305	8.8842	10.5719	2.9524	4.0222	4.2736	0	0	0	2.66E-11	8.30229	up	1.14E-07	1.7622	up	2.11E-06	6.42691	up
ONT.225	12	17	13	29	39	35	0.2454	0	0.2349	6.586	7.4698	8.7987	2.8164	3.6917	3.709	0.00112154	-3.92799	down	3.21E-06	-5.24683	down	0.00245197	1.20475	up
ONT.2258	2	1	0	44	50	39	3.435	2.4432	3.524	9.9926	9.5767	9.8043	0.4694	0.2172	0	2.68E-05	4.21143	up	0.000421729	-1.28873	down	6.83E-09	5.38142	up
ONT.2259	0	0	0	44	35	47	22.3276	18.6569	18.3247	9.9926	6.7037	11.8154	0	0	0	3.46E-14	9.29696	up	6.53E-10	1.43485	up	1.44E-09	7.75946	up
ONT.2316	37	46	34	251	281	218	96.9165	108.388	105.719	57.0033	53.8212	54.8033	8.6841	9.9893	9.7004	1.61E-135	3.97283	up	1.48E-39	1.27178	up	5.76E-48	2.58865	up
ONT.2356	19	32	16	71	84	54	30.1791	27.7632	31.246	16.1244	16.0889	13.5751	4.4594	6.9491	4.5649	1.91E-36	2.97789	up	9.94E-14	1.315	up	8.01E-08	1.55091	up
ONT.2378	0	0	0	101	161	118	52.752	62.8559	54.9741	22.9376	30.837	29.6642	0	0	0	3.95E-19	10.8257	up	8.50E-24	1.39165	up	6.05E-14	9.31983	up
ONT.2389	0	0	0	63	81	66	120.716	115.273	109.478	14.3076	15.5143	16.5918	0	0	0	8.71E-23	11.841	up	4.46E-140	3.25824	up	1.55E-11	8.47122	up
ONT.24	1	2	0	14	8	6	3.6804	6.6632	6.5781	3.1795	1.5323	1.5083	0.2347	0.4343	0	8.74E-08	5.07121	up	0.000109048	1.81594	up	0.00723671	3.15777	up
ONT.2473	0	1	0	1286	1597	1193	1184.34	1203.59	1231.75	292.057	305.88	299.91	0	0.2172	0	9.81E-33	14.2689	up	0	2.37078	up	3.03E-22	11.7848	up
ONT.2522	0	0	0	52	93	65	41.7109	39.979	43.4624	11.8094	17.8127	16.3404	0	0	0	1.24E-17	10.3759	up	1.39E-27	1.79852	up	1.83E-11	8.46072	up
ONT.2601	128	147	118	64	78	60	5.6432	4.4421	3.7589	14.5347	14.9397	15.0835	30.0421	31.9222	33.666	2.39E-19	-2.27387	down	7.85E-06	-1.3301	down	4.54E-09	-1.05599	down
ONT.2612	0	0	0	5	8	8	36.5584	34.6485	27.2521	1.1355	1.5323	2.0111	0	0	0	1.82E-16	10.0302	up	1.65E-40	4.76881	up	0.000707561	5.15687	up
ONT.2625	0	0	0	40	31	30	16.1936	13.1042	18.3247	9.0842	5.9376	7.5417	0	0	0	3.20E-13	8.97961	up	1.82E-08	1.44461	up	9.27E-09	7.427	up
ONT.2643	1	0	0	203	287	197	87.1021	85.7327	89.979	46.1023	54.9704	49.5241	0.2347	0	0	4.35E-18	10.4849	up	1.12E-29	1.15884	up	8.89E-14	9.21095	up
ONT.2714	17	13	9	39	40	38	0	0.8884	0.4699	8.8571	7.6614	9.5529	3.99	2.8231	2.5677	0.00785876	-2.23766	down	3.10E-08	-3.85482	down	9.45E-05	1.50391	up
ONT.2758	26	21	18	49	78	56	36.8037	38.4243	35.9446	11.1281	14.9397	14.0779	6.1023	4.5603	5.1355	8.56E-49	3.33487	up	4.49E-26	1.82602	up	3.98E-06	1.39305	up
ONT.2766	0	0	0	158	179	132	107.467	106.833	104.31	35.8825	34.2847	33.1836	0	0	0	2.33E-22	11.7246	up	4.94E-81	1.98359	up	6.48E-15	9.62779	up
ONT.277	0	0	1	45	38	40	25.5172	23.099	23.2583	10.2197	7.2783	10.0556	0	0	0.2853	2.10E-12	8.61338	up	1.76E-16	1.75594	up	1.72E-07	6.75194	up
ONT.2867	0	0	0	29	50	31	27.7255	28.2074	26.7823	6.586	9.5767	7.7931	0	0	0	1.08E-15	9.77944	up	4.32E-24	2.13643	up	5.23E-09	7.52312	up
ONT.2948	0	0	0	293	367	258	173.959	169.689	173.85	66.5417	70.2931	64.8589	0	0	0	5.17E-25	12.4241	up	2.32E-104	1.71598	up	5.26E-18	10.5935	up
ONT.2983	0	0	0	8	7	11	5.6432	6.6632	6.5781	1.8168	1.3407	2.7653	0	0	0	1.55E-09	7.65023	up	3.37E-06	2.06683	up	0.000185751	5.48828	up
ONT.3028	0	0	0	55	69	39	77.5332	65.5211	70.7146	12.4908	13.2159	9.8043	0	0	0	2.90E-20	11.1468	up	1.42E-80	2.93426	up	1.73E-10	8.09151	up
ONT.3231	0	0	0	56	73	40	17.1751	21.5442	21.6138	12.7179	13.982	10.0556	0	0	0	2.90E-14	9.32655	up	7.02E-07	1.06749	up	1.29E-10	8.14184	up
ONT.3233	0	0	0	13	9	7	19.874	19.5453	19.0295	2.9524	1.7238	1.7597	0	0	0	3.85E-14	9.27799	up	2.75E-26	3.55006	up	0.000103214	5.62045	up
ONT.3246	0	0	0	44	37	34	21.8369	22.8769	24.6679	9.9926	7.0868	8.5473	0	0	0	6.73E-15	9.52594	up	1.37E-16	1.80666	up	3.11E-09	7.61154	up
ONT.3288	0	0	0	65	86	62	55.4509	50.1958	47.2214	14.7618	16.472	15.5863	0	0	0	1.36E-18	10.664	up	2.01E-41	2.06304	up	1.40E-11	8.48628	up
ONT.3405	0	0	0	8	9	6	12.2679	10.8832	10.1021	1.8168	1.7238	1.5083	0	0	0	9.50E-12	8.46304	up	1.63E-14	3.07273	up	0.000425572	5.2742	up
ONT.3406	0	0	0	16	13	8	22.0822	17.3242	18.5596	3.6337	2.4899	2.0111	0	0	0	4.42E-14	9.26302	up	1.93E-24	3.18586	up	2.16E-05	5.96231	up
ONT.3469	0	0	0	53	64	56	3.9257	3.5537	3.7589	12.0366	12.2582	14.0779	0	0	0	1.22E-07	6.89805	up	1.45E-05	-1.40996	down	8.82E-11	8.19523	up
ONT.3519	0	0	0	14	20	14	12.0225	20.6558	12.9213	3.1795	3.8307	3.5195	0	0	0	5.62E-13	8.92732	up	1.27E-14	2.47788	up	3.26E-06	6.3344	up
ONT.3520	8	4	2	620	774	499	589.596	585.47	571.355	140.805	148.248	125.444	1.8776	0.8686	0.5706	1.61E-131	9.5237	up	0	2.42924	up	3.97E-68	6.97867	up
ONT.3540	0	0	0	20	22	9	10.0597	9.9947	7.048	4.5421	4.2138	2.2625	0	0	0	6.62E-11	8.16992	up	3.47E-06	1.64098	up	2.61E-06	6.40699	up
ONT.3599	0	0	0	227	237	164	81.2135	87.9538	83.166	51.5528	45.3937	41.2281	0	0	0	3.95E-21	11.3893	up	6.77E-30	1.22816	up	3.27E-16	10.0476	up
ONT.3694	13	10	5	19	38	25	0	0	0.2349	4.315	7.2783	6.2848	3.0512	2.1716	1.4265	0.00316326	-4.21956	down	8.94E-06	-5.79579	down	0.00252263	1.45496	up
ONT.3697	2342	2425	1894	797	880	687	8.5875	9.9947	11.7466	181.002	168.55	172.706	549.677	526.609	540.368	0	-5.21633	down	1.17E-141	-3.74248	down	9.82E-211	-1.58759	down
ONT.3768	0	0	0	20	25	18	8.8329	7.9958	7.2829	4.5421	4.7884	4.525	0	0	0	1.81E-10	7.99957	up	0.000588491	1.15596	up	4.14E-07	6.7295	up
ONT.385	0	1	0	30	50	36	28.9523	22.8769	24.9028	6.8131	9.5767	9.0501	0	0.2172	0	1.19E-12	8.70593	up	1.24E-19	1.94491	up	2.94E-07	6.64501	up
ONT.3966	0	0	0	30	28	25	11.7772	11.5495	11.9815	6.8131	5.363	6.2848	0	0	0	5.26E-12	8.55067	up	3.89E-06	1.30242	up	4.52E-08	7.13889	up
ONT.3983	16	15	18	35	52	24	12.0225	13.5484	13.6261	7.9487	9.9598	6.0334	3.7553	3.2574	5.1355	4.43E-13	2.23124	up	7.41E-05	1.05585	up	0.00723698	1.05383	up
ONT.4018	1394	1373	974	267	320	216	2.2082	0.6663	1.6445	60.637	61.291	54.3005	327.178	298.158	277.887	8.96E-98	-7.15232	down	2.70E-43	-4.95094	down	3.46E-181	-2.31178	down
ONT.4037	0	2	0	225	276	199	250.265	225.659	234.227	51.0986	52.8635	50.0268	0	0.4343	0	3.12E-26	11.0317	up	1.70E-225	2.56164	up	5.46E-15	8.35636	up
ONT.411	0	2	0	12	13	10	3.9257	6.219	6.5781	2.7253	2.4899	2.5139	0	0.4343	0	6.20E-07	5.63723	up	0.000644667	1.48017	up	0.00166562	4.05342	up
ONT.4179	2	1	1	57	81	50	35.5769	34.4264	35.4747	12.945	15.5143	12.5696	0.4694	0.2172	0.2853	3.05E-22	7.28103	up	3.19E-23	1.71254	up	7.49E-12	5.45035	up
ONT.4204	3	3	6	220	291	212	105.259	106.611	119.346	49.963	55.7365	53.2949	0.7041	0.6515	1.7118	1.42E-65	7.34614	up	5.22E-49	1.41682	up	2.41E-39	5.81408	up
ONT.4229	0	0	0	26	18	28	1.9629	1.5547	1.1747	5.9047	3.4476	7.039	0	0	0	7.95E-05	5.63654	up	0.00676089	-1.43328	down	1.45E-07	6.95843	up
ONT.4241	25	32	17	74	87	56	36.313	33.0937	45.5768	16.8057	16.6635	14.0779	5.8676	6.9491	4.8502	3.16E-46	3.19998	up	2.58E-21	1.62693	up	1.30E-07	1.4608	up
ONT.4258	0	0	0	14	20	13	14.9668	17.1021	16.9151	3.1795	3.8307	3.2681	0	0	0	2.25E-13	9.02493	up	2.34E-18	2.6058	up	3.88E-06	6.30099	up
ONT.4259	0	0	0	37	49	39	59.1313	64.8548	52.6248	8.4029	9.3852	9.8043	0	0	0	2.69E-19	10.875	up	1.63E-67	3.04123	up	1.54E-09	7.72146	up
ONT.4266	0	0	0	60	66	52	59.3767	66.8538	61.0823	13.6263	12.6413	13.0723	0	0	0	1.32E-19	10.96	up	4.97E-65	2.61548	up	6.89E-11	8.233	up
ONT.4278	0	0	0	850	992	725	964.994	1008.14	980.137	193.039	190.002	182.259	0	0	0	9.19E-36	14.9375	up	0	2.74462	up	2.63E-23	12.0795	up
ONT.4368	0	0	0	6	8	8	8.0968	4.6642	6.5781	1.3626	1.5323	2.0111	0	0	0	1.47E-09	7.67542	up	4.98E-07	2.34299	up	0.000526456	5.22512	up
ONT.4376	0	0	0	11	17	16	10.7958	11.1053	10.5719	2.4982	3.2561	4.0223	0	0	0	1.15E-11	8.43067	up	3.83E-10	2.10047	up	5.98E-06	6.22133	up
ONT.438	4	5	1	19	16	13	36.313	39.3127	40.8782	4.315	3.0646	3.2681	0.9388	1.0858	0.2853	1.92E-36	6.10623	up	1.21E-51	3.81975	up	0.00191837	2.19293	up
ONT.439	80	94	51	28	48	32	231.863	235.432	242.215	6.3589	9.1937	8.0445	18.7763	20.4129	14.5506	1.00E-300	4.22063	up	3.67E-261	5.25811	up	8.11E-06	-1.14571	down
ONT.4427	1	7	4	121	189	123	57.6592	54.8601	60.3775	27.4797	36.2	30.9211	0.2347	1.5201	1.1412	1.14E-48	6.40932	up	3.19E-21	1.22248	up	3.28E-28	5.07092	up
ONT.4501	14	22	19	98	105	91	7.6061	10.6611	6.3432	22.2563	20.1111	22.8766	3.2859	4.7775	5.4208	7.17E-05	1.40104	up	1.75E-05	-1.03587	down	2.09E-17	2.32783	up
ONT.4534	0	0	0	12	8	9	15.2122	11.1053	15.2706	2.7253	1.5323	2.2625	0	0	0	1.20E-12	8.78294	up	2.83E-17	3.05004	up	9.58E-05	5.63325	up
ONT.4548	0	0	0	92	87	74	55.2056	56.6369	57.7933	20.8936	16.6635	18.6029	0	0	0	4.09E-19	10.8156	up	5.31E-43	1.96114	up	2.72E-12	8.74495	up
ONT.4620	3	3	2	23	26	31	13.2493	17.3242	14.0959	5.2234	4.9799	7.7931	0.7041	0.6515	0.5706	8.04E-19	5.04644	up	6.86E-10	1.69339	up	1.01E-06	3.24913	up
ONT.467	0	0	0	28	46	23	18.4019	13.3263	11.7466	6.3589	8.8106	5.782	0	0	0	8.34E-13	8.84716	up	3.41E-07	1.39278	up	1.61E-08	7.33346	up
ONT.4695	0	0	0	11	13	7	3.435	4.6642	4.9336	2.4982	2.4899	1.7597	0	0	0	3.75E-08	7.11651	up	0.00642143	1.30234	up	7.09E-05	5.69642	up
ONT.4712	0	0	0	207	244	188	13.2493	13.7705	16.6802	47.0107	46.7344	47.2615	0	0	0	7.07E-13	8.85867	up	8.34E-16	-1.32922	down	2.54E-16	10.0753	up
ONT.4740	0	0	0	25	21	21	16.1936	10.8832	14.3309	5.6776	4.0222	5.2792	0	0	0	1.28E-12	8.77571	up	2.73E-10	1.8335	up	2.46E-07	6.83526	up
ONT.4772	0	0	0	39	70	51	66.7374	69.7411	66.9556	8.8571	13.4074	12.8209	0	0	0	5.00E-20	11.0781	up	6.41E-76	2.89078	up	2.08E-10	8.07038	up
ONT.4795	0	0	0	11	12	9	20.1194	27.0969	25.3727	2.4982	2.2984	2.2625	0	0	0	4.44E-15	9.59428	up	6.97E-32	3.72636	up	5.22E-05	5.75546	up
ONT.4847	0	0	0	28	23	27	15.4576	20.4337	18.3247	6.3589	4.4053	6.7876	0	0	0	8.51E-14	9.17324	up	1.41E-14	2.00952	up	7.39E-08	7.06119	up
ONT.4889	1	0	0	105	111	94	90.2918	95.2833	94.2078	23.846	21.2603	23.6308	0.2347	0	0	2.18E-18	10.5761	up	3.33E-88	2.39141	up	1.11E-10	8.07488	up
ONT.4944	0	0	1	260	300	232	282.653	267.859	288.027	59.0472	57.4603	58.3227	0	0	0.2853	5.03E-24	12.1582	up	3.17E-273	2.62222	up	2.07E-14	9.42356	up
ONT.4983	0	0	0	39	55	34	1.7175	1.3326	2.5843	8.8571	10.5344	8.5473	0	0	0	2.43E-05	5.8995	up	4.75E-06	-1.95974	down	1.37E-09	7.74452	up
ONT.5112	1	0	0	123	126	88	68.9456	68.6306	72.594	27.9339	24.1333	22.1224	0.2347	0	0	4.88E-17	10.1625	up	8.57E-49	1.86038	up	5.80E-11	8.18839	up
ONT.5120	0	0	0	68	85	59	54.9602	54.4158	51.6851	15.4431	16.2804	14.8321	0	0	0	7.40E-19	10.7405	up	1.17E-46	2.1466	up	1.47E-11	8.47868	up
ONT.5121	0	0	0	61	70	55	62.0756	65.0769	60.1426	13.8534	13.4074	13.8265	0	0	0	1.31E-19	10.9589	up	1.16E-64	2.55125	up	4.64E-11	8.29584	up
ONT.5122	0	0	0	138	150	130	124.151	112.163	109.948	31.3405	28.7302	32.6808	0	0	0	8.57E-23	11.8435	up	2.27E-99	2.26519	up	2.04E-14	9.4686	up
ONT.5164	0	0	0	53	69	58	29.1976	21.9884	27.9569	12.0366	13.2159	14.5807	0	0	0	1.85E-15	9.71168	up	2.68E-12	1.34956	up	6.30E-11	8.25004	up
ONT.5211	0	0	0	24	19	24	10.7958	9.7726	13.861	5.4505	3.6392	6.0334	0	0	0	7.23E-12	8.51284	up	3.67E-07	1.56461	up	2.45E-07	6.84507	up
ONT.5221	0	0	0	6	7	12	7.6061	5.1084	4.6986	1.3626	1.3407	3.0167	0	0	0	3.58E-09	7.526	up	2.29E-05	1.99532	up	0.00024895	5.43605	up
ONT.5330	0	0	0	28	30	24	8.8329	9.3284	15.0357	6.3589	5.746	6.0334	0	0	0	1.16E-11	8.46156	up	5.08E-05	1.23388	up	5.05E-08	7.1157	up
ONT.5374	0	0	0	25	24	26	10.7958	9.1063	9.3973	5.6776	4.5968	6.5362	0	0	0	3.07E-11	8.27962	up	0.000138748	1.17252	up	9.98E-08	7.00023	up
ONT.5386	5	3	2	19	17	13	15.7029	11.3274	11.7466	4.315	3.2561	3.2681	1.1735	0.6515	0.5706	1.16E-17	4.51282	up	3.86E-12	2.19716	up	0.00155682	2.20596	up
ONT.5527	9	3	4	34	40	36	2695.26	2774.54	2667.42	7.7216	7.6614	9.0501	2.1123	0.6515	1.1412	1.71E-221	11.5513	up	0	8.75	up	6.15E-08	2.69134	up
ONT.5670	0	0	0	17	30	25	13.9854	11.5495	9.3973	3.8608	5.746	6.2848	0	0	0	6.41E-12	8.53332	up	7.84E-07	1.4955	up	1.58E-07	6.925	up
ONT.5671	0	0	0	28	42	22	26.008	22.6548	27.722	6.3589	8.0444	5.5306	0	0	0	2.56E-15	9.66225	up	9.57E-24	2.2786	up	2.38E-08	7.26058	up
ONT.5694	4	5	3	34	37	32	35.5769	41.7558	41.1131	7.7216	7.0868	8.0445	0.9388	1.0858	0.8559	1.35E-39	5.86649	up	1.24E-43	2.74246	up	3.35E-08	3.01649	up
ONT.5695	2	8	1	27	20	22	8.3422	8.6621	9.6322	6.1318	3.8307	5.5306	0.4694	1.7373	0.2853	7.00E-13	3.85078	up	0.000374736	1.1563	up	4.54E-05	2.59819	up
ONT.5801	0	0	0	17	25	17	7.8515	10.439	9.1624	3.8608	4.7884	4.2736	0	0	0	5.59E-11	8.19167	up	1.27E-05	1.44581	up	7.12E-07	6.63052	up
ONT.582	0	1	2	44	46	28	38.5212	37.7579	39.7035	9.9926	8.8106	7.039	0	0.2172	0.5706	1.11E-19	7.83221	up	4.19E-40	2.51832	up	3.09E-08	5.1925	up
ONT.5834	76	95	64	198	266	230	4.4164	3.7758	3.0541	44.9667	50.9482	57.82	17.8375	20.63	18.2595	1.23E-09	-1.82239	down	1.12E-41	-3.41341	down	2.48E-21	1.47551	up
ONT.5839	1	0	0	74	91	68	1.7175	1.7768	1.8795	16.8057	17.4296	17.0946	0.2347	0	0	0.000517756	4.87352	up	2.40E-14	-2.89525	down	1.24E-09	7.65629	up
ONT.5841	0	0	0	8	13	11	12.0225	12.8821	15.5055	1.8168	2.4899	2.7653	0	0	0	1.50E-12	8.7461	up	1.99E-16	2.87787	up	5.38E-05	5.75648	up
ONT.5863	1	0	0	78	111	73	48.5809	49.0853	46.0467	17.7142	21.2603	18.3516	0.2347	0	0	2.56E-15	9.61454	up	5.43E-30	1.67956	up	5.03E-10	7.81848	up
ONT.5864	0	0	0	48	51	33	14.4761	20.2116	15.9754	10.901	9.7683	8.2959	0	0	0	1.72E-13	9.07644	up	1.05E-06	1.16777	up	1.03E-09	7.79473	up
ONT.5892	0	0	0	7	6	10	5.3979	7.3295	4.9336	1.5897	1.1492	2.5139	0	0	0	2.95E-09	7.55632	up	5.46E-06	2.14869	up	0.000391364	5.31402	up
ONT.5951	33	33	27	90	94	73	0.2454	0.2221	0.2349	20.4394	18.0042	18.3516	7.7452	7.1662	7.7032	1.70E-06	-4.49295	down	1.74E-11	-5.97852	down	2.37E-08	1.37373	up
ONT.5956	0	0	0	37	60	47	28.7069	30.2063	29.1316	8.4029	11.4921	11.8154	0	0	0	5.53E-16	9.86991	up	4.45E-21	1.83341	up	4.94E-10	7.92285	up
ONT.5960	0	0	0	10	12	14	4.9072	5.3305	4.4637	2.271	2.2984	3.5195	0	0	0	1.33E-08	7.28835	up	0.00522072	1.23981	up	2.28E-05	5.94335	up
ONT.5988	1	2	0	713	879	753	690.192	686.75	709.025	161.926	168.359	189.298	0.2347	0.4343	0	7.87E-46	12.0023	up	0	2.36906	up	1.25E-28	9.52248	up
ONT.6048	4	3	3	26	36	17	47.5995	52.8611	57.5584	5.9047	6.8952	4.2736	0.9388	0.6515	0.8559	1.69E-42	6.54346	up	2.07E-66	3.54772	up	4.00E-06	2.86647	up
ONT.6151	1	0	0	787	869	660	850.657	854.662	815.449	178.731	166.443	165.918	0.2347	0	0	1.88E-30	13.7469	up	0	2.66288	up	2.37E-19	10.9715	up
ONT.624	0	0	0	7	13	5	8.0968	9.1063	8.6925	1.5897	2.4899	1.257	0	0	0	9.26E-11	8.10524	up	3.68E-10	2.6059	up	0.000320747	5.36554	up
ONT.6266	0	0	0	231	277	209	87.3475	86.6211	86.455	52.4612	53.055	52.5407	0	0	0	2.71E-21	11.4337	up	9.53E-28	1.08022	up	7.55E-17	10.2404	up
ONT.6293	0	0	0	21	30	16	19.874	21.1	18.5596	4.7692	5.746	4.0223	0	0	0	3.22E-14	9.30569	up	5.25E-20	2.37857	up	2.91E-07	6.8047	up
ONT.6372	16	12	7	45	46	43	16.6844	19.9895	18.5596	10.2197	8.8106	10.8098	3.7553	2.6059	1.9971	3.48E-24	3.22483	up	2.28E-08	1.25914	up	1.03E-06	1.85797	up
ONT.6379	7	6	4	101	120	89	7.3607	4.22	3.289	22.9376	22.9841	22.3738	1.6429	1.3029	1.1412	1.02E-05	2.36295	up	7.27E-12	-1.85054	down	5.92E-24	4.09532	up
ONT.6383	11	11	5	321	379	284	118.508	121.492	118.406	72.9006	72.5915	71.3951	2.5817	2.3887	1.4265	1.78E-103	6.29269	up	6.19E-37	1.08483	up	3.13E-64	5.09543	up
ONT.6440	0	0	0	63	87	61	48.3356	39.3127	46.0467	14.3076	16.6635	15.3349	0	0	0	6.27E-18	10.4691	up	4.66E-32	1.88256	up	1.56E-11	8.471	up
ONT.6453	0	0	0	14	15	5	13.9854	12.8821	14.0959	3.1795	2.873	1.257	0	0	0	1.28E-12	8.76413	up	2.66E-16	2.81698	up	4.77E-05	5.81703	up
ONT.6504	0	0	0	9	23	5	13.9854	13.9926	12.4514	2.0439	4.4053	1.257	0	0	0	1.45E-12	8.7466	up	1.07E-14	2.69295	up	3.88E-05	5.90311	up
ONT.6507	0	0	0	113	124	82	65.756	54.638	66.7207	25.6628	23.7503	20.6141	0	0	0	1.40E-19	10.9543	up	4.43E-39	1.77118	up	3.20E-13	9.06802	up
ONT.6518	0	0	0	25	27	19	11.0411	10.6611	11.9815	5.6776	5.1714	4.7764	0	0	0	8.28E-12	8.48238	up	7.11E-07	1.46559	up	1.64E-07	6.90294	up
ONT.6592	0	3	1	558	642	537	231.618	237.875	254.196	126.724	122.965	134.997	0	0.6515	0.2853	8.94E-43	10.0604	up	2.37E-81	1.27502	up	1.84E-31	8.67377	up
ONT.6695	0	0	0	12	18	7	12.0225	11.3274	9.1624	2.7253	3.4476	1.7597	0	0	0	1.19E-11	8.43154	up	3.41E-11	2.36618	up	2.51E-05	5.93586	up
ONT.671	0	0	0	62	76	61	47.8448	39.3127	44.4022	14.0805	14.5566	15.3349	0	0	0	7.43E-18	10.446	up	2.77E-33	1.94034	up	2.52E-11	8.39346	up
ONT.6719	0	0	0	30	51	35	41.2202	39.979	39.7035	6.8131	9.7683	8.7987	0	0	0	1.80E-17	10.3264	up	5.74E-43	2.60389	up	3.26E-09	7.6044	up
ONT.6740	0	1	0	101	140	80	130.53	133.93	127.803	22.9376	26.8148	20.1113	0	0.2172	0	4.80E-20	11.0633	up	1.97E-139	2.83599	up	9.63E-11	8.10604	up
ONT.6970	2	0	2	91	97	82	31.6512	31.539	30.0713	20.6665	18.5788	20.6141	0.4694	0	0.5706	3.91E-21	7.10225	up	1.03E-09	1.0041	up	1.46E-14	5.98571	up
ONT.7008	0	0	0	12	24	14	14.2308	13.5484	14.0959	2.7253	4.5968	3.5195	0	0	0	1.03E-12	8.79638	up	6.80E-14	2.29231	up	2.79E-06	6.38101	up
ONT.7083	0	0	0	8	19	20	11.2865	7.5516	10.1021	1.8168	3.6392	5.0278	0	0	0	3.73E-11	8.25878	up	3.18E-07	1.83065	up	4.48E-06	6.32022	up
ONT.7106	1	0	0	68	73	71	37.2944	37.3137	32.6556	15.4431	13.982	17.8488	0.2347	0	0	4.80E-14	9.19252	up	4.84E-20	1.55209	up	2.57E-09	7.53227	up
ONT.7212	8	11	5	279	370	282	28.9523	23.3211	25.6076	63.3622	70.8677	70.8923	1.8776	2.3887	1.4265	3.01E-35	4.25956	up	3.44E-15	-1.0409	down	2.82E-59	5.18488	up
ONT.7243	0	0	0	52	68	39	3.6804	4.8863	3.289	11.8094	13.0243	9.8043	0	0	0	8.19E-08	6.98109	up	0.000399952	-1.18675	down	2.14E-10	8.05557	up
ONT.7417	1	0	0	123	165	104	290.013	286.072	292.255	27.9339	31.6032	26.1447	0.2347	0	0	3.21E-24	12.2091	up	0	3.69072	up	1.59E-11	8.39881	up
ONT.7429	0	0	0	15	17	16	7.3607	8.44	5.8733	3.4066	3.2561	4.0223	0	0	0	4.85E-10	7.84945	up	0.000183692	1.39156	up	3.02E-06	6.34917	up
ONT.7475	0	1	0	25	28	18	9.3236	8.44	8.9274	5.6776	5.363	4.525	0	0.2172	0	1.01E-08	7.18418	up	0.000376621	1.13153	up	8.43E-06	5.93736	up
ONT.7503	493	503	413	1599	1899	1434	40.7294	36.6474	34.535	363.14	363.724	360.495	115.709	109.231	117.831	1.66E-24	-1.0981	down	6.79E-263	-2.92209	down	4.95E-177	1.71221	up
ONT.7568	0	0	0	11	16	15	6.134	4.6642	6.3432	2.4982	3.0646	3.7709	0	0	0	3.80E-09	7.50469	up	0.00257755	1.23985	up	8.15E-06	6.15445	up
ONT.7617	0	0	0	74	90	75	61.5849	59.0801	54.7392	16.8057	17.2381	18.8543	0	0	0	2.83E-19	10.8632	up	1.97E-48	2.09277	up	4.60E-12	8.65934	up
ONT.7633	0	0	0	54	62	49	19.874	18.2127	21.8487	12.2637	11.8751	12.3182	0	0	0	3.07E-14	9.313	up	2.41E-07	1.07738	up	1.35E-10	8.12323	up
ONT.7709	0	0	0	9	14	8	9.8143	8.44	8.9274	2.0439	2.6815	2.0111	0	0	0	6.07E-11	8.17161	up	8.80E-10	2.35549	up	7.11E-05	5.69419	up
ONT.7746	0	0	0	260	317	243	186.227	185.68	175.964	59.0472	60.7164	61.088	0	0	0	2.46E-25	12.5068	up	8.17E-130	1.95942	up	1.75E-17	10.4345	up
ONT.783	0	1	0	16	28	9	9.0783	9.3284	7.5178	3.6337	5.363	2.2625	0	0.2172	0	1.29E-08	7.14426	up	1.77E-05	1.53279	up	7.16E-05	5.4825	up
ONT.7978	0	0	0	42	35	25	33.1233	37.7579	35.2398	9.5384	6.7037	6.2848	0	0	0	7.53E-17	10.1403	up	7.86E-37	2.59895	up	9.26E-09	7.42967	up
ONT.7988	0	0	0	45	37	34	14.7215	15.7695	14.8007	10.2197	7.0868	8.5473	0	0	0	4.81E-13	8.91121	up	1.93E-06	1.17827	up	2.91E-09	7.62427	up
ONT.8079	0	0	0	93	107	74	41.7109	35.9811	35.7097	21.1207	20.4942	18.6029	0	0	0	3.75E-17	10.2325	up	4.94E-16	1.26834	up	1.34E-12	8.84972	up
ONT.8102	77	90	62	259	274	217	253.7	253.867	243.39	58.8201	52.4804	54.5519	18.0722	19.5442	17.6889	0	4.27503	up	4.92E-233	2.54161	up	7.73E-28	1.62288	up
ONT.8108	0	0	0	35	44	36	55.9417	56.1927	55.6789	7.9487	8.4275	9.0501	0	0	0	4.61E-19	10.7998	up	1.10E-68	3.08575	up	3.10E-09	7.60286	up
ONT.8187	0	0	0	37	35	33	15.2122	14.8811	15.0357	8.4029	6.7037	8.2959	0	0	0	4.98E-13	8.90473	up	1.31E-07	1.31612	up	6.45E-09	7.48011	up
ONT.8198	0	0	0	6	12	5	63.057	69.9632	56.3837	1.3626	2.2984	1.257	0	0	0	1.20E-19	10.976	up	1.79E-65	5.58737	up	0.000517133	5.24683	up
ONT.8237	0	0	0	36	47	41	26.9894	28.6516	21.8487	8.1758	9.0021	10.307	0	0	0	2.25E-15	9.68623	up	1.48E-18	1.86181	up	1.64E-09	7.71397	up
ONT.8240	0	0	0	8	7	6	8.5875	9.9947	6.3432	1.8168	1.3407	1.5083	0	0	0	1.44E-10	8.05147	up	3.31E-10	2.78845	up	0.000692536	5.15529	up
ONT.8241	0	0	0	34	32	36	2.4536	1.3326	1.8795	7.7216	6.1291	9.0501	0	0	0	2.33E-05	5.90336	up	0.000250381	-1.65734	down	8.19E-09	7.44567	up
ONT.8280	2	2	2	6	11	16	26.744	31.0948	25.3727	1.3626	2.1069	4.0223	0.4694	0.4343	0.5706	2.27E-24	6.35632	up	2.86E-36	3.87166	up	0.00892984	2.38832	up
ONT.8284	0	0	0	38	44	31	23.0637	26.4306	19.9692	8.63	8.4275	7.7931	0	0	0	6.94E-15	9.52949	up	9.70E-17	1.84307	up	3.71E-09	7.57251	up
ONT.8391	1	1	1	39	47	51	28.2162	26.6527	27.9569	8.8571	9.0021	12.8209	0.2347	0.2172	0.2853	2.77E-17	7.34681	up	2.18E-19	1.80635	up	4.88E-09	5.43416	up
ONT.8422	0	0	0	33	42	23	21.1008	20.6558	20.2042	7.4945	8.0444	5.782	0	0	0	2.14E-14	9.3621	up	5.11E-16	1.88608	up	1.35E-08	7.35618	up
ONT.8596	0	0	0	28	42	29	19.874	19.1011	18.3247	6.3589	8.0444	7.2903	0	0	0	4.73E-14	9.24907	up	1.03E-13	1.75535	up	1.16E-08	7.37761	up
ONT.8659	0	0	0	15	21	12	14.9668	15.1032	14.3309	3.4066	4.0222	3.0167	0	0	0	5.83E-13	8.88178	up	8.68E-16	2.43422	up	3.45E-06	6.32657	up
ONT.8716	0	0	0	38	39	35	23.0637	26.2084	20.674	8.63	7.4698	8.7987	0	0	0	6.37E-15	9.53929	up	3.49E-17	1.85995	up	3.79E-09	7.57048	up
ONT.8729	0	0	0	8	9	5	4.4164	2.8874	3.7589	1.8168	1.7238	1.257	0	0	0	1.48E-07	6.87107	up	0.00406974	1.54885	up	0.000578686	5.20357	up
ONT.8877	1	0	0	74	97	79	1.9629	2.4432	3.7589	16.8057	18.5788	19.8599	0.2347	0	0	4.87E-05	5.47796	up	4.25E-13	-2.39446	down	6.98E-10	7.76076	up
ONT.8992	0	0	0	15	13	12	6.87	8.44	7.048	3.4066	2.4899	3.0167	0	0	0	3.53E-10	7.89474	up	8.35E-06	1.69942	up	1.11E-05	6.08774	up
ONT.901	84	100	54	206	246	189	3.6804	2.6653	2.5843	46.7836	47.1175	47.5129	19.7151	21.7158	15.4065	3.09E-11	-2.1669	down	2.66E-40	-3.63157	down	5.65E-18	1.3443	up
ONT.9101	0	1	2	4499	5133	4089	6097.89	6075.92	5961.17	1021.74	983.146	1027.94	0	0.2172	0.5706	2.82E-72	15.1221	up	0	2.94101	up	6.81E-46	12.0685	up
ONT.9124	0	0	0	13	17	13	11.5318	14.659	11.0418	2.9524	3.2561	3.2681	0	0	0	3.31E-12	8.63116	up	1.25E-12	2.33774	up	6.92E-06	6.1804	up
ONT.9168	1	0	0	110	150	85	71.1539	77.0706	78.7023	24.9815	28.7302	21.3682	0.2347	0	0	2.14E-17	10.2742	up	5.00E-53	1.94509	up	5.19E-11	8.20995	up
ONT.9179	0	0	0	8	7	9	4.6618	7.1074	7.2829	1.8168	1.3407	2.2625	0	0	0	1.55E-09	7.66556	up	1.45E-06	2.20202	up	0.00030226	5.36395	up
ONT.9188	0	0	0	77	102	54	54.4695	51.3064	61.5522	17.4871	19.5365	13.5751	0	0	0	4.95E-19	10.7945	up	1.37E-42	2.07046	up	7.17E-12	8.60338	up
ONT.921	0	0	0	198	265	199	147.46	142.814	137.905	44.9667	50.7566	50.0268	0	0	0	5.90E-24	12.1508	up	2.09E-99	1.91325	up	1.82E-16	10.1238	up
ONT.9299	0	0	0	330	331	285	134.456	140.593	152.471	74.9446	63.3979	71.6465	0	0	0	6.09E-24	12.1492	up	3.15E-56	1.39075	up	3.55E-18	10.6477	up
ONT.9363	0	0	0	8	6	10	23.5544	24.2095	22.3185	1.8168	1.1492	2.5139	0	0	0	6.04E-15	9.54053	up	1.19E-31	4.08129	up	0.000303006	5.37542	up
ONT.945	0	0	0	525	638	477	353.316	356.257	331.724	119.23	122.199	119.914	0	0	0	4.21E-29	13.4334	up	5.04E-207	1.88665	up	6.20E-21	11.4335	up
ONT.9519	6	3	7	161	240	162	121.452	110.831	110.418	36.5639	45.9683	40.7254	1.4082	0.6515	1.9971	5.54E-78	6.97915	up	2.87E-72	1.82832	up	6.99E-37	5.03184	up
ONT.9525	0	0	0	83	109	66	46.8634	48.6411	53.3296	18.8497	20.8773	16.5918	0	0	0	1.82E-18	10.6269	up	3.23E-32	1.75338	up	2.53E-12	8.75589	up
ONT.9710	0	0	0	78	69	54	37.0491	43.9769	44.6371	17.7142	13.2159	13.5751	0	0	0	1.22E-17	10.3844	up	2.17E-28	1.8628	up	2.42E-11	8.41071	up
ONT.9805	0	0	0	130	110	97	55.6963	48.6411	51.2152	29.5236	21.0688	24.3849	0	0	0	1.12E-18	10.6885	up	1.71E-23	1.41762	up	1.81E-13	9.16137	up
ONT.9826	66	61	60	29	33	31	0.9814	2.8874	2.1144	6.586	6.3206	7.7931	15.4905	13.2466	17.1183	4.44E-10	-2.39714	down	0.00220544	-1.40815	down	4.99E-05	-1.10503	down
ONT.9848	54	52	44	15	27	37	1.7175	1.7768	0.9397	3.4066	5.1714	9.3015	12.674	11.2922	12.5534	7.38E-09	-2.52121	down	0.00263374	-1.63737	down	0.00241797	-1.00496	down
ONT.9855	0	0	0	16	7	10	6.134	4.8863	5.6384	3.6337	1.3407	2.5139	0	0	0	4.73E-09	7.46417	up	0.000578059	1.53344	up	4.54E-05	5.83044	up
ONT.9879	0	0	0	101	159	104	307.434	319.166	293.43	22.9376	30.454	26.1447	0	0	0	2.37E-28	13.2551	up	0	3.88236	up	9.47E-14	9.25287	up
ONT.9907	0	0	0	118	138	93	110.166	100.392	108.539	26.7984	26.4317	23.3794	0	0	0	2.32E-22	11.7256	up	3.87E-101	2.41244	up	1.32E-13	9.19755	up
ONT.9937	0	1	0	107	101	99	103.541	102.613	94.9126	24.3002	19.345	24.8877	0	0.2172	0	9.75E-19	10.6812	up	1.61E-95	2.50735	up	1.20E-10	8.068	up
ONT.9976	4	9	5	89	107	105	80.4775	75.0717	72.3591	20.2123	20.4942	26.3961	0.9388	1.9544	1.4265	1.20E-67	6.22303	up	3.63E-61	2.13369	up	4.47E-23	3.98323	up
ONT.9978	11	12	11	89	76	54	42.447	50.4179	43.6974	20.2123	14.5566	13.5751	2.5817	2.6059	3.1384	8.18E-59	4.56789	up	2.03E-29	1.861	up	5.61E-14	2.59255	up
gene-SERJ2_LOCUS10089	0	0	0	17	16	8	11.2865	10.439	12.6863	3.8608	3.0646	2.0111	0	0	0	6.89E-12	8.51258	up	1.59E-11	2.29145	up	1.13E-05	6.10147	up
gene-SERJ2_LOCUS10222	19	16	16	79	106	64	30.6698	28.8737	28.1919	17.9413	20.3026	16.089	4.4594	3.4745	4.5649	5.92E-39	3.33994	up	1.52E-09	1.04239	up	9.32E-14	2.18008	up
gene-SERJ2_LOCUS10278	0	0	0	539	648	516	441.154	428.219	445.196	122.409	124.114	129.718	0	0	0	1.55E-30	13.769	up	0	2.16622	up	3.93E-21	11.4906	up
gene-SERJ2_LOCUS10287	1	0	0	70	57	56	26.744	30.6506	29.6014	15.8973	10.9175	14.0779	0.2347	0	0	3.54E-13	8.89185	up	9.46E-15	1.46154	up	8.48E-09	7.32295	up
gene-SERJ2_LOCUS10317	6	1	1	17	10	11	122.188	128.599	123.339	3.8608	1.9153	2.7653	1.4082	0.2172	0.2853	2.23E-54	8.10894	up	3.02E-121	5.83977	up	0.00850385	2.17698	up
gene-SERJ2_LOCUS10329	19	23	15	151	160	127	74.0982	65.0769	71.8892	34.2928	30.6455	31.9267	4.4594	4.9946	4.2796	4.29E-92	4.44863	up	4.99E-36	1.48411	up	1.54E-30	2.85325	up
gene-SERJ2_LOCUS10446	0	0	0	29	46	28	11.7772	11.1053	12.6863	6.586	8.8106	7.039	0	0	0	4.96E-12	8.56062	up	0.000199386	1.0144	up	8.85E-09	7.4287	up
gene-SERJ2_LOCUS10497	0	0	1	7	11	16	3.9257	6.8853	5.6384	1.5897	2.1069	4.0223	0	0	0.2853	4.25E-07	6.49421	up	0.00108497	1.48379	up	0.000668966	4.9093	up
gene-SERJ2_LOCUS10498	3	2	1	103	112	84	69.4364	57.9695	75.4132	23.3918	21.4519	21.1169	0.7041	0.4343	0.2853	4.62E-36	7.6378	up	6.86E-48	1.97812	up	4.84E-18	5.54721	up
gene-SERJ2_LOCUS10500	0	0	0	27	20	13	20.6101	25.32	26.0775	6.1318	3.8307	3.2681	0	0	0	4.73E-15	9.58143	up	1.17E-26	2.80596	up	6.89E-07	6.66289	up
gene-SERJ2_LOCUS10583	0	0	0	148	173	122	57.1684	64.8548	62.257	33.6115	33.1355	30.6697	0	0	0	1.59E-19	10.9364	up	5.10E-25	1.27928	up	1.19E-14	9.54338	up
gene-SERJ2_LOCUS10637	13	11	12	126	157	125	52.0159	47.3085	54.0344	28.6152	30.0709	31.4239	3.0512	2.3887	3.4237	6.40E-66	4.64832	up	7.31E-18	1.12711	up	4.29E-31	3.40731	up
gene-SERJ2_LOCUS10661	16	16	10	38	35	32	13.2493	17.7684	11.5117	8.63	6.7037	8.0445	3.7553	3.4745	2.8531	1.48E-15	2.58734	up	3.67E-06	1.23579	up	0.00162502	1.24195	up
gene-SERJ2_LOCUS10686	20	14	14	4272	4930	3837	2057.33	1987.84	2028.87	970.191	944.265	964.588	4.6941	3.0402	3.9943	0	9.54373	up	0	1.43731	up	0	7.99357	up
gene-SERJ2_LOCUS10701	15	20	10	32	51	20	16.439	12.8821	15.5055	7.2674	9.7683	5.0278	3.5206	4.3432	2.8531	7.99E-17	2.55844	up	3.27E-07	1.35629	up	0.0095046	1.08559	up
gene-SERJ2_LOCUS10807	0	0	0	27	23	32	8.3422	11.5495	13.3911	6.1318	4.4053	8.0445	0	0	0	1.02E-11	8.46889	up	6.78E-05	1.22485	up	5.05E-08	7.14067	up
gene-SERJ2_LOCUS10810	1	1	2	18	12	9	8.8329	11.3274	10.8069	4.0879	2.2984	2.2625	0.2347	0.2172	0.5706	3.05E-12	5.51301	up	6.22E-10	2.20813	up	0.00109292	3.18659	up
gene-SERJ2_LOCUS10841	0	0	0	351	419	319	417.354	406.675	419.119	79.7138	80.2529	80.1938	0	0	0	3.44E-30	13.6884	up	0	2.73172	up	7.39E-19	10.8438	up
gene-SERJ2_LOCUS10860	232	290	208	103	130	111	5.8886	10.2169	6.5781	23.3918	24.8995	27.9044	54.4514	62.9759	59.3435	4.10E-35	-2.43355	down	7.14E-09	-1.37472	down	6.21E-18	-1.17486	down
gene-SERJ2_LOCUS10887	10	6	9	213	244	193	137.155	134.152	144.483	48.3733	46.7344	48.5185	2.347	1.3029	2.5677	1.69E-107	6.61525	up	2.65E-97	1.89503	up	1.09E-46	4.60635	up
gene-SERJ2_LOCUS10919	1	0	0	234	277	223	197.268	178.351	198.518	53.1425	53.055	56.0602	0.2347	0	0	5.45E-22	11.6111	up	1.41E-153	2.18406	up	4.33E-14	9.31519	up
gene-SERJ2_LOCUS10924	0	0	1	51	78	66	34.8409	40.2011	32.4206	11.5823	14.9397	16.5918	0	0	0.2853	4.78E-14	9.19713	up	2.89E-21	1.68286	up	5.40E-09	7.4026	up
gene-SERJ2_LOCUS10939	13	9	10	664	782	659	491.698	489.076	473.388	150.798	149.78	165.667	3.0512	1.9544	2.8531	5.22E-211	8.06648	up	1.04E-293	2.00465	up	1.39E-108	5.95008	up
gene-SERJ2_LOCUS11079	4	4	3	53	71	45	27.9708	29.0958	30.0713	12.0366	13.5989	11.3126	0.9388	0.8686	0.8559	3.76E-32	5.54711	up	1.21E-17	1.59078	up	1.81E-13	3.83982	up
gene-SERJ2_LOCUS11122	0	1	0	39	47	41	33.1233	29.0958	26.0775	8.8571	9.0021	10.307	0	0.2172	0	3.19E-13	8.91005	up	1.28E-23	2.01247	up	1.37E-07	6.78734	up
gene-SERJ2_LOCUS11251	0	2	0	145	212	142	72.1353	77.5148	74.0036	32.9302	40.6053	35.6975	0	0.4343	0	4.21E-19	9.36753	up	4.09E-33	1.38945	up	2.82E-13	7.86318	up
gene-SERJ2_LOCUS11296	0	0	0	9	15	20	13.7401	12.8821	15.2706	2.0439	2.873	5.0278	0	0	0	1.04E-12	8.79658	up	2.07E-14	2.45934	up	6.44E-06	6.23901	up
gene-SERJ2_LOCUS1137	2	5	1	422	456	374	209.045	199.229	202.512	95.8382	87.3397	94.0203	0.4694	1.0858	0.2853	1.18E-64	8.81519	up	7.76E-98	1.50235	up	3.45E-42	7.20196	up
gene-SERJ2_LOCUS11459	303	336	241	723	987	702	11.7772	11.9937	11.9815	164.197	189.044	176.477	71.1154	72.9651	68.7586	8.85E-38	-2.05765	down	1.15E-139	-3.52962	down	8.29E-61	1.35862	up
gene-SERJ2_LOCUS11491	2	1	2	187	199	190	113.846	119.271	106.894	42.4686	38.1153	47.7643	0.4694	0.2172	0.5706	3.22E-39	8.6487	up	8.71E-67	1.77504	up	2.64E-23	6.76434	up
gene-SERJ2_LOCUS11526	0	0	0	7	8	6	5.3979	4.6642	6.3432	1.5897	1.5323	1.5083	0	0	0	5.47E-09	7.44288	up	6.62E-06	2.18243	up	0.000706907	5.14722	up
gene-SERJ2_LOCUS11528	0	0	0	18	18	14	19.874	18.879	18.0898	4.0879	3.4476	3.5195	0	0	0	5.13E-14	9.23737	up	4.52E-22	2.72447	up	2.31E-06	6.40173	up
gene-SERJ2_LOCUS11577	66	70	66	35	43	30	2.4536	2.8874	2.1144	7.9487	8.236	7.5417	15.4905	15.2011	18.8302	2.86E-10	-2.20506	down	0.0013986	-1.3081	down	8.89E-05	-1.00753	down
gene-SERJ2_LOCUS11618	0	0	0	572	677	577	634.496	653.879	630.558	129.904	129.669	145.053	0	0	0	6.26E-33	14.3154	up	0	2.61029	up	1.69E-21	11.5944	up
gene-SERJ2_LOCUS11797	8	9	9	73	83	65	32.3873	27.7632	30.7761	16.5786	15.8974	16.3404	1.8776	1.9544	2.5677	6.80E-41	4.3629	up	3.43E-13	1.2565	up	2.15E-16	2.99227	up
gene-SERJ2_LOCUS11807	99	112	70	40	49	39	0.9814	3.1095	1.4096	9.0842	9.3852	9.8043	23.2357	24.3217	19.9714	5.91E-17	-3.07973	down	5.37E-06	-1.97738	down	4.11E-08	-1.21969	down
gene-SERJ2_LOCUS11820	291	324	246	154	155	122	6.6247	5.1084	6.1082	34.9741	29.6878	30.6697	68.2989	70.3592	70.1851	5.39E-51	-3.03744	down	8.07E-19	-2.06138	down	5.20E-19	-1.08977	down
gene-SERJ2_LOCUS11901	1	0	0	1073	1245	989	806.492	803.134	820.853	243.683	238.46	248.626	0.2347	0	0	3.13E-30	13.6941	up	0	2.09534	up	3.66E-21	11.4866	up
gene-SERJ2_LOCUS11904	0	0	0	419	485	348	159.483	158.583	165.627	95.1569	92.8942	87.4841	0	0	0	1.24E-24	12.3268	up	8.15E-54	1.17022	up	1.53E-19	11.043	up
gene-SERJ2_LOCUS1195	2	0	0	675	789	628	444.098	455.538	473.388	153.296	151.121	157.874	0.4694	0	0	8.20E-31	11.9841	up	2.16E-271	1.93245	up	4.48E-21	9.93948	up
gene-SERJ2_LOCUS12003	7	7	4	64	68	46	37.7852	41.7558	44.4022	14.5347	13.0243	11.564	1.6429	1.5201	1.1412	3.55E-47	5.34652	up	1.15E-32	2.02148	up	1.14E-13	3.21249	up
gene-SERJ2_LOCUS1204	0	0	0	8	18	10	66.2467	66.6316	61.5522	1.8168	3.4476	2.5139	0	0	0	8.51E-20	11.0124	up	1.32E-77	4.977	up	2.90E-05	5.9033	up
gene-SERJ2_LOCUS12061	8	8	1	59	82	60	22.3276	26.4306	23.0233	13.3992	15.7058	15.0835	1.8776	1.7373	0.2853	2.60E-31	4.64769	up	3.52E-08	1.06066	up	1.47E-15	3.47733	up
gene-SERJ2_LOCUS1208	32	44	29	88	91	72	27.9708	28.4295	33.1254	19.9852	17.4296	18.1002	7.5105	9.555	8.2739	2.45E-29	2.33304	up	8.73E-10	1.05159	up	1.56E-06	1.1697	up
gene-SERJ2_LOCUS12104	2	2	0	187	243	182	70.9085	75.738	73.0639	42.4686	46.5429	45.7532	0.4694	0.4343	0	2.28E-29	8.34185	up	1.48E-22	1.06537	up	3.04E-21	7.16368	up
gene-SERJ2_LOCUS12162	1	1	0	896	1178	810	518.196	507.511	507.923	203.486	225.627	203.627	0.2347	0.2172	0	1.28E-31	12.1433	up	6.52E-224	1.6337	up	5.36E-23	10.3951	up
gene-SERJ2_LOCUS12313	0	0	0	8	12	5	8.3422	7.7737	11.7466	1.8168	2.2984	1.257	0	0	0	5.31E-11	8.20773	up	6.70E-11	2.70558	up	0.000302356	5.37274	up
gene-SERJ2_LOCUS12342	1	0	0	13	16	16	13.4947	14.4369	13.1562	2.9524	3.0646	4.0223	0.2347	0	0	2.93E-10	7.80893	up	1.70E-14	2.40662	up	0.00013291	5.29616	up
gene-SERJ2_LOCUS12384	0	0	0	19	26	14	28.9523	24.6537	26.3124	4.315	4.9799	3.5195	0	0	0	1.58E-15	9.72738	up	2.46E-32	2.98154	up	7.65E-07	6.62235	up
gene-SERJ2_LOCUS12433	36	64	33	152	166	116	63.3024	65.299	68.6002	34.5199	31.7947	29.1614	8.4493	13.8981	9.4151	4.97E-79	3.13467	up	5.25E-31	1.40471	up	2.45E-15	1.61946	up
gene-SERJ2_LOCUS12434	0	0	0	74	75	82	25.0265	26.8748	28.4268	16.8057	14.3651	20.6141	0	0	0	1.48E-15	9.73762	up	4.80E-08	1.00667	up	6.29E-12	8.62367	up
gene-SERJ2_LOCUS12470	0	0	0	5	6	7	6.134	3.3316	4.4637	1.1355	1.1492	1.7597	0	0	0	2.46E-08	7.20122	up	5.58E-05	2.15432	up	0.00160088	4.94328	up
gene-SERJ2_LOCUS12477	2	2	4	697	853	636	351.108	338.267	356.862	158.292	163.379	159.885	0.4694	0.4343	1.1412	8.73E-77	9.59097	up	1.93E-155	1.47823	up	1.03E-52	7.99904	up
gene-SERJ2_LOCUS12581	0	0	0	58	66	30	35.3316	38.6464	34.535	13.1721	12.6413	7.5417	0	0	0	5.91E-17	10.1721	up	1.43E-27	2.04671	up	3.42E-10	8.00327	up
gene-SERJ2_LOCUS12610	0	0	0	22	19	18	7.8515	10.2169	9.1624	4.9963	3.6392	4.525	0	0	0	5.99E-11	8.17965	up	1.84E-05	1.42251	up	6.56E-07	6.64948	up
gene-SERJ2_LOCUS12624	0	0	0	227	257	220	101.578	88.8422	97.027	51.5528	49.2243	55.306	0	0	0	8.42E-22	11.5744	up	3.69E-36	1.2434	up	8.94E-17	10.2198	up
gene-SERJ2_LOCUS12639	0	0	0	14	12	6	6.6247	4.8863	4.9336	3.1795	2.2984	1.5083	0	0	0	5.46E-09	7.44462	up	0.000391018	1.58108	up	6.12E-05	5.74576	up
gene-SERJ2_LOCUS12866	1	1	1	54	60	44	28.9523	29.9842	31.4809	12.2637	11.4921	11.0612	0.2347	0.2172	0.2853	6.84E-18	7.47448	up	1.07E-20	1.73653	up	8.81E-10	5.62424	up
gene-SERJ2_LOCUS12924	2	0	2	11	12	12	4.6618	8.8842	7.7528	2.4982	2.2984	3.0167	0.4694	0	0.5706	1.35E-09	4.97242	up	9.37E-06	1.82604	up	0.00226062	3.02898	up
gene-SERJ2_LOCUS12966	1	0	1	33	44	32	20.1194	22.4327	18.5596	7.4945	8.4275	8.0445	0.2347	0	0.2853	2.26E-12	7.4945	up	6.86E-14	1.71004	up	6.04E-07	5.66794	up
gene-SERJ2_LOCUS13130	0	3	1	43	25	29	18.8926	15.1032	17.385	9.7655	4.7884	7.2903	0	0.6515	0.2853	5.17E-16	6.24286	up	5.22E-10	1.60721	up	1.10E-07	4.53496	up
gene-SERJ2_LOCUS13191	0	0	1	190	248	155	170.769	162.581	158.814	43.1499	47.5005	38.9656	0	0	0.2853	3.42E-21	11.3897	up	1.60E-137	2.27612	up	3.65E-13	8.99594	up
gene-SERJ2_LOCUS13205	1	0	1	85	89	105	43.4284	45.5316	48.396	19.3039	17.0466	26.3961	0.2347	0	0.2853	2.01E-16	8.66238	up	5.14E-22	1.50632	up	1.13E-10	7.04959	up
gene-SERJ2_LOCUS13218	0	0	0	7	11	5	5.3979	9.3284	5.4034	1.5897	2.1069	1.257	0	0	0	1.05E-09	7.74832	up	3.79E-07	2.36844	up	0.000484126	5.25464	up
gene-SERJ2_LOCUS13340	60	54	46	568	608	465	236.035	248.536	234.697	128.995	116.453	116.897	14.0822	11.7265	13.124	6.59E-291	4.72933	up	9.51E-88	1.3508	up	1.16E-116	3.26556	up
gene-SERJ2_LOCUS13346	0	0	0	11	15	6	13.4947	12.4379	10.337	2.4982	2.873	1.5083	0	0	0	4.25E-12	8.58898	up	3.63E-14	2.73014	up	6.48E-05	5.72944	up
gene-SERJ2_LOCUS13369	17	19	12	45672	53566	42860	56429.9	56529.6	56918.2	10372.3	10259.7	10774.6	3.99	4.126	3.4237	0	14.3499	up	0	2.79551	up	0	11.4415	up
gene-SERJ2_LOCUS13371	0	0	0	9	11	7	81.9496	70.8517	77.0577	2.0439	2.1069	1.7597	0	0	0	1.22E-20	11.2517	up	2.13E-79	5.62938	up	0.000162314	5.50262	up
gene-SERJ2_LOCUS13552	0	0	0	185	223	184	152.613	143.258	156.935	42.0144	42.7122	46.256	0	0	0	2.92E-24	12.2309	up	8.64E-123	2.15188	up	5.67E-16	9.96763	up
gene-SERJ2_LOCUS13554	0	0	0	108	144	96	107.467	101.946	103.605	24.5273	27.581	24.1335	0	0	0	2.91E-22	11.6985	up	4.64E-99	2.39048	up	1.38E-13	9.19122	up
gene-SERJ2_LOCUS13557	13	18	15	31	47	35	0.2454	0.6663	0	7.0402	9.0021	8.7987	3.0512	3.9088	4.2796	0.000843155	-3.06973	down	1.17E-07	-4.37383	down	0.00158842	1.19679	up
gene-SERJ2_LOCUS13562	0	0	0	19	24	18	35.5769	36.2032	31.011	4.315	4.5968	4.525	0	0	0	1.08E-16	10.0931	up	1.30E-43	3.2949	up	5.28E-07	6.68447	up
gene-SERJ2_LOCUS13583	0	1	1	672	720	591	1234.89	1277.77	1272.39	152.614	137.905	148.572	0	0.2172	0.2853	1.48E-38	13.4471	up	0	3.47171	up	9.20E-21	9.86446	up
gene-SERJ2_LOCUS13584	2	0	1	550	656	594	240.451	258.087	249.498	124.908	125.647	149.326	0.4694	0	0.2853	2.31E-35	10.5235	up	1.59E-71	1.26918	up	2.15E-26	9.14312	up
gene-SERJ2_LOCUS13588	22	23	21	425	505	412	281.916	278.52	276.045	96.5195	96.7249	103.573	5.1635	4.9946	5.9914	1.28E-243	6.22401	up	9.94E-178	1.85735	up	3.12E-99	4.25417	up
gene-SERJ2_LOCUS13661	14	16	8	140	154	97	46.618	53.5274	56.6186	31.7947	29.4963	24.3849	3.2859	3.4745	2.2824	9.82E-67	4.6093	up	7.58E-19	1.22834	up	1.73E-28	3.26802	up
gene-SERJ2_LOCUS13669	0	0	0	23	40	29	16.439	15.9916	15.5055	5.2234	7.6614	7.2903	0	0	0	2.77E-13	8.99179	up	2.94E-10	1.60396	up	2.23E-08	7.27222	up
gene-SERJ2_LOCUS13719	11	6	10	22	28	27	11.2865	8.2179	8.4576	4.9963	5.363	6.7876	2.5817	1.3029	2.8531	6.70E-11	2.59571	up	0.00066441	1.06909	up	0.00361573	1.41179	up
gene-SERJ2_LOCUS13770	424	466	338	171	205	153	262.043	251.423	265.473	38.8349	39.2646	38.4628	99.5146	101.196	96.4332	1.25E-178	1.90459	up	3.20E-298	3.09902	up	6.29E-36	-1.30705	down
gene-SERJ2_LOCUS13776	0	0	0	33	36	25	13.7401	10.2169	9.3973	7.4945	6.8952	6.2848	0	0	0	9.99E-12	8.4651	up	0.000275332	1.04361	up	1.72E-08	7.30715	up
gene-SERJ2_LOCUS13822	0	0	0	163	202	146	135.683	133.041	134.616	37.0181	38.69	36.7031	0	0	0	1.24E-23	12.0646	up	6.40E-116	2.20071	up	2.72E-15	9.74964	up
gene-SERJ2_LOCUS13824	0	0	0	59	40	39	39.748	37.7579	36.1795	13.3992	7.6614	9.8043	0	0	0	3.56E-17	10.2374	up	1.06E-32	2.25322	up	7.16E-10	7.87921	up
gene-SERJ2_LOCUS13837	8	7	13	67	67	57	46.618	45.9758	47.6912	15.216	12.8328	14.3293	1.8776	1.5201	3.709	1.66E-58	4.88069	up	1.26E-39	2.09266	up	6.42E-13	2.6689	up
gene-SERJ2_LOCUS13883	1	1	1	10	7	10	7.6061	5.3305	5.6384	2.271	1.3407	2.5139	0.2347	0.2172	0.2853	2.66E-08	5.18533	up	8.55E-06	1.98219	up	0.00750998	3.10111	up
gene-SERJ2_LOCUS13917	0	0	0	130	173	99	113.601	94.3948	98.6715	29.5236	33.1355	24.8877	0	0	0	3.92E-22	11.6673	up	7.22E-77	2.15515	up	3.62E-14	9.39305	up
gene-SERJ2_LOCUS13944	1	3	0	134	168	114	8.3422	5.7747	8.4576	30.432	32.1778	28.6586	0.2347	0.6515	0	5.18E-10	5.06102	up	4.20E-14	-1.66454	down	6.81E-18	6.60446	up
gene-SERJ2_LOCUS14072	0	0	0	209	231	199	105.013	101.946	93.9728	47.4649	44.2444	50.0268	0	0	0	4.76E-22	11.6421	up	2.76E-47	1.45086	up	2.49E-16	10.0805	up
gene-SERJ2_LOCUS14075	0	0	0	31	35	33	20.1194	19.9895	21.1439	7.0402	6.7037	8.2959	0	0	0	2.40E-14	9.34556	up	1.48E-15	1.84367	up	1.05E-08	7.39369	up
gene-SERJ2_LOCUS14192	1	0	0	38	43	26	35.0862	37.7579	41.583	8.63	8.236	6.5362	0.2347	0	0	2.56E-14	9.28619	up	9.77E-41	2.64165	up	5.25E-07	6.52668	up
gene-SERJ2_LOCUS14215	0	0	0	29	47	34	19.3833	15.9916	15.0357	6.586	9.0021	8.5473	0	0	0	1.78E-13	9.06231	up	6.48E-09	1.41632	up	4.91E-09	7.5307	up
gene-SERJ2_LOCUS14220	0	0	1	78	104	74	33.8594	31.7611	33.1254	17.7142	19.9196	18.6029	0	0	0.2853	1.06E-13	9.07202	up	7.73E-13	1.16837	up	5.88E-10	7.78915	up
gene-SERJ2_LOCUS14323	0	0	0	25	34	17	14.2308	9.9947	10.8069	5.6776	6.5122	4.2736	0	0	0	6.25E-12	8.53508	up	1.54E-06	1.42944	up	1.12E-07	6.98494	up
gene-SERJ2_LOCUS14329	0	1	0	61	52	42	19.1379	20.8779	23.7281	13.8534	9.9598	10.5584	0	0.2172	0	6.41E-12	8.44222	up	4.16E-09	1.25593	up	3.19E-08	7.07555	up
gene-SERJ2_LOCUS14455	0	0	0	31	31	28	1.9629	1.9989	2.5843	7.0402	5.9376	7.039	0	0	0	7.79E-06	6.11937	up	0.00499521	-1.24804	down	2.32E-08	7.25548	up
gene-SERJ2_LOCUS14457	0	0	1	180	198	155	12.2679	10.8832	10.5719	40.8788	37.9238	38.9656	0	0	0.2853	1.54E-09	7.52142	up	3.80E-15	-1.44504	down	9.03E-13	8.85322	up
gene-SERJ2_LOCUS14600	2	1	1	15	19	16	15.7029	18.2127	22.3185	3.4066	3.6392	4.0223	0.4694	0.2172	0.2853	1.07E-16	6.37512	up	7.19E-21	2.71058	up	0.000114068	3.55287	up
gene-SERJ2_LOCUS14723	0	0	0	77	91	75	51.2798	63.7443	55.9138	17.4871	17.4296	18.8543	0	0	0	3.91E-19	10.8292	up	9.51E-43	2.03494	up	3.93E-12	8.68311	up
gene-SERJ2_LOCUS14813	1	0	1	916	1126	830	935.796	929.956	941.608	208.028	215.668	208.655	0.2347	0	0.2853	3.47E-36	13.0156	up	0	2.50913	up	5.30E-23	10.3927	up
gene-SERJ2_LOCUS1495	3	2	1	154	194	154	69.4364	67.298	63.1967	34.9741	37.1577	38.7142	0.7041	0.4343	0.2853	4.71E-36	7.61925	up	2.02E-25	1.21201	up	7.20E-24	6.29498	up
gene-SERJ2_LOCUS1499	0	1	0	48	47	43	3.1897	3.3316	3.289	10.901	9.0021	10.8098	0	0.2172	0	1.40E-05	5.74213	up	0.00034369	-1.28062	down	7.34E-08	6.91106	up
gene-SERJ2_LOCUS14996	0	2	0	89	109	95	41.9562	37.7579	36.4145	20.2123	20.8773	23.8822	0	0.4343	0	1.60E-15	8.42028	up	4.33E-15	1.20124	up	6.94E-11	7.10907	up
gene-SERJ2_LOCUS15003	4	3	3	8	19	18	8.8329	8.6621	8.4576	1.8168	3.6392	4.525	0.9388	0.6515	0.8559	7.93E-13	3.93473	up	1.55E-06	1.74486	up	0.0044913	2.0767	up
gene-SERJ2_LOCUS15027	5	1	2	14	21	9	15.7029	17.9905	15.7405	3.1795	4.0222	2.2625	1.1735	0.2172	0.5706	3.33E-20	5.18864	up	6.61E-19	2.72031	up	0.00277329	2.33596	up
gene-SERJ2_LOCUS15043	7	4	4	14050	16794	12817	13074.9	13638.6	13188.1	3190.82	3216.63	3222.08	1.6429	0.8686	1.1412	1.94E-302	13.9382	up	0	2.41135	up	7.07E-203	11.414	up
gene-SERJ2_LOCUS1507	16	11	10	75	79	80	6.134	7.1074	4.4637	17.0329	15.1312	20.1113	3.7553	2.3887	2.8531	0.000312305	1.49799	up	1.59E-05	-1.19137	down	3.09E-15	2.57851	up
gene-SERJ2_LOCUS1511	226	264	200	99	93	62	1.9629	2.2211	3.0541	22.4834	17.8127	15.5863	53.0431	57.3297	57.0611	1.32E-42	-4.01277	down	8.96E-14	-2.58862	down	1.38E-24	-1.53632	down
gene-SERJ2_LOCUS15160	21	29	16	84	118	88	1.4721	0.2221	0.2349	19.0768	22.6011	22.1224	4.9288	6.2976	4.5649	0.000207425	-2.55989	down	5.15E-17	-4.73067	down	6.45E-15	2.04515	up
gene-SERJ2_LOCUS15171	7	4	8	40	44	33	33.6141	31.3169	35.0049	9.0842	8.4275	8.2959	1.6429	0.8686	2.2824	1.63E-41	4.95065	up	3.32E-32	2.31233	up	5.13E-08	2.51651	up
gene-SERJ2_LOCUS15271	85	104	59	197	248	151	127.832	120.159	124.044	44.7396	47.5005	37.9601	19.9499	22.5844	16.833	1.19E-150	3.14898	up	4.35E-82	1.86567	up	5.21E-13	1.17056	up
gene-SERJ2_LOCUS15308	2	2	2	49	38	33	54.2241	53.0832	54.7392	11.1281	7.2783	8.2959	0.4694	0.4343	0.5706	3.84E-33	7.31553	up	4.37E-63	2.97065	up	1.17E-09	4.23661	up
gene-SERJ2_LOCUS15597	6	12	4	26265	30878	23778	23493	23172.3	23846.5	5964.91	5914.2	5977.58	1.4082	2.6059	1.1412	0	14.2068	up	0	2.34134	up	0	11.7525	up
gene-SERJ2_LOCUS15599	0	3	0	2869	3428	2751	2730.84	2542.66	2682.22	651.563	656.58	691.577	0	0.6515	0	1.73E-61	13.9329	up	0	2.35269	up	1.76E-41	11.4677	up
gene-SERJ2_LOCUS15601	3	7	3	5707	6819	5055	17196.9	17660.5	17430.8	1296.09	1306.07	1270.78	0.7041	1.5201	0.8559	1.39E-285	14.5347	up	0	4.11483	up	3.45E-143	10.3069	up
gene-SERJ2_LOCUS15604	2	2	2	215	236	240	1131.84	1072.33	1148.11	48.8275	45.2021	60.3339	0.4694	0.4343	0.5706	6.47E-86	11.686	up	0	4.80991	up	1.09E-27	6.76758	up
gene-SERJ2_LOCUS15606	6	7	6	12014	14012	10983	25357.5	25081.3	25396.4	2728.44	2683.78	2761.03	1.4082	1.5201	1.7118	0	14.5232	up	0	3.57415	up	4.40E-231	10.8362	up
gene-SERJ2_LOCUS15792	17	14	10	226	273	218	133.23	131.709	132.032	51.3257	52.2889	54.8033	3.99	3.0402	2.8531	2.39E-131	5.83625	up	2.85E-80	1.68705	up	1.95E-54	4.03734	up
gene-SERJ2_LOCUS15793	0	0	0	33	39	24	21.5915	18.4348	25.8425	7.4945	7.4698	6.0334	0	0	0	1.25E-14	9.44819	up	2.00E-17	1.99911	up	1.52E-08	7.33192	up
gene-SERJ2_LOCUS15830	0	0	0	12	7	6	5.6432	3.1095	4.6986	2.7253	1.3407	1.5083	0	0	0	3.25E-08	7.1511	up	0.00126156	1.63109	up	0.000266043	5.41143	up
gene-SERJ2_LOCUS15865	0	0	0	77	81	89	30.1791	31.7611	27.9569	17.4871	15.5143	22.3738	0	0	0	4.50E-16	9.90013	up	1.36E-09	1.0726	up	3.38E-12	8.72037	up
gene-SERJ2_LOCUS15901	1	2	2	37	20	15	13.9854	21.1	16.9151	8.4029	3.8307	3.7709	0.2347	0.4343	0.5706	1.47E-17	5.94354	up	1.45E-06	2.06615	up	4.60E-06	3.76077	up
gene-SERJ2_LOCUS16053	0	0	0	9	6	4	3.9257	4.4421	3.0541	2.0439	1.1492	1.0056	0	0	0	1.10E-07	6.92516	up	0.00112598	1.80743	up	0.00133098	5.00632	up
gene-SERJ2_LOCUS16093	5	3	2	27	26	25	94.9536	101.058	88.8043	6.1318	4.9799	6.2848	1.1735	0.6515	0.5706	1.49E-55	7.39395	up	1.08E-119	4.40862	up	2.97E-06	2.88329	up
gene-SERJ2_LOCUS16123	0	1	0	235	286	212	15.7029	15.5474	12.2165	53.3696	54.7788	53.2949	0	0.2172	0	1.88E-10	7.88939	up	1.29E-21	-1.53296	down	4.48E-14	9.30956	up
gene-SERJ2_LOCUS16144	0	0	0	23	14	10	8.3422	8.44	6.1082	5.2234	2.6815	2.5139	0	0	0	3.00E-10	7.92645	up	8.26E-05	1.49953	up	4.33E-06	6.3164	up
gene-SERJ2_LOCUS16150	0	0	0	30	37	35	16.1936	15.3253	13.3911	6.8131	7.0868	8.7987	0	0	0	5.35E-13	8.89753	up	9.50E-08	1.35205	up	8.35E-09	7.43622	up
gene-SERJ2_LOCUS16168	3	1	4	28	35	39	20.6101	17.9905	17.8548	6.3589	6.7037	9.8043	0.7041	0.2172	1.1412	5.01E-22	5.37331	up	2.75E-12	1.6771	up	1.96E-08	3.58247	up
gene-SERJ2_LOCUS16214	1	3	1	14	29	27	10.7958	11.3274	11.7466	3.1795	5.5545	6.7876	0.2347	0.6515	0.2853	7.30E-14	5.3242	up	1.12E-06	1.49206	up	5.12E-06	3.72557	up
gene-SERJ2_LOCUS16227	0	0	1	11	7	10	4.4164	5.3305	6.813	2.4982	1.3407	2.5139	0	0	0.2853	3.98E-07	6.49842	up	0.000113765	1.76925	up	0.00169492	4.62944	up
gene-SERJ2_LOCUS16453	0	0	0	69	78	61	106.731	105.944	113.237	15.6702	14.9397	15.3349	0	0	0	1.77E-22	11.7572	up	2.59E-132	3.18824	up	1.67E-11	8.45711	up
gene-SERJ2_LOCUS16573	148	151	126	59	53	41	140.59	145.701	144.718	13.3992	10.1513	10.307	34.7362	32.7909	35.9485	5.73E-148	2.57989	up	3.71E-184	4.03479	up	1.33E-16	-1.56859	down
gene-SERJ2_LOCUS16586	20	16	20	60	62	56	132.984	138.372	124.044	13.6263	11.8751	14.0779	4.6941	3.4745	5.7061	6.76E-145	5.37927	up	1.49E-164	3.69103	up	4.59E-07	1.57229	up
gene-SERJ2_LOCUS16663	1	2	0	9	16	6	4.4164	3.7758	4.4637	2.0439	3.0646	1.5083	0.2347	0.4343	0	1.55E-06	4.64467	up	0.00927586	1.26611	up	0.0045701	3.26239	up
gene-SERJ2_LOCUS16701	0	1	2	1129	1371	1015	2531.11	2313.67	2488.17	256.401	262.594	255.162	0	0.2172	0.5706	1.84E-60	13.815	up	0	3.60175	up	3.01E-32	10.0995	up
gene-SERJ2_LOCUS16723	29	47	35	196	233	159	332.706	344.486	326.556	44.5125	44.6275	39.9712	6.8064	10.2064	9.9857	0	5.73797	up	0	3.31461	up	7.93E-33	2.30743	up
gene-SERJ2_LOCUS16755	33	46	24	1538	1781	1377	1423.57	1389.71	1441.07	349.287	341.123	346.166	7.7452	9.9893	6.8473	0	7.9292	up	0	2.39755	up	3.33E-278	5.41963	up
gene-SERJ2_LOCUS16852	1	0	0	11	14	19	15.7029	15.1032	12.4514	2.4982	2.6815	4.7764	0.2347	0	0	1.95E-10	7.88196	up	3.36E-15	2.50612	up	0.00015478	5.27808	up
gene-SERJ2_LOCUS17049	8	3	2	14	24	11	14.9668	8.8842	12.4514	3.1795	4.5968	2.7653	1.8776	0.6515	0.5706	1.20E-16	4.03765	up	1.85E-10	2.11412	up	0.00809168	1.80237	up
gene-SERJ2_LOCUS1710	3	3	2	84	114	74	57.4138	54.8601	56.8536	19.0768	21.8349	18.6029	0.7041	0.6515	0.5706	2.14E-39	6.96233	up	1.28E-40	1.85907	up	1.36E-18	4.98676	up
gene-SERJ2_LOCUS17224	0	2	0	15	11	6	12.7586	12.4379	10.8069	3.4066	2.1069	1.5083	0	0.4343	0	5.44E-10	6.7343	up	5.52E-14	2.71211	up	0.00305914	3.92172	up
gene-SERJ2_LOCUS17231	0	0	0	92	94	67	43.183	41.9779	44.6371	20.8936	18.0042	16.8432	0	0	0	8.29E-18	10.4287	up	4.39E-25	1.578	up	2.85E-12	8.73737	up
gene-SERJ2_LOCUS17233	1	0	0	12	14	10	14.9668	15.5474	15.7405	2.7253	2.6815	2.5139	0.2347	0	0	1.06E-10	7.97923	up	3.75E-19	2.90389	up	0.000485831	4.96092	up
gene-SERJ2_LOCUS17235	7	6	4	21	29	17	13.4947	8.2179	8.9274	4.7692	5.5545	4.2736	1.6429	1.3029	1.1412	6.03E-14	3.40593	up	1.11E-05	1.41285	up	0.000715934	1.87717	up
gene-SERJ2_LOCUS17261	0	2	2	8	12	9	8.3422	6.8853	7.7528	1.8168	2.2984	2.2625	0	0.4343	0.5706	3.19E-10	5.07814	up	6.35E-08	2.20415	up	0.00852622	2.75377	up
gene-SERJ2_LOCUS17264	0	0	2	60	50	55	38.0305	48.419	41.583	13.6263	9.5767	13.8265	0	0	0.5706	4.89E-16	8.56255	up	1.16E-33	2.16871	up	1.58E-08	6.28504	up
gene-SERJ2_LOCUS17442	2	0	1	703	868	693	8338.25	8243.45	8430.07	159.655	166.252	174.214	0.4694	0	0.2853	1.00E-76	15.5859	up	0	6.00593	up	2.38E-28	9.46782	up
gene-SERJ2_LOCUS17444	0	1	0	1250	1488	1187	2555.16	2456.71	2562.87	283.881	285.003	298.401	0	0.2172	0	1.20E-37	15.3337	up	0	3.48794	up	4.66E-22	11.7337	up
gene-SERJ2_LOCUS17445	2	1	0	874	1118	956	5332.37	5302.1	5398.27	198.489	214.136	240.33	0.4694	0.2172	0	1.31E-70	14.9444	up	0	4.97935	up	1.25E-30	9.8522	up
gene-SERJ2_LOCUS17449	48	40	31	293	314	246	230.146	246.981	259.6	66.5417	60.1418	61.8422	11.2658	8.6863	8.8445	6.09E-272	5.19167	up	2.20E-191	2.32898	up	5.09E-56	2.75079	up
gene-SERJ2_LOCUS17618	0	0	0	40	40	42	19.874	19.3232	16.4452	9.0842	7.6614	10.5584	0	0	0	6.49E-14	9.20708	up	1.28E-09	1.39959	up	1.81E-09	7.70064	up
gene-SERJ2_LOCUS17714	0	2	0	255	327	220	112.129	111.941	119.346	57.9117	62.6318	55.306	0	0.4343	0	1.27E-21	9.98489	up	5.20E-47	1.32111	up	1.14E-15	8.54914	up
gene-SERJ2_LOCUS17867	0	2	1	21	17	9	9.3236	9.1063	9.6322	4.7692	3.2561	2.2625	0	0.4343	0.2853	1.64E-10	5.78714	up	2.54E-07	1.79966	up	0.000239697	3.8732	up
gene-SERJ2_LOCUS17941	0	0	0	94	131	94	88.8196	85.9548	84.5756	21.3478	25.091	23.6308	0	0	0	2.86E-21	11.4274	up	6.47E-77	2.24408	up	3.15E-13	9.06814	up
gene-SERJ2_LOCUS17982	0	0	0	50	79	44	26.008	29.3179	25.6076	11.3552	15.1312	11.0612	0	0	0	1.37E-15	9.74947	up	7.20E-14	1.45713	up	1.08E-10	8.17303	up
gene-SERJ2_LOCUS18025	0	2	0	100	107	54	113.11	112.83	112.297	22.7105	20.4942	13.5751	0	0.4343	0	1.56E-21	9.96309	up	5.20E-120	2.92011	up	3.03E-10	6.92379	up
gene-SERJ2_LOCUS18026	3	12	10	3006	3556	2688	2274.47	2270.36	2295.29	682.677	681.096	675.739	0.7041	2.6059	2.8531	1.55E-293	10.6566	up	0	2.10572	up	2.84E-182	8.43778	up
gene-SERJ2_LOCUS18109	4	9	6	26	26	21	7.6061	8.44	11.2767	5.9047	4.9799	5.2792	0.9388	1.9544	1.7118	3.75E-12	3.08659	up	0.000465531	1.12112	up	0.000421548	1.85392	up
gene-SERJ2_LOCUS18148	2	3	5	22	34	26	11.0411	12.4379	9.3973	4.9963	6.5122	6.5362	0.4694	0.6515	1.4265	1.52E-15	4.27286	up	3.05E-05	1.22676	up	1.74E-06	2.92739	up
gene-SERJ2_LOCUS18200	0	0	0	69	46	39	20.3647	28.8737	20.2042	15.6702	8.8106	9.8043	0	0	0	7.46E-15	9.53171	up	2.25E-09	1.38899	up	2.98E-10	8.03297	up
gene-SERJ2_LOCUS18233	0	0	0	179	221	149	64.0385	62.6337	70.4796	40.6517	42.3291	37.4573	0	0	0	7.32E-20	11.0317	up	3.15E-20	1.0666	up	1.34E-15	9.85039	up
gene-SERJ2_LOCUS18384	1	0	0	181	238	168	513.289	527.056	545.043	41.106	45.5852	42.2337	0.2347	0	0	1.19E-27	13.078	up	0	3.97593	up	3.81E-13	8.98618	up
gene-SERJ2_LOCUS18447	11	8	7	44	62	49	30.9151	29.54	27.9569	9.9926	11.8751	12.3182	2.5817	1.7373	1.9971	5.31E-40	4.32551	up	5.46E-20	1.73092	up	3.25E-10	2.48095	up
gene-SERJ2_LOCUS18552	0	0	0	56	64	50	46.1273	45.7537	49.8056	12.7179	12.2582	12.5696	0	0	0	3.14E-18	10.5553	up	3.34E-44	2.27734	up	1.04E-10	8.16589	up
gene-SERJ2_LOCUS18584	14	18	12	1425	1693	1275	730.431	724.286	710.2	323.624	324.268	320.524	3.2859	3.9088	3.4237	1.02E-297	8.18149	up	2.51E-282	1.52044	up	9.78E-186	6.54805	up
gene-SERJ2_LOCUS18707	108	123	92	33	44	24	2.4536	1.9989	3.0541	7.4945	8.4275	6.0334	25.348	26.7105	26.2481	2.39E-19	-2.87045	down	0.00458129	-1.19981	down	2.56E-15	-1.77696	down
gene-SERJ2_LOCUS18871	25	28	19	61	79	60	0.2454	0	0.4699	13.8534	15.1312	15.0835	5.8676	6.0804	5.4208	1.92E-05	-4.11426	down	4.24E-10	-5.61278	down	8.73E-07	1.38214	up
gene-SERJ2_LOCUS189	0	0	0	13	10	13	26.4987	22.4327	20.2042	2.9524	1.9153	3.2681	0	0	0	7.37E-15	9.51842	up	5.95E-30	3.47381	up	2.23E-05	5.94997	up
gene-SERJ2_LOCUS18925	0	2	0	16	29	18	19.6287	16.6579	19.0295	3.6337	5.5545	4.525	0	0.4343	0	6.91E-12	7.3505	up	1.99E-18	2.35699	up	4.60E-05	4.88039	up
gene-SERJ2_LOCUS19032	13	16	4	142	148	135	56.4324	49.5295	52.3899	32.2489	28.3471	33.9378	3.0512	3.4745	1.1412	4.46E-66	4.82629	up	1.56E-17	1.10913	up	3.67E-32	3.61041	up
gene-SERJ2_LOCUS19040	5	2	2	90	92	70	48.8263	39.3127	47.2214	20.4394	17.6212	17.5974	1.1735	0.4343	0.5706	2.11E-37	6.4685	up	1.44E-26	1.64019	up	3.18E-18	4.71551	up
gene-SERJ2_LOCUS19178	5	2	2	5357	6395	4877	6270.62	6467.05	6343.4	1216.6	1224.86	1226.03	1.1735	0.4343	0.5706	6.14E-174	13.6109	up	0	2.73964	up	2.27E-108	10.7583	up
gene-SERJ2_LOCUS19290	0	0	0	7	8	6	7.1154	7.3295	6.3432	1.5897	1.5323	1.5083	0	0	0	6.71E-10	7.78739	up	2.75E-08	2.52723	up	0.000706907	5.14722	up
gene-SERJ2_LOCUS19322	0	0	0	9	7	9	7.8515	7.9958	7.048	2.0439	1.3407	2.2625	0	0	0	2.85E-10	7.9265	up	1.50E-08	2.40486	up	0.000235748	5.42333	up
gene-SERJ2_LOCUS19332	7	13	11	61	67	47	45.6366	39.3127	50.5104	13.8534	12.8328	11.8154	1.6429	2.8231	3.1384	4.01E-57	4.68505	up	5.19E-38	2.17026	up	5.08E-11	2.39871	up
gene-SERJ2_LOCUS19356	71	65	53	8	20	18	28.9523	29.9842	28.6617	1.8168	3.8307	4.525	16.664	14.1153	15.1212	4.54E-16	1.4508	up	6.52E-38	3.47088	up	4.03E-11	-2.13371	down
gene-SERJ2_LOCUS19362	64	73	65	26	32	17	46.3727	50.6401	49.3357	5.9047	6.1291	4.2736	15.0211	15.8525	18.5449	1.28E-41	2.09331	up	4.21E-63	3.5102	up	3.03E-08	-1.53711	down
gene-SERJ2_LOCUS19479	0	0	1	65	52	51	24.7812	20.8779	22.7884	14.7618	9.9598	12.8209	0	0	0.2853	3.34E-12	8.54189	up	1.87E-09	1.23415	up	1.66E-08	7.19964	up
gene-SERJ2_LOCUS19517	245	295	207	140	140	110	5.8886	4.6642	6.813	31.7947	26.8148	27.653	57.5025	64.0617	59.0582	1.96E-42	-2.86777	down	4.50E-16	-1.95576	down	6.59E-15	-1.02623	down
gene-SERJ2_LOCUS19644	0	0	0	10	18	10	10.7958	15.9916	11.0418	2.271	3.4476	2.5139	0	0	0	3.02E-12	8.65609	up	2.26E-13	2.54863	up	1.88E-05	5.98455	up
gene-SERJ2_LOCUS19803	0	0	1	63	64	60	61.8302	62.8559	64.6063	14.3076	12.2582	15.0835	0	0	0.2853	1.47E-16	10.0119	up	2.59E-65	2.55485	up	6.94E-09	7.35012	up
gene-SERJ2_LOCUS19813	4	14	6	82	96	79	69.9271	64.8548	64.6063	18.6226	18.3873	19.8599	0.9388	3.0402	1.7118	1.65E-70	5.6162	up	4.79E-58	2.17242	up	1.74E-19	3.33649	up
gene-SERJ2_LOCUS19837	1	0	0	10	10	8	2.6989	5.9968	3.9938	2.271	1.9153	2.0111	0.2347	0	0	2.85E-06	6.12304	up	0.00521213	1.40838	up	0.00176202	4.60442	up
gene-SERJ2_LOCUS19841	13	21	18	154	169	122	6.87	7.3295	5.1685	34.9741	32.3693	30.6697	3.0512	4.5603	5.1355	0.00262082	1.13213	up	1.88E-18	-1.97763	down	1.41E-31	3.00065	up
gene-SERJ2_LOCUS19893	8	6	2	57	78	59	34.1048	31.539	32.4206	12.945	14.9397	14.8321	1.8776	1.3029	0.5706	4.16E-39	5.17792	up	3.14E-19	1.55684	up	3.34E-15	3.51056	up
gene-SERJ2_LOCUS20041	0	0	0	9	10	8	6.6247	5.5526	6.5781	2.0439	1.9153	2.0111	0	0	0	1.69E-09	7.63582	up	4.16E-06	2.01149	up	0.000153781	5.51264	up
gene-SERJ2_LOCUS20056	5	5	6	21	17	23	7.6061	10.439	8.6925	4.7692	3.2561	5.782	1.1735	1.0858	1.7118	1.58E-12	3.30021	up	7.43E-05	1.33944	up	0.00148668	1.85195	up
gene-SERJ2_LOCUS20060	6	12	6	103	130	89	52.9974	55.7485	53.0947	23.3918	24.8995	22.3738	1.4082	2.6059	1.7118	7.05E-62	5.31652	up	2.22E-30	1.55226	up	7.58E-25	3.65117	up
gene-SERJ2_LOCUS20071	0	0	0	77	96	84	88.5743	84.4001	92.3283	17.4871	18.3873	21.1169	0	0	0	2.19E-21	11.4598	up	6.40E-91	2.58412	up	2.34E-12	8.76597	up
gene-SERJ2_LOCUS20163	38	33	20	509	558	438	197.513	188.345	188.416	115.596	106.876	110.109	8.9188	7.1662	5.7061	1.52E-218	5.21905	up	9.07E-61	1.149	up	4.05E-112	3.9584	up
gene-SERJ2_LOCUS20248	0	0	0	56	67	49	139.609	135.707	134.851	12.7179	12.8328	12.3182	0	0	0	1.01E-23	12.0888	up	1.13E-177	3.79492	up	9.59E-11	8.17963	up
gene-SERJ2_LOCUS20814	0	0	0	12	15	19	8.0968	7.1074	7.2829	2.7253	2.873	4.7764	0	0	0	3.36E-10	7.89837	up	5.94E-05	1.49435	up	4.24E-06	6.30089	up
gene-SERJ2_LOCUS20865	0	0	0	18	16	18	14.7215	13.3263	11.5117	4.0879	3.0646	4.525	0	0	0	1.84E-12	8.71395	up	3.77E-12	2.137	up	1.65E-06	6.47386	up
gene-SERJ2_LOCUS20866	2	3	0	12	20	20	11.0411	20.4337	14.5658	2.7253	3.8307	5.0278	0.4694	0.6515	0	3.73E-16	5.77717	up	1.12E-13	2.36899	up	0.000115582	3.31115	up
gene-SERJ2_LOCUS20888	41	67	41	184	196	133	89.3104	82.8453	94.2078	41.7873	37.5407	33.435	9.6229	14.5496	11.6975	1.79E-111	3.40021	up	1.33E-47	1.59606	up	4.38E-19	1.69185	up
gene-SERJ2_LOCUS20922	0	0	0	11	11	9	11.7772	12.8821	8.9274	2.4982	2.1069	2.2625	0	0	0	9.06E-12	8.48072	up	6.89E-13	2.65689	up	6.32E-05	5.71398	up
gene-SERJ2_LOCUS20927	0	0	0	101	163	118	60.1127	73.5169	63.9015	22.9376	31.2201	29.6642	0	0	0	7.32E-20	11.0376	up	3.15E-32	1.59636	up	5.80E-14	9.32668	up
gene-SERJ2_LOCUS2097	0	0	0	10	6	8	6.87	4.22	5.6384	2.271	1.1492	2.0111	0	0	0	4.98E-09	7.46692	up	2.45E-05	2.00002	up	0.000309789	5.36698	up
gene-SERJ2_LOCUS20973	421	468	369	987	1175	856	1128.16	1159.17	1132.37	224.152	225.053	215.191	98.8104	101.63	105.278	0	4.00306	up	0	2.72275	up	7.38E-64	1.16641	up
gene-SERJ2_LOCUS21158	4	4	3	14	15	13	9.569	7.9958	12.2165	3.1795	2.873	3.2681	0.9388	0.8686	0.8559	3.00E-14	3.9951	up	7.12E-09	2.03901	up	0.00929328	1.84565	up
gene-SERJ2_LOCUS21214	227	224	180	443	505	401	281.671	272.079	275.81	100.607	96.7249	100.808	53.2778	48.6434	51.355	0	2.9543	up	9.02E-177	1.83789	up	7.66E-24	1.00361	up
gene-SERJ2_LOCUS2125	0	1	1	99	118	99	84.4032	93.2843	89.0393	22.4834	22.6011	24.8877	0	0.2172	0.2853	4.00E-20	9.62118	up	3.33E-79	2.29613	up	3.12E-11	7.21395	up
gene-SERJ2_LOCUS21250	10	12	7	189	180	127	62.8117	62.8559	65.781	42.9228	34.4762	31.9267	2.347	2.6059	1.9971	1.36E-73	5.28453	up	3.59E-21	1.16755	up	1.06E-36	4.00486	up
gene-SERJ2_LOCUS2133	32	26	46	230	226	188	92.5	98.6148	91.3886	52.2341	43.2868	47.2615	7.5105	5.6461	13.124	1.37E-38	3.96524	up	9.57E-39	1.34951	up	7.49E-14	2.50506	up
gene-SERJ2_LOCUS21374	0	0	0	23	25	26	19.1379	20.6558	20.909	5.2234	4.7884	6.5362	0	0	0	2.63E-14	9.33364	up	2.47E-19	2.25038	up	1.12E-07	6.97829	up
gene-SERJ2_LOCUS21525	0	0	0	92	114	84	47.8448	38.8685	38.2939	20.8936	21.8349	21.1169	0	0	0	1.34E-17	10.3723	up	3.18E-18	1.32534	up	7.64E-13	8.93315	up
gene-SERJ2_LOCUS21611	0	0	0	134	158	109	65.5106	64.6327	66.4858	30.432	30.2624	27.4016	0	0	0	7.41E-20	11.0282	up	1.71E-35	1.51488	up	3.30E-14	9.39872	up
gene-SERJ2_LOCUS21643	0	0	0	10	11	7	5.3979	6.4411	9.3973	2.271	2.1069	1.7597	0	0	0	6.39E-10	7.81847	up	6.32E-07	2.14589	up	0.000128623	5.55662	up
gene-SERJ2_LOCUS21663	0	0	0	13	30	16	7.3607	6.8853	7.7528	2.9524	5.746	4.0223	0	0	0	4.07E-10	7.86736	up	0.00177317	1.13213	up	9.01E-07	6.61355	up
gene-SERJ2_LOCUS21724	109	118	92	60	57	43	70.6631	76.6264	71.4194	13.6263	10.9175	10.8098	25.5828	25.6247	26.2481	1.31E-58	2.01689	up	2.04E-84	2.99229	up	9.10E-08	-1.08833	down
gene-SERJ2_LOCUS21754	21	24	10	43	56	32	0.9814	0	0.2349	9.7655	10.7259	8.0445	4.9288	5.2118	2.8531	0.000412063	-2.96243	down	1.02E-08	-4.251	down	0.00109927	1.16175	up
gene-SERJ2_LOCUS2177	13	17	9	791	951	686	419.808	427.331	425.462	179.64	182.149	172.454	3.0512	3.6917	2.5677	3.42E-225	7.58954	up	8.56E-202	1.61088	up	2.47E-128	5.86535	up
gene-SERJ2_LOCUS21796	0	2	0	13	14	12	7.3607	5.1084	6.3432	2.9524	2.6815	3.0167	0	0.4343	0	2.25E-07	5.79617	up	0.000245977	1.48061	up	0.000878389	4.21232	up
gene-SERJ2_LOCUS21981	0	1	0	136	176	155	79.2507	86.8432	89.0393	30.8862	33.7101	38.9656	0	0.2172	0	6.08E-18	10.4434	up	7.50E-48	1.66691	up	3.07E-12	8.6659	up
gene-SERJ2_LOCUS22059	4	1	2	77	68	72	62.0756	56.4148	52.3899	17.4871	13.0243	18.1002	0.9388	0.2172	0.5706	9.30E-37	7.16864	up	8.38E-47	2.1871	up	2.12E-15	4.87502	up
gene-SERJ2_LOCUS22086	0	0	0	70	85	62	39.0119	34.2042	35.2398	15.8973	16.2804	15.5863	0	0	0	6.02E-17	10.1683	up	9.21E-21	1.53974	up	1.17E-11	8.51463	up
gene-SERJ2_LOCUS22091	3	4	2	11	23	17	13.7401	13.3263	14.0959	2.4982	4.4053	4.2736	0.7041	0.8686	0.5706	2.06E-18	4.75561	up	2.90E-13	2.23491	up	0.000763737	2.40848	up
gene-SERJ2_LOCUS22115	0	3	2	44	40	34	14.7215	16.88	13.861	9.9926	7.6614	8.5473	0	0.6515	0.5706	1.95E-16	5.74773	up	2.43E-06	1.16281	up	2.45E-09	4.47472	up
gene-SERJ2_LOCUS22164	0	1	0	462	551	401	175.922	166.135	177.609	104.922	105.535	100.808	0	0.2172	0	1.79E-21	11.4679	up	2.13E-52	1.09734	up	5.52E-17	10.2569	up
gene-SERJ2_LOCUS22182	77	92	66	21	50	22	30.6698	29.3179	33.3604	4.7692	9.5767	5.5306	18.0722	19.9785	18.8302	1.95E-13	1.22927	up	1.40E-30	2.56022	up	5.01E-08	-1.44825	down
gene-SERJ2_LOCUS22323	1	0	0	249	297	222	138.873	127.266	131.092	56.5491	56.8857	55.8088	0.2347	0	0	4.19E-20	11.08	up	2.73E-73	1.5892	up	2.84E-14	9.37743	up
gene-SERJ2_LOCUS22471	0	0	0	7	14	8	6.134	7.5516	4.9336	1.5897	2.6815	2.0111	0	0	0	1.87E-09	7.63135	up	1.38E-05	1.91543	up	0.000114601	5.59431	up
gene-SERJ2_LOCUS22476	0	0	0	36	22	21	12.0225	13.9926	14.8007	8.1758	4.2138	5.2792	0	0	0	1.33E-12	8.76178	up	3.31E-08	1.58058	up	7.69E-08	7.07458	up
gene-SERJ2_LOCUS22508	2	1	2	136	191	135	66.7374	65.9653	68.3652	30.8862	36.5831	33.9378	0.4694	0.2172	0.5706	1.53E-32	7.88967	up	8.35E-30	1.34384	up	5.74E-21	6.43029	up
gene-SERJ2_LOCUS22569	0	3	3	558	655	525	1.2268	1.5547	2.5843	126.724	125.455	131.98	0	0.6515	0.8559	0.00824877	2.38937	up	2.49E-75	-5.79765	down	1.32E-40	8.08697	up
gene-SERJ2_LOCUS22609	0	0	0	5	6	5	5.8886	7.1074	5.4034	1.1355	1.1492	1.257	0	0	0	1.99E-09	7.61363	up	6.41E-08	2.74472	up	0.00305914	4.75861	up
gene-SERJ2_LOCUS22614	2	4	4	48	45	43	19.3833	17.3242	17.6199	10.901	8.619	10.8098	0.4694	0.8686	1.1412	6.05E-23	4.9993	up	7.44E-08	1.20856	up	4.17E-11	3.6801	up
gene-SERJ2_LOCUS22642	1	0	0	33	41	24	20.1194	22.8769	23.7281	7.4945	7.8529	6.0334	0.2347	0	0	4.17E-12	8.50885	up	3.63E-18	1.99328	up	9.89E-07	6.39731	up
gene-SERJ2_LOCUS22708	53	48	46	137	152	128	220.577	232.1	220.601	31.1133	29.1132	32.1781	12.4393	10.4236	13.124	1.31E-272	4.75546	up	1.46E-258	3.2313	up	3.05E-13	1.41034	up
gene-SERJ2_LOCUS22733	0	0	0	208	241	162	93.7268	97.5043	86.455	47.2378	46.1598	40.7254	0	0	0	1.27E-21	11.527	up	6.75E-41	1.40709	up	4.36E-16	10.0055	up
gene-SERJ2_LOCUS22741	0	1	1	191	204	177	71.6446	62.6337	67.4255	43.377	39.073	44.4962	0	0.2172	0.2853	1.62E-18	9.21497	up	1.53E-19	1.03098	up	5.25E-14	8.07279	up
gene-SERJ2_LOCUS2275	17	25	18	63	88	56	26.2533	28.2074	28.4268	14.3076	16.855	14.0779	3.99	5.429	5.1355	7.63E-35	3.02824	up	1.37E-11	1.22743	up	9.35E-09	1.6854	up
gene-SERJ2_LOCUS22758	0	1	1	914	1130	868	1716.77	1792.17	1723.46	207.574	216.434	218.208	0	0.2172	0.2853	3.25E-41	13.9144	up	0	3.38701	up	4.31E-23	10.4144	up
gene-SERJ2_LOCUS22863	20	27	15	152	179	131	65.0199	59.5243	57.0885	34.5199	34.2847	32.9322	4.6941	5.8633	4.2796	5.03E-81	4.11281	up	9.61E-23	1.194	up	9.21E-32	2.80666	up
gene-SERJ2_LOCUS22879	5	12	7	553	665	506	287.805	287.627	290.376	125.589	127.37	127.204	1.1735	2.6059	1.9971	2.33E-145	7.73394	up	9.51E-143	1.54754	up	4.47E-86	6.07363	up
gene-SERJ2_LOCUS22930	11	23	15	93	109	75	41.9562	44.6432	43.6974	21.1207	20.8773	18.8543	2.5817	4.9946	4.2796	8.15E-59	3.97355	up	1.18E-22	1.4561	up	1.00E-16	2.40386	up
gene-SERJ2_LOCUS23036	0	0	0	278	344	186	193.833	180.572	214.023	63.1351	65.8878	46.7588	0	0	0	1.01E-25	12.6087	up	1.90E-41	2.09804	up	2.63E-17	10.3983	up
gene-SERJ2_LOCUS23041	0	1	0	49	44	37	48.5809	50.6401	50.7453	11.1281	8.4275	9.3015	0	0.2172	0	1.66E-15	9.67624	up	1.53E-55	2.74509	up	1.18E-07	6.82259	up
gene-SERJ2_LOCUS23046	0	0	0	38	27	26	23.0637	23.9874	18.3247	8.63	5.1714	6.5362	0	0	0	1.30E-14	9.44072	up	2.02E-17	2.05741	up	2.27E-08	7.27728	up
gene-SERJ2_LOCUS23100	0	0	0	10	6	6	8.8329	8.44	7.9877	2.271	1.1492	1.5083	0	0	0	1.17E-10	8.06738	up	2.23E-10	2.73373	up	0.000540202	5.23149	up
gene-SERJ2_LOCUS23104	1	0	0	57	60	49	63.3024	58.4137	60.8474	12.945	11.4921	12.3182	0.2347	0	0	2.17E-16	9.95843	up	1.60E-66	2.67561	up	1.80E-08	7.17239	up
gene-SERJ2_LOCUS23110	0	2	3	34	52	34	29.443	35.5369	29.1316	7.7216	9.9598	8.5473	0	0.4343	0.8559	1.09E-23	6.79611	up	2.85E-27	2.19805	up	2.23E-09	4.47627	up
gene-SERJ2_LOCUS23112	0	0	1	257	264	207	155.066	161.471	155.29	58.3659	50.5651	52.038	0	0	0.2853	5.57E-21	11.3299	up	4.93E-106	1.91432	up	4.74E-14	9.30393	up
gene-SERJ2_LOCUS23303	3	0	2	1227	1470	1099	1253.29	1131.63	1229.16	278.658	281.556	276.279	0.7041	0	0.5706	2.42E-76	12.057	up	0	2.46956	up	7.51E-47	9.47398	up
gene-SERJ2_LOCUS23304	8	8	0	3718	4275	3435	5499.7	5460.02	5391.46	844.375	818.81	863.529	1.8776	1.7373	0	3.05E-262	12.558	up	0	3.0553	up	1.67E-145	9.39042	up
gene-SERJ2_LOCUS23305	4	4	2	72	65	50	40.4841	38.6464	36.1795	16.3515	12.4497	12.5696	0.9388	0.8686	0.5706	2.75E-36	6.08865	up	4.71E-27	1.84097	up	1.32E-14	4.13789	up
gene-SERJ2_LOCUS23365	1	2	0	320	376	279	199.721	195.897	190.06	72.6735	72.0169	70.1381	0.2347	0.4343	0	4.56E-33	10.1699	up	6.05E-125	1.80611	up	1.62E-21	8.25089	up
gene-SERJ2_LOCUS235	0	0	0	55	56	38	35.0862	34.8706	34.77	12.4908	10.7259	9.5529	0	0	0	8.62E-17	10.1195	up	8.43E-29	2.03336	up	3.57E-10	7.97181	up
gene-SERJ2_LOCUS2351	6236	6333	4938	2070	2442	1837	49.317	45.3095	42.5227	470.107	467.727	461.805	1463.62	1375.26	1408.84	0	-4.43758	down	0	-2.99253	down	0	-1.55779	down
gene-SERJ2_LOCUS23512	1	1	1	10	16	10	3.9257	5.7747	4.2288	2.271	3.0646	2.5139	0.2347	0.2172	0.2853	5.78E-07	4.78011	up	0.0093502	1.18498	up	0.00143525	3.47795	up
gene-SERJ2_LOCUS2359	0	0	0	38	34	36	20.6101	19.5453	18.7946	8.63	6.5122	9.0501	0	0	0	3.55E-14	9.28986	up	6.97E-13	1.65831	up	5.08E-09	7.52592	up
gene-SERJ2_LOCUS236	0	0	0	13	6	6	11.5318	9.9947	11.5117	2.9524	1.1492	1.5083	0	0	0	1.00E-11	8.4531	up	1.11E-13	2.93428	up	0.000275608	5.41848	up
gene-SERJ2_LOCUS23633	0	0	0	30	55	29	1.4721	2.4432	2.5843	6.8131	10.5344	7.2903	0	0	0	8.44E-06	6.11479	up	0.000293399	-1.56362	down	4.29E-09	7.56664	up
gene-SERJ2_LOCUS23747	1	0	0	128	146	90	48.3356	48.419	46.7515	29.0694	27.964	22.6252	0.2347	0	0	2.60E-15	9.6123	up	4.98E-18	1.20318	up	3.09E-11	8.29337	up
gene-SERJ2_LOCUS2386	0	0	0	202	262	167	108.694	109.72	106.189	45.8752	50.182	41.9823	0	0	0	1.85E-22	11.7517	up	2.62E-58	1.58724	up	3.19E-16	10.0482	up
gene-SERJ2_LOCUS23865	1	1	1	834	967	760	463.727	416.892	453.184	189.405	185.214	191.057	0.2347	0.2172	0.2853	4.35E-41	11.3558	up	5.54E-200	1.59734	up	2.00E-29	9.64583	up
gene-SERJ2_LOCUS23866	1	1	1	480	593	453	305.716	308.505	303.767	109.01	113.58	113.88	0.2347	0.2172	0.2853	2.36E-37	10.8183	up	9.76E-186	1.80824	up	4.81E-25	8.89694	up
gene-SERJ2_LOCUS23930	58	64	42	22	28	9	20.6101	18.2127	24.198	4.9963	5.363	2.2625	13.6128	13.8981	11.9828	9.77E-09	1.18301	up	5.30E-22	2.64646	up	9.10E-07	-1.57833	down
gene-SERJ2_LOCUS23946	0	0	0	5	8	7	6.6247	12.8821	10.337	1.1355	1.5323	1.7597	0	0	0	3.09E-11	8.31615	up	1.97E-12	3.12586	up	0.000944772	5.0801	up
gene-SERJ2_LOCUS24000	21	29	17	148	147	118	184.264	177.24	181.133	33.6115	28.1556	29.6642	4.9288	6.2976	4.8502	3.72E-191	5.5789	up	3.14E-201	2.93281	up	6.44E-26	2.53825	up
gene-SERJ2_LOCUS24007	10	9	13	374	412	321	193.342	195.009	199.457	84.9372	78.9122	80.6966	2.347	1.9544	3.709	5.40E-144	6.75895	up	5.14E-107	1.6268	up	3.82E-73	5.01839	up
gene-SERJ2_LOCUS24020	12	11	6	36	40	29	15.2122	19.3232	16.6802	8.1758	7.6614	7.2903	2.8164	2.3887	1.7118	4.95E-23	3.38838	up	5.40E-10	1.5096	up	3.05E-05	1.76834	up
gene-SERJ2_LOCUS2411	14040	15403	11398	6713	7667	6140	202.666	198.118	188.181	1524.55	1468.49	1543.54	3295.25	3344.89	3251.91	0	-3.55357	down	0	-2.58477	down	0	-1.08205	down
gene-SERJ2_LOCUS24164	350	435	291	1170	1327	1019	440.909	425.998	428.516	265.712	254.166	256.168	82.1465	94.4638	83.0239	0	2.83045	up	6.57E-113	1.09942	up	1.55E-114	1.61876	up
gene-SERJ2_LOCUS24191	2	3	1	824	1024	792	421.035	387.574	406.198	187.134	196.131	199.102	0.4694	0.6515	0.2853	9.47E-66	10.2215	up	2.71E-159	1.42008	up	5.23E-47	8.68851	up
gene-SERJ2_LOCUS24330	5	6	4	81	119	89	35.0862	34.8706	39.2337	18.3955	22.7926	22.3738	1.1735	1.3029	1.1412	4.34E-41	5.42476	up	5.05E-13	1.13871	up	4.95E-22	4.17245	up
gene-SERJ2_LOCUS24446	186	162	136	53	78	51	328.044	338.933	307.761	12.0366	14.9397	12.8209	43.655	35.1796	38.8015	0	3.57019	up	0	4.96416	up	2.84E-17	-1.51203	down
gene-SERJ2_LOCUS24449	7	7	2	21	21	14	12.5133	10.2169	12.2165	4.7692	4.0222	3.5195	1.6429	1.5201	0.5706	1.37E-16	3.69237	up	2.21E-09	1.85899	up	0.00427946	1.72754	up
gene-SERJ2_LOCUS24494	0	0	0	11	21	17	7.6061	8.44	8.6925	2.4982	4.0222	4.2736	0	0	0	1.41E-10	8.03894	up	1.23E-05	1.55785	up	2.98E-06	6.3677	up
gene-SERJ2_LOCUS24507	0	0	0	8	11	9	7.3607	7.5516	7.048	1.8168	2.1069	2.2625	0	0	0	4.10E-10	7.86633	up	1.29E-07	2.19059	up	0.000123693	5.56384	up
gene-SERJ2_LOCUS24537	36	31	24	230	286	211	106.24	108.61	107.129	52.2341	54.7788	53.0435	8.4493	6.7319	6.8473	1.53E-140	4.3842	up	2.93E-48	1.36759	up	1.62E-50	2.90317	up
gene-SERJ2_LOCUS24605	35	43	26	109	134	120	83.6671	79.5138	81.7564	24.7544	25.6656	30.1669	8.2146	9.3378	7.4179	9.27E-110	3.79797	up	1.50E-61	1.96963	up	5.89E-15	1.72052	up
gene-SERJ2_LOCUS24719	0	0	0	13	23	19	13.9854	19.1011	11.2767	2.9524	4.4053	4.7764	0	0	0	6.99E-13	8.8853	up	5.81E-13	2.23692	up	1.24E-06	6.53599	up
gene-SERJ2_LOCUS24775	0	0	0	12	24	12	7.6061	8.8842	7.5178	2.7253	4.5968	3.0167	0	0	0	1.86E-10	7.99681	up	1.88E-05	1.55802	up	3.95E-06	6.31541	up
gene-SERJ2_LOCUS24776	1	1	0	41	33	18	17.9111	17.9905	17.15	9.3113	6.3206	4.525	0.2347	0.2172	0	1.03E-11	7.29162	up	7.13E-12	1.74982	up	2.99E-06	5.42905	up
gene-SERJ2_LOCUS24830	0	0	0	13	22	24	13.9854	16.6579	15.0357	2.9524	4.2138	6.0334	0	0	0	4.48E-13	8.92488	up	1.01E-13	2.16831	up	7.33E-07	6.65154	up
gene-SERJ2_LOCUS249	20	18	15	41	47	27	16.439	12.2158	15.0357	9.3113	9.0021	6.7876	4.6941	3.9088	4.2796	1.19E-14	2.27665	up	6.03E-06	1.1468	up	0.00632334	1.01408	up
gene-SERJ2_LOCUS24917	2	1	2	7	16	9	7.3607	6.4411	7.9877	1.5897	3.0646	2.2625	0.4694	0.2172	0.5706	2.28E-10	4.6781	up	1.06E-06	1.99487	up	0.0078852	2.55295	up
gene-SERJ2_LOCUS24920	929	1020	760	2023	2434	1879	4068.28	4133.16	3984.21	459.433	466.195	472.364	218.04	221.501	216.832	0	4.73061	up	0	3.48437	up	4.24E-119	1.13347	up
gene-SERJ2_LOCUS24926	0	0	0	8	10	11	13.004	13.3263	13.6261	1.8168	1.9153	2.7653	0	0	0	1.60E-12	8.72966	up	5.47E-17	2.99914	up	9.53E-05	5.62845	up
gene-SERJ2_LOCUS2511	5	1	4	5421	6532	4990	10224.3	9917.23	10076.7	1231.13	1251.1	1254.44	1.1735	0.2172	1.1412	4.41E-208	14.1215	up	0	3.37541	up	1.66E-117	10.6331	up
gene-SERJ2_LOCUS25113	45	48	38	268	352	261	318.72	333.603	330.08	60.8641	67.4201	65.6131	10.5617	10.4236	10.8416	0	5.46788	up	0	2.6999	up	8.27E-57	2.65359	up
gene-SERJ2_LOCUS25114	1366	1407	1103	651	742	622	15.9483	20.6558	18.3247	147.845	142.119	156.365	320.606	305.541	314.692	6.01E-225	-3.57553	down	4.09E-102	-2.65507	down	1.05E-66	-1.03506	down
gene-SERJ2_LOCUS25301	6	3	4	290	341	253	177.149	186.346	175.964	65.8604	65.3132	63.602	1.4082	0.6515	1.1412	1.06E-83	7.93613	up	7.22E-115	1.82985	up	1.26E-45	5.99254	up
gene-SERJ2_LOCUS25376	2	4	6	19	17	12	10.305	9.5505	8.4576	4.315	3.2561	3.0167	0.4694	0.8686	1.7118	1.04E-13	3.78993	up	2.03E-07	1.77811	up	0.00530052	1.88897	up
gene-SERJ2_LOCUS25444	0	0	0	33	47	31	37.2944	29.3179	34.535	7.4945	9.0021	7.7931	0	0	0	1.33E-16	10.0662	up	6.81E-33	2.40709	up	4.49E-09	7.54143	up
gene-SERJ2_LOCUS25514	3	2	4	5823	6872	5316	10545.2	10885.6	10650.9	1322.43	1316.22	1336.4	0.7041	0.4343	1.1412	1.45E-193	14.3603	up	0	3.37328	up	1.01E-110	10.8742	up
gene-SERJ2_LOCUS25637	4	9	3	19	29	19	18.8926	13.9926	18.5596	4.315	5.5545	4.7764	0.9388	1.9544	0.8559	1.89E-23	4.24756	up	2.00E-15	2.16001	up	0.000516308	1.9788	up
gene-SERJ2_LOCUS25690	9	9	4	391	477	344	151.386	133.263	143.543	88.7979	91.3619	86.4786	2.1123	1.9544	1.1412	6.55E-102	6.84259	up	3.18E-39	1.03994	up	5.97E-68	5.68917	up
gene-SERJ2_LOCUS25757	0	0	0	31	28	18	13.4947	14.8811	12.6863	7.0402	5.363	4.525	0	0	0	1.25E-12	8.77034	up	4.33E-09	1.63693	up	9.29E-08	7.01933	up
gene-SERJ2_LOCUS25832	1	1	1	545	681	533	362.639	372.471	362.265	123.772	130.435	133.992	0.2347	0.2172	0.2853	4.01E-39	11.076	up	7.33E-217	1.86044	up	3.28E-26	9.10284	up
gene-SERJ2_LOCUS25857	41	45	38	113	112	87	0	0	0	25.6628	21.4519	21.871	9.6229	9.7721	10.8416	5.32E-09	-7.35265	down	1.64E-12	-8.70116	down	1.74E-08	1.23775	up
gene-SERJ2_LOCUS26058	3	2	1	23	23	27	56.4324	49.0853	55.6789	5.2234	4.4053	6.7876	0.7041	0.4343	0.2853	5.30E-33	7.307	up	6.70E-70	3.67735	up	2.25E-06	3.53398	up
gene-SERJ2_LOCUS26333	0	1	0	8	9	8	5.8886	5.1084	5.1685	1.8168	1.7238	2.0111	0	0.2172	0	4.57E-07	6.46026	up	3.84E-05	1.90685	up	0.00302911	4.44381	up
gene-SERJ2_LOCUS26354	1758	1936	1417	766	942	620	32.1419	26.2084	27.9569	173.962	180.425	155.863	412.61	420.418	404.278	5.54E-289	-3.32948	down	2.07E-93	-2.20955	down	1.42E-106	-1.23067	down
gene-SERJ2_LOCUS26373	0	0	0	6	11	6	6.6247	3.7758	5.4034	1.3626	2.1069	1.5083	0	0	0	8.34E-09	7.38402	up	4.08E-05	2.00144	up	0.000470603	5.25918	up
gene-SERJ2_LOCUS26407	7	5	5	13	27	15	8.3422	6.4411	4.9336	2.9524	5.1714	3.7709	1.6429	1.0858	1.4265	1.71E-08	2.76817	up	0.00554712	1.07157	up	0.00913264	1.57776	up
gene-SERJ2_LOCUS26663	1	0	0	78	70	63	5.6432	5.7747	5.6384	17.7142	13.4074	15.8376	0.2347	0	0	3.06E-07	6.53983	up	9.91E-05	-1.09583	down	2.72E-09	7.52397	up
gene-SERJ2_LOCUS26734	0	0	0	50	51	45	17.9111	16.6579	17.15	11.3552	9.7683	11.3126	0	0	0	1.32E-13	9.10071	up	3.35E-06	1.03806	up	3.92E-10	7.95235	up
gene-SERJ2_LOCUS26787	0	0	0	7	6	4	6.87	11.5495	7.9877	1.5897	1.1492	1.0056	0	0	0	8.82E-11	8.13897	up	1.56E-11	3.18395	up	0.00233772	4.84202	up
gene-SERJ2_LOCUS26819	1	4	4	20	22	26	9.8143	11.3274	6.1082	4.5421	4.2138	6.5362	0.2347	0.8686	1.1412	8.45E-13	4.15795	up	0.000363239	1.21205	up	1.86E-05	2.83641	up
gene-SERJ2_LOCUS26948	0	3	3	18	19	20	15.9483	14.4369	15.7405	4.0879	3.6392	5.0278	0	0.6515	0.8559	1.02E-17	5.50013	up	6.84E-15	2.22799	up	5.38E-05	3.16214	up
gene-SERJ2_LOCUS27040	0	1	0	16	23	12	7.1154	7.1074	9.3973	3.6337	4.4053	3.0167	0	0.2172	0	2.74E-08	7.00862	up	6.24E-05	1.44	up	7.27E-05	5.44851	up
gene-SERJ2_LOCUS27087	5	7	6	33	41	30	59.1313	59.3022	53.3296	7.4945	7.8529	7.5417	1.1735	1.5201	1.7118	8.19E-58	5.81495	up	1.38E-71	3.26582	up	3.98E-07	2.43282	up
gene-SERJ2_LOCUS2725	0	0	1	47	67	49	2.9443	3.1095	3.524	10.6739	12.8328	12.3182	0	0	0.2853	1.64E-05	5.70735	up	7.89E-06	-1.54366	down	2.19E-08	7.13823	up
gene-SERJ2_LOCUS27273	1	0	1	1976	2315	1774	1121.04	1104.09	1123.68	448.759	443.402	445.968	0.2347	0	0.2853	1.41E-37	13.2699	up	0	1.68363	up	6.42E-28	11.4734	up
gene-SERJ2_LOCUS27360	24487	26383	20202	9394	11326	8588	471.088	446.21	446.136	2133.42	2169.32	2158.95	5747.2	5729.28	5763.74	0	-3.14442	down	0	-1.88524	down	0	-1.37203	down
gene-SERJ2_LOCUS2766	0	0	0	13	9	9	29.1976	24.4316	26.7823	2.9524	1.7238	2.2625	0	0	0	1.49E-15	9.736	up	4.55E-36	3.91046	up	6.34E-05	5.72499	up
gene-SERJ2_LOCUS27666	0	1	0	45	61	45	19.874	21.9884	22.7884	10.2197	11.6836	11.3126	0	0.2172	0	5.53E-12	8.46299	up	2.19E-10	1.32036	up	3.90E-08	7.02886	up
gene-SERJ2_LOCUS27732	0	0	0	29	24	27	25.7626	17.3242	22.5535	6.586	4.5968	6.7876	0	0	0	1.35E-14	9.44049	up	3.15E-19	2.2409	up	6.04E-08	7.09592	up
gene-SERJ2_LOCUS27857	0	0	0	24	27	23	8.8329	9.3284	7.9877	5.4505	5.1714	5.782	0	0	0	8.56E-11	8.11873	up	0.0010752	1.03833	up	1.13E-07	6.96959	up
gene-SERJ2_LOCUS2787	1	0	0	46	61	67	38.0305	42.2	37.5891	10.4468	11.6836	16.8432	0.2347	0	0	1.89E-14	9.3292	up	1.89E-28	1.97203	up	1.31E-08	7.25189	up
gene-SERJ2_LOCUS27897	0	0	0	215	275	181	83.1764	76.6264	77.2927	48.8275	52.672	45.5018	0	0	0	8.35E-21	11.2973	up	3.68E-23	1.04366	up	1.64E-16	10.1384	up
gene-SERJ2_LOCUS28158	5	8	3	30	32	32	10.7958	12.66	13.861	6.8131	6.1291	8.0445	1.1735	1.7373	0.8559	1.09E-17	3.79025	up	1.14E-05	1.20257	up	1.36E-06	2.48248	up
gene-SERJ2_LOCUS2836	0	0	0	20	29	29	8.0968	8.8842	10.5719	4.5421	5.5545	7.2903	0	0	0	5.44E-11	8.19389	up	0.00108254	1.03417	up	7.85E-08	7.0507	up
gene-SERJ2_LOCUS2843	4	1	0	39	67	50	41.4655	40.4232	43.4624	8.8571	12.8328	12.5696	0.9388	0.2172	0	6.34E-27	7.20905	up	4.21E-37	2.22751	up	3.49E-11	4.86858	up
gene-SERJ2_LOCUS2845	5	10	10	150	204	143	73.3621	71.7401	69.7748	34.0657	39.073	35.9489	1.1735	2.1716	2.8531	3.68E-75	5.6629	up	1.74E-31	1.33425	up	4.00E-37	4.21255	up
gene-SERJ2_LOCUS2914	196	189	159	64	63	45	1.9629	1.1105	1.1747	14.5347	12.0667	11.3126	46.002	41.0429	45.3636	2.41E-32	-4.45681	down	1.57E-10	-2.81016	down	2.32E-24	-1.75797	down
gene-SERJ2_LOCUS2947	6	7	7	38	48	44	24.7812	20.8779	20.2042	8.63	9.1937	11.0612	1.4082	1.5201	1.9971	5.00E-30	4.27594	up	5.93E-13	1.55381	up	3.90E-09	2.60952	up
gene-SERJ2_LOCUS3014	5	4	4	114	148	97	85.3846	81.0685	84.8105	25.8899	28.3471	24.3849	1.1735	0.8686	1.1412	8.78E-61	6.83239	up	3.22E-66	2.02902	up	1.25E-25	4.68612	up
gene-SERJ2_LOCUS3020	0	1	1	6	8	14	4.4164	8.2179	5.4034	1.3626	1.5323	3.5195	0	0.2172	0.2853	3.29E-07	5.74047	up	4.86E-05	1.89449	up	0.00528409	3.74641	up
gene-SERJ2_LOCUS307	0	0	0	24	21	28	14.2308	12.66	17.8548	5.4505	4.0222	7.039	0	0	0	5.89E-13	8.89077	up	1.08E-10	1.81862	up	1.26E-07	6.97081	up
gene-SERJ2_LOCUS3261	0	0	0	14	17	15	14.4761	13.1042	15.7405	3.1795	3.2561	3.7709	0	0	0	7.60E-13	8.8445	up	1.74E-15	2.45062	up	4.16E-06	6.28444	up
gene-SERJ2_LOCUS3268	0	0	0	13	13	11	13.4947	8.44	11.7466	2.9524	2.4899	2.7653	0	0	0	9.50E-12	8.4769	up	1.36E-11	2.39632	up	1.91E-05	5.97052	up
gene-SERJ2_LOCUS3276	150	231	152	721	826	588	378.342	393.127	392.102	163.743	158.207	147.818	35.2056	50.1635	43.3664	2.44E-210	3.69134	up	1.40E-185	1.66737	up	9.36E-81	1.90932	up
gene-SERJ2_LOCUS3299	1166	1281	966	20	23	9	0	0	0.2349	4.5421	4.4053	2.2625	273.665	278.18	275.605	1.95E-20	-11.1678	down	0.000150706	-5.1282	down	6.97E-188	-6.13064	down
gene-SERJ2_LOCUS3455	4	2	3	21	25	16	17.6658	14.4369	18.0898	4.7692	4.7884	4.0223	0.9388	0.4343	0.8559	4.79E-21	5.03519	up	5.34E-16	2.23615	up	6.60E-05	2.67792	up
gene-SERJ2_LOCUS3490	0	1	1	13	13	21	23.309	20.4337	24.198	2.9524	2.4899	5.2792	0	0.2172	0.2853	7.32E-13	7.64468	up	1.94E-27	3.0598	up	0.000274277	4.49203	up
gene-SERJ2_LOCUS3628	0	2	0	16	20	13	7.1154	7.1074	6.1082	3.6337	3.8307	3.2681	0	0.4343	0	1.08E-07	5.91266	up	0.000637065	1.27634	up	0.0002289	4.52675	up
gene-SERJ2_LOCUS3744	15	21	19	81	100	63	47.1088	50.8622	51.92	18.3955	19.1534	15.8376	3.5206	4.5603	5.4208	1.82E-67	4.00622	up	3.59E-35	1.84321	up	1.20E-12	2.04457	up
gene-SERJ2_LOCUS3794	29	23	24	68	58	45	1.7175	1.1105	1.4096	15.4431	11.109	11.3126	6.8064	4.9946	6.8473	0.00161965	-1.62333	down	2.18E-10	-2.80696	down	0.000419994	1.07364	up
gene-SERJ2_LOCUS3800	0	0	0	58	55	50	1.9629	1.3326	1.4096	13.1721	10.5344	12.5696	0	0	0	7.78E-05	5.63816	up	1.26E-09	-2.59036	down	1.49E-10	8.11317	up
gene-SERJ2_LOCUS3844	236	246	192	975	1105	888	437.474	419.779	409.487	221.427	211.645	223.235	55.3902	53.4209	54.7786	0	3.4703	up	9.40E-142	1.31017	up	9.77E-140	2.04757	up
gene-SERJ2_LOCUS3862	3468	3547	2744	9562	11581	8605	3637.68	3810.44	3635.81	2171.58	2218.16	2163.22	813.954	770.26	782.878	0	2.74427	up	8.38E-256	1.11861	up	0	1.51292	up
gene-SERJ2_LOCUS3936	0	0	0	31	46	25	364.602	361.366	356.392	7.0402	8.8106	6.2848	0	0	0	2.43E-29	13.4889	up	0	5.94974	up	9.92E-09	7.41106	up
gene-SERJ2_LOCUS3947	13	17	14	328	385	306	211.989	229.657	230.938	74.4903	73.7407	76.9257	3.0512	3.6917	3.9943	1.36E-178	6.49557	up	5.18E-146	1.94155	up	2.15E-74	4.44152	up
gene-SERJ2_LOCUS3981	2	2	2	132	160	125	78.0239	75.0717	71.8892	29.9778	30.6455	31.4239	0.4694	0.4343	0.5706	8.96E-38	7.78893	up	2.09E-45	1.65003	up	9.82E-22	6.02598	up
gene-SERJ2_LOCUS3987	0	0	0	10	9	9	11.7772	8.2179	9.3973	2.271	1.7238	2.2625	0	0	0	3.17E-11	8.2817	up	2.81E-11	2.60083	up	0.000118086	5.5759	up
gene-SERJ2_LOCUS4027	78	113	74	49	45	35	1.9629	3.3316	3.0541	11.1281	8.619	8.7987	18.3069	24.5389	21.1126	9.58E-14	-2.41234	down	0.000264375	-1.40326	down	1.27E-06	-1.12472	down
gene-SERJ2_LOCUS4083	13	16	10	140	169	119	55.2056	50.8622	64.1365	31.7947	32.3693	29.9155	3.0512	3.4745	2.8531	2.57E-71	4.68631	up	1.07E-20	1.21143	up	2.08E-32	3.36141	up
gene-SERJ2_LOCUS4168	0	0	0	67	75	52	72.8714	73.5169	80.1118	15.216	14.3651	13.0723	0	0	0	1.43E-20	11.2323	up	4.73E-83	2.76548	up	3.30E-11	8.35207	up
gene-SERJ2_LOCUS4249	482	536	440	1220	1372	1121	2631.47	2763.88	2674.47	277.068	262.785	281.81	113.127	116.397	125.534	0	5.02811	up	0	3.65888	up	7.05E-82	1.25622	up
gene-SERJ2_LOCUS4256	2675	2745	2177	1153	1271	972	4394.85	4570.04	4401.45	261.852	243.44	244.352	627.834	596.099	621.11	0	3.37453	up	0	4.51729	up	1.33E-153	-1.25575	down
gene-SERJ2_LOCUS4266	3	1	1	35	31	18	16.1936	11.3274	11.5117	7.9487	5.9376	4.525	0.7041	0.2172	0.2853	6.15E-15	5.52074	up	6.11E-07	1.43354	up	4.85E-07	3.97153	up
gene-SERJ2_LOCUS4280	23	26	14	84	101	73	32.878	38.2021	35.0049	19.0768	19.345	18.3516	5.3982	5.6461	3.9943	6.56E-46	3.31867	up	5.31E-15	1.26262	up	7.94E-13	1.94472	up
gene-SERJ2_LOCUS4303	9	10	3	25	48	31	17.4204	18.6569	17.6199	5.6776	9.1937	7.7931	2.1123	2.1716	0.8559	4.39E-25	3.85575	up	4.93E-11	1.59594	up	4.95E-06	2.14975	up
gene-SERJ2_LOCUS4334	0	0	0	48	50	33	26.9894	27.5411	28.8966	10.901	9.5767	8.2959	0	0	0	9.84E-16	9.79164	up	3.22E-21	1.89202	up	1.09E-09	7.78475	up
gene-SERJ2_LOCUS4424	81	105	85	37	50	25	2.6989	2.4432	3.524	8.4029	9.5767	6.2848	19.011	22.8016	24.251	2.54E-14	-2.41272	down	0.00456326	-1.13685	down	5.01E-09	-1.38218	down
gene-SERJ2_LOCUS4428	0	0	0	64	75	58	27.7255	28.2074	25.3727	14.5347	14.3651	14.5807	0	0	0	1.30E-15	9.75474	up	4.58E-12	1.26437	up	2.77E-11	8.37787	up
gene-SERJ2_LOCUS4444	0	0	0	56	74	58	27.4801	30.8727	26.0775	12.7179	14.1735	14.5807	0	0	0	8.81E-16	9.81052	up	6.41E-14	1.38831	up	4.29E-11	8.30964	up
gene-SERJ2_LOCUS4457	6	15	9	244	306	249	98.3886	97.2822	93.503	55.4136	58.6095	62.5964	1.4082	3.2574	2.5677	4.13E-96	5.83023	up	2.84E-29	1.07339	up	1.71E-56	4.64505	up
gene-SERJ2_LOCUS4570	48	25	28	182	235	177	0	0.4442	0.2349	41.3331	45.0106	44.4962	11.2658	5.429	7.9886	1.04E-06	-4.62191	down	1.19E-16	-7.18388	down	1.05E-33	2.45736	up
gene-SERJ2_LOCUS4620	0	0	0	21	30	20	54.2241	51.7506	48.8659	4.7692	5.746	5.0278	0	0	0	1.16E-18	10.6832	up	5.64E-68	3.66731	up	1.70E-07	6.89717	up
gene-SERJ2_LOCUS4671	23	21	19	53	59	30	19.3833	17.5463	16.4452	12.0366	11.3005	7.5417	5.3982	4.5603	5.4208	3.20E-18	2.31755	up	8.35E-07	1.13708	up	0.00170337	1.06308	up
gene-SERJ2_LOCUS4714	0	0	0	38	54	45	39.748	37.0916	44.872	8.63	10.3429	11.3126	0	0	0	1.74E-17	10.3352	up	1.48E-38	2.3684	up	7.19E-10	7.85503	up
gene-SERJ2_LOCUS4739	1	0	0	421	483	345	946.346	1010.14	1001.75	95.6111	92.5111	86.7299	0.2347	0	0	1.90E-31	13.9783	up	0	3.78652	up	2.06E-16	10.0777	up
gene-SERJ2_LOCUS484	0	2	0	28	39	32	16.9297	15.1032	14.3309	6.3589	7.4698	8.0445	0	0.4343	0	4.31E-11	7.0971	up	9.32E-09	1.44445	up	1.37E-06	5.5439	up
gene-SERJ2_LOCUS4919	140	119	90	672	796	625	278.236	265.194	264.064	152.614	152.461	157.119	32.8586	25.8418	25.6775	0	3.77085	up	6.25E-85	1.16553	up	7.27E-121	2.49291	up
gene-SERJ2_LOCUS4966	14	33	23	60	62	65	26.9894	29.7621	35.2398	13.6263	11.8751	16.3404	3.2859	7.1662	6.562	5.09E-35	2.95606	up	6.56E-16	1.50938	up	1.30E-05	1.33838	up
gene-SERJ2_LOCUS5051	7	1	7	71	69	59	40.7294	43.0885	39.2337	16.1244	13.2159	14.8321	1.6429	0.2172	1.9971	3.32E-44	5.59353	up	2.49E-29	1.84498	up	1.65E-15	3.63099	up
gene-SERJ2_LOCUS5165	1	0	0	17	22	20	20.6101	19.5453	17.385	3.8608	4.2138	5.0278	0.2347	0	0	1.59E-11	8.29328	up	1.80E-20	2.50199	up	2.61E-05	5.68242	up
gene-SERJ2_LOCUS5177	11	6	6	163	174	140	60.1127	61.5232	59.4378	37.0181	33.327	35.1948	2.5817	1.3029	1.7118	1.24E-65	5.53755	up	2.60E-21	1.1419	up	9.19E-36	4.28353	up
gene-SERJ2_LOCUS5279	0	0	0	73	82	77	28.9523	28.8737	37.1193	16.5786	15.7058	19.3571	0	0	0	2.66E-16	9.97753	up	1.54E-12	1.24546	up	5.99E-12	8.62227	up
gene-SERJ2_LOCUS5332	15	15	2	136	168	130	56.4324	51.0843	52.8597	30.8862	32.1778	32.6808	3.5206	3.2574	0.5706	3.87E-66	4.89031	up	3.00E-18	1.10331	up	7.93E-33	3.67796	up
gene-SERJ2_LOCUS5345	5	7	2	29	34	27	10.5504	9.1063	12.6863	6.586	6.5122	6.7876	1.1735	1.5201	0.5706	2.22E-15	3.7743	up	0.000238064	1.06087	up	1.37E-06	2.60444	up
gene-SERJ2_LOCUS5391	10	11	11	78	97	62	46.3727	43.5327	51.4501	17.7142	18.5788	15.5863	2.347	2.3887	3.1384	3.11E-60	4.70125	up	5.62E-32	1.79835	up	1.69E-16	2.78455	up
gene-SERJ2_LOCUS5405	8	8	2	28	51	33	17.9111	14.2148	17.15	6.3589	9.7683	8.2959	1.8776	1.7373	0.5706	6.82E-23	4.01737	up	3.40E-08	1.36065	up	1.64E-07	2.54567	up
gene-SERJ2_LOCUS5495	4	3	1	9	16	18	9.0783	7.5516	8.4576	2.0439	3.0646	4.525	0.9388	0.6515	0.2853	2.90E-12	4.21155	up	1.96E-06	1.75344	up	0.0025632	2.35781	up
gene-SERJ2_LOCUS5564	70	61	52	210	229	196	90.7825	87.7317	102.195	47.692	43.8614	49.2727	16.4293	13.2466	14.8359	2.03E-112	3.17609	up	2.47E-39	1.35894	up	3.88E-25	1.70506	up
gene-SERJ2_LOCUS5604	28	18	17	195	300	209	90.7825	81.0685	85.9851	44.2854	57.4603	52.5407	6.5717	3.9088	4.8502	5.88E-110	4.59153	up	9.00E-25	1.0954	up	1.21E-49	3.38049	up
gene-SERJ2_LOCUS5620	3	3	4	163	149	131	73.1167	79.0696	73.0639	37.0181	28.5386	32.9322	0.7041	0.6515	1.1412	2.56E-50	7.05461	up	1.83E-38	1.56106	up	2.37E-27	5.38267	up
gene-SERJ2_LOCUS566	0	0	0	49	72	64	32.3873	27.0969	32.8905	11.1281	13.7905	16.089	0	0	0	3.48E-16	9.936	up	8.85E-17	1.53388	up	5.17E-11	8.2911	up
gene-SERJ2_LOCUS5748	0	0	0	23	26	23	19.6287	13.1042	16.2103	5.2234	4.9799	5.782	0	0	0	2.55E-13	9.01688	up	3.86E-13	1.97515	up	1.39E-07	6.93156	up
gene-SERJ2_LOCUS5841	41	34	33	99	131	95	52.9974	53.9716	56.8536	22.4834	25.091	23.8822	9.6229	7.3834	9.4151	8.48E-69	3.1593	up	7.19E-31	1.55482	up	2.78E-11	1.48861	up
gene-SERJ2_LOCUS5846	0	0	0	8	7	8	8.5875	10.2169	6.3432	1.8168	1.3407	2.0111	0	0	0	1.34E-10	8.0646	up	7.16E-10	2.66596	up	0.000391346	5.29765	up
gene-SERJ2_LOCUS5866	11	16	9	33	36	27	19.874	22.6548	22.7884	7.4945	6.8952	6.7876	2.5817	3.4745	2.5677	1.91E-29	3.42504	up	5.69E-18	1.987	up	0.00147027	1.32849	up
gene-SERJ2_LOCUS5930	0	0	0	243	283	210	172.732	167.023	173.85	55.1864	54.2042	52.7921	0	0	0	5.72E-25	12.4131	up	1.19E-130	2.02192	up	5.70E-17	10.2778	up
gene-SERJ2_LOCUS5935	0	0	0	82	115	75	53.7334	51.9727	55.209	18.6226	22.0265	18.8543	0	0	0	7.48E-19	10.7387	up	1.39E-36	1.78766	up	1.50E-12	8.83416	up
gene-SERJ2_LOCUS5936	0	0	0	28	36	33	41.2202	42.8664	39.9385	6.3589	6.8952	8.2959	0	0	0	1.37E-17	10.3642	up	1.79E-48	2.89408	up	1.28E-08	7.36199	up
gene-SERJ2_LOCUS6040	11	13	5	139	134	122	48.3356	43.9769	44.4022	31.5676	25.6656	30.6697	2.5817	2.8231	1.4265	8.57E-58	4.7997	up	4.68E-13	1.00271	up	3.83E-30	3.68893	up
gene-SERJ2_LOCUS6047	49	61	39	119	154	91	2.2082	3.7758	2.3493	27.0255	29.4963	22.8766	11.5005	13.2466	11.1269	1.46E-05	-1.58137	down	9.00E-21	-2.88409	down	6.52E-09	1.18965	up
gene-SERJ2_LOCUS6050	3	7	2	75	74	61	3.9257	4.4421	4.9336	17.0329	14.1735	15.3349	0.7041	1.5201	0.5706	4.00E-06	2.72473	up	1.24E-06	-1.44247	down	1.83E-16	4.04723	up
gene-SERJ2_LOCUS6081	3	11	4	35	42	36	14.4761	14.2148	18.7946	7.9487	8.0444	9.0501	0.7041	2.3887	1.1412	8.63E-22	3.96628	up	1.71E-07	1.28661	up	8.25E-08	2.57256	up
gene-SERJ2_LOCUS6190	0	0	1	79	95	71	29.6883	29.9842	31.9508	17.9413	18.1958	17.8488	0	0	0.2853	2.16E-13	8.96489	up	2.33E-11	1.12269	up	8.24E-10	7.72901	up
gene-SERJ2_LOCUS6200	2	4	8	26	27	16	20.6101	19.9895	21.6138	5.9047	5.1714	4.0223	0.4694	0.8686	2.2824	3.03E-27	4.705	up	3.82E-21	2.39402	up	0.000226613	2.17639	up
gene-SERJ2_LOCUS6221	47	60	46	217	235	170	198.985	172.798	182.777	49.2817	45.0106	42.7365	11.0311	13.0295	13.124	1.78E-232	4.41662	up	1.95E-158	2.37401	up	8.94E-29	1.92872	up
gene-SERJ2_LOCUS6239	0	0	0	152	209	146	72.8714	76.4043	72.829	34.5199	40.0307	36.7031	0	0	0	1.78E-20	11.2048	up	9.30E-33	1.35445	up	3.05E-15	9.73559	up
gene-SERJ2_LOCUS6286	0	0	0	123	133	75	39.2573	37.7579	39.7035	27.9339	25.4741	18.8543	0	0	0	2.66E-17	10.2754	up	1.89E-11	1.04348	up	2.53E-13	9.11545	up
gene-SERJ2_LOCUS6314	8	8	5	147	195	124	55.4509	55.0822	54.2693	33.3844	37.3492	31.1725	1.8776	1.7373	1.4265	5.27E-60	5.53366	up	8.32E-17	1.04717	up	2.93E-34	4.37122	up
gene-SERJ2_LOCUS633	101	105	63	180	243	178	3.6804	3.5537	3.0541	40.8788	46.5429	44.7476	23.7051	22.8016	17.9742	1.54E-12	-2.13739	down	6.36E-37	-3.3243	down	5.98E-12	1.07004	up
gene-SERJ2_LOCUS6334	76	78	81	38	46	38	1.4721	1.3326	0.9397	8.63	8.8106	9.5529	17.8375	16.9383	23.1097	2.98E-15	-3.42776	down	2.57E-07	-2.48911	down	1.40E-05	-1.05001	down
gene-SERJ2_LOCUS6415	1	0	0	24	41	28	2.4536	1.1105	1.6445	5.4505	7.8529	7.039	0.2347	0	0	0.000679553	4.81786	up	0.000672307	-1.62323	down	1.44E-06	6.32358	up
gene-SERJ2_LOCUS645	13	9	11	241	307	208	15.4576	15.7695	16.6802	54.7322	58.8011	52.2894	3.0512	1.9544	3.1384	5.89E-21	3.0935	up	2.27E-20	-1.43347	down	5.58E-55	4.41686	up
gene-SERJ2_LOCUS6514	0	0	0	99	120	96	43.6737	39.7569	41.583	22.4834	22.9841	24.1335	0	0	0	1.26E-17	10.3737	up	1.12E-16	1.20538	up	3.35E-13	9.05603	up
gene-SERJ2_LOCUS652	1	2	0	327	438	302	145.988	153.475	151.766	74.2632	83.8921	75.9201	0.2347	0.4343	0	1.08E-30	9.79453	up	1.61E-57	1.30391	up	3.66E-22	8.37629	up
gene-SERJ2_LOCUS6533	61	70	49	26	30	30	1.9629	1.9989	1.8795	5.9047	5.746	7.5417	14.317	15.2011	13.98	5.59E-10	-2.38078	down	0.00360961	-1.34882	down	3.59E-05	-1.14947	down
gene-SERJ2_LOCUS6548	10	7	0	84	92	73	36.5584	32.2053	33.1254	19.0768	17.6212	18.3516	2.347	1.5201	0	1.45E-40	5.14767	up	1.75E-14	1.24854	up	2.89E-19	3.79167	up
gene-SERJ2_LOCUS6661	5	4	4	58	64	46	20.8554	21.7663	26.7823	13.1721	12.2582	11.564	1.1735	0.8686	1.1412	7.47E-29	4.97627	up	3.93E-10	1.26661	up	1.86E-13	3.5954	up
gene-SERJ2_LOCUS678	0	0	0	8	7	7	12.5133	11.1053	10.1021	1.8168	1.3407	1.7597	0	0	0	8.37E-12	8.48321	up	7.05E-15	3.15174	up	0.000516308	5.2282	up
gene-SERJ2_LOCUS679	0	0	0	82	96	56	59.8674	53.0832	55.444	18.6226	18.3873	14.0779	0	0	0	4.53E-19	10.8032	up	6.14E-45	2.06958	up	6.47E-12	8.61534	up
gene-SERJ2_LOCUS6843	34	46	25	95	119	100	0	0	0	21.5749	22.7926	25.1391	7.9799	9.9893	7.1326	2.42E-08	-7.09246	down	1.52E-12	-8.71103	down	6.03E-11	1.49734	up
gene-SERJ2_LOCUS6892	21	21	13	64	64	52	22.8183	24.4316	27.4871	14.5347	12.2582	13.0723	4.9288	4.5603	3.709	4.16E-31	3.00666	up	5.17E-11	1.2708	up	1.62E-07	1.62561	up
gene-SERJ2_LOCUS6962	0	0	0	9	10	8	7.6061	6.6632	8.4576	2.0439	1.9153	2.0111	0	0	0	3.12E-10	7.91336	up	3.84E-08	2.2892	up	0.000153781	5.51264	up
gene-SERJ2_LOCUS7021	0	0	0	13	18	8	9.0783	11.9937	12.6863	2.9524	3.4476	2.0111	0	0	0	8.48E-12	8.48925	up	2.01E-11	2.34579	up	1.64E-05	6.01803	up
gene-SERJ2_LOCUS712	0	1	0	52	56	47	17.9111	21.7663	16.9151	11.8094	10.7259	11.8154	0	0.2172	0	1.87E-11	8.27275	up	6.94E-07	1.08767	up	3.05E-08	7.0743	up
gene-SERJ2_LOCUS7123	0	1	0	152	175	130	87.5929	100.836	101.726	34.5199	33.5185	32.6808	0	0.2172	0	1.49E-18	10.6295	up	2.48E-64	1.88776	up	3.74E-12	8.62869	up
gene-SERJ2_LOCUS7161	5	3	1	25	28	22	14.4761	13.9926	16.6802	5.6776	5.363	5.5306	1.1735	0.6515	0.2853	1.44E-19	4.88959	up	1.82E-11	1.8071	up	4.05E-06	2.97454	up
gene-SERJ2_LOCUS7200	2	0	0	146	180	99	120.716	119.937	122.4	33.1573	34.4762	24.8877	0.4694	0	0	5.74E-22	10.0648	up	6.78E-103	2.32001	up	1.77E-12	7.62484	up
gene-SERJ2_LOCUS7208	2	3	8	26	30	27	15.2122	11.9937	10.1021	5.9047	5.746	6.7876	0.4694	0.6515	2.2824	3.39E-17	4.06476	up	1.22E-06	1.37996	up	6.32E-06	2.56363	up
gene-SERJ2_LOCUS7354	21	21	20	78	95	74	45.1459	39.0906	35.4747	17.7142	18.1958	18.6029	4.9288	4.5603	5.7061	3.82E-52	3.50569	up	6.59E-21	1.49395	up	4.32E-12	1.89724	up
gene-SERJ2_LOCUS7485	0	0	0	101	118	97	51.0345	48.6411	51.92	22.9376	22.6011	24.3849	0	0	0	1.46E-18	10.6524	up	5.47E-27	1.47878	up	3.23E-13	9.0621	up
gene-SERJ2_LOCUS7504	0	0	0	44	39	31	17.6658	13.9926	11.9815	9.9926	7.4698	7.7931	0	0	0	7.67E-13	8.85381	up	8.11E-06	1.14913	up	3.44E-09	7.59303	up
gene-SERJ2_LOCUS754	0	0	0	14	13	11	4.9072	6.6632	3.9938	3.1795	2.4899	2.7653	0	0	0	8.94E-09	7.37429	up	0.00408614	1.25484	up	1.60E-05	6.00978	up
gene-SERJ2_LOCUS7595	0	0	0	79	82	59	34.5955	32.8716	29.1316	17.9413	15.7058	14.8321	0	0	0	2.12E-16	10.0025	up	4.34E-15	1.35343	up	1.04E-11	8.53588	up
gene-SERJ2_LOCUS7602	18	29	16	125	166	137	96.4257	95.5054	89.979	28.3881	31.7947	34.4406	4.2247	6.2976	4.5649	2.60E-118	4.72434	up	8.30E-68	1.93767	up	7.77E-28	2.6773	up
gene-SERJ2_LOCUS7660	0	0	0	212	261	186	317.984	311.836	319.743	48.1462	49.9905	46.7588	0	0	0	1.51E-28	13.2999	up	0	3.06888	up	1.90E-16	10.1161	up
gene-SERJ2_LOCUS7678	0	0	0	32	27	11	12.0225	12.4379	11.7466	7.2674	5.1714	2.7653	0	0	0	4.13E-12	8.58779	up	1.87E-07	1.59876	up	2.67E-07	6.8693	up
gene-SERJ2_LOCUS7720	9	12	9	49	35	32	15.9483	15.7695	14.8007	11.1281	6.7037	8.0445	2.1123	2.6059	2.5677	7.12E-21	3.19352	up	1.20E-06	1.21461	up	7.47E-06	1.86919	up
gene-SERJ2_LOCUS7759	0	0	0	5	11	5	6.87	4.8863	5.6384	1.1355	2.1069	1.257	0	0	0	3.38E-09	7.52511	up	2.45E-06	2.27749	up	0.00086597	5.11742	up
gene-SERJ2_LOCUS7901	52	36	34	18	20	17	17.6658	18.4348	18.3247	4.0879	3.8307	4.2736	12.2046	7.8177	9.7004	1.46E-09	1.39315	up	7.27E-20	2.52459	up	0.000442734	-1.24481	down
gene-SERJ2_LOCUS7987	1	1	2	129	139	118	52.752	47.0864	54.0344	29.2965	26.6233	29.6642	0.2347	0.2172	0.5706	8.70E-26	7.82401	up	8.81E-20	1.20898	up	2.30E-17	6.50308	up
gene-SERJ2_LOCUS7993	201	223	174	88	100	104	2.9443	5.3305	2.8192	19.9852	19.1534	26.1447	47.1755	48.4263	49.6431	5.46E-36	-3.17819	down	3.92E-13	-2.17736	down	1.43E-13	-1.12039	down
gene-SERJ2_LOCUS8050	0	0	0	217	266	171	183.773	193.454	185.831	49.2817	50.9482	42.9879	0	0	0	1.71E-25	12.5468	up	2.95E-158	2.32931	up	2.17E-16	10.101	up
gene-SERJ2_LOCUS8081	243	251	194	18	29	21	1.4721	0.4442	1.8795	4.0879	5.5545	5.2792	57.0331	54.5067	55.3492	3.44E-37	-4.96194	down	0.00391063	-1.63363	down	1.79E-57	-3.43403	down
gene-SERJ2_LOCUS810	0	0	0	15	19	16	9.3236	6.8853	6.5781	3.4066	3.6392	4.0223	0	0	0	3.21E-10	7.91529	up	0.000114025	1.40107	up	2.30E-06	6.40236	up
gene-SERJ2_LOCUS8111	47	54	40	455	548	403	221.313	201.894	204.861	103.333	104.961	101.311	11.0311	11.7265	11.4122	3.89E-258	4.71502	up	1.15E-87	1.37828	up	1.37E-102	3.22328	up
gene-SERJ2_LOCUS820	15	15	5	31	30	29	159.483	149.477	150.357	7.0402	5.746	7.2903	3.5206	3.2574	1.4265	1.07E-132	6.27555	up	1.86E-183	4.89031	up	0.00330324	1.29658	up
gene-SERJ2_LOCUS8215	17	17	14	39	58	40	18.6472	19.3232	20.674	8.8571	11.109	10.0556	3.99	3.6917	3.9943	3.87E-24	2.84907	up	1.58E-09	1.32145	up	5.07E-05	1.41225	up
gene-SERJ2_LOCUS8281	13	20	18	180	206	191	132.493	124.157	128.038	40.8788	39.4561	48.0157	3.0512	4.3432	5.1355	1.15E-139	5.47426	up	8.55E-91	1.95072	up	1.17E-42	3.41282	up
gene-SERJ2_LOCUS8382	957	935	663	401	452	350	330.988	328.716	334.778	91.069	86.5736	87.9869	224.612	203.043	189.157	5.81E-89	1.20256	up	2.17E-271	2.26565	up	1.47E-50	-1.17518	down
gene-SERJ2_LOCUS8411	7	15	3	213	233	195	86.8568	79.5138	89.0393	48.3733	44.6275	49.0213	1.6429	3.2574	0.8559	9.45E-83	5.91543	up	1.76E-31	1.20912	up	7.98E-46	4.59749	up
gene-SERJ2_LOCUS8446	0	0	0	514	658	490	1004.01	1045.45	1008.56	116.732	126.03	123.182	0	0	0	5.35E-36	14.9878	up	0	3.42209	up	5.39E-21	11.4519	up
gene-SERJ2_LOCUS8452	0	0	0	20	29	31	12.5133	15.9916	19.7343	4.5421	5.5545	7.7931	0	0	0	2.93E-13	9.00328	up	6.19E-11	1.80593	up	6.49E-08	7.09053	up
gene-SERJ2_LOCUS8588	9	14	9	47	46	54	24.0451	27.0969	26.5473	10.6739	8.8106	13.5751	2.1123	3.0402	2.5677	9.32E-36	3.84328	up	2.50E-15	1.61123	up	2.69E-08	2.12759	up
gene-SERJ2_LOCUS860	0	0	0	38	31	21	18.8926	16.2137	19.0295	8.63	5.9376	5.2792	0	0	0	8.54E-14	9.16541	up	6.08E-13	1.80476	up	2.69E-08	7.24766	up
gene-SERJ2_LOCUS8638	0	0	0	104	152	96	40.7294	47.7527	46.2816	23.6189	29.1132	24.1335	0	0	0	5.55E-18	10.4853	up	1.23E-15	1.16512	up	1.30E-13	9.20414	up
gene-SERJ2_LOCUS8647	11	6	1	30	49	29	15.4576	15.1032	15.9754	6.8131	9.3852	7.2903	2.5817	1.3029	0.2853	1.20E-21	3.93791	up	7.57E-08	1.33471	up	5.55E-07	2.4916	up
gene-SERJ2_LOCUS8651	7	7	4	35	41	49	33.8594	31.0948	30.0713	7.9487	7.8529	12.3182	1.6429	1.5201	1.1412	1.62E-39	4.96135	up	1.72E-26	2.13496	up	6.81E-09	2.7257	up
gene-SERJ2_LOCUS874	54	48	34	113	98	82	4.4164	2.4432	3.0541	25.6628	18.7704	20.6141	12.674	10.4236	9.7004	0.00069717	-1.22367	down	1.50E-14	-2.363	down	7.34E-06	1.02324	up
gene-SERJ2_LOCUS8803	1	0	0	126	133	125	73.6074	62.4116	68.6002	28.6152	25.4741	31.4239	0.2347	0	0	6.66E-17	10.1219	up	1.71E-38	1.62478	up	1.70E-11	8.38811	up
gene-SERJ2_LOCUS8966	0	0	0	305	312	298	135.438	136.151	140.255	69.2669	59.7587	74.9146	0	0	0	9.56E-24	12.095	up	6.83E-55	1.38191	up	5.12E-18	10.604	up
gene-SERJ2_LOCUS8967	111	110	106	226	287	199	90.2918	85.0664	87.8646	51.3257	54.9704	50.0268	26.0522	23.8874	30.2424	9.77E-79	2.24206	up	1.02E-28	1.10762	up	4.28E-13	1.01884	up
gene-SERJ2_LOCUS900	0	0	0	46	49	20	20.6101	19.5453	21.3788	10.4468	9.3852	5.0278	0	0	0	2.31E-14	9.35154	up	2.58E-12	1.64947	up	4.54E-09	7.57996	up
gene-SERJ2_LOCUS9072	2	2	5	224	262	173	79.496	69.0748	85.9851	50.8715	50.182	43.4907	0.4694	0.4343	1.4265	3.70E-48	7.261	up	2.60E-21	1.05243	up	6.49E-33	6.09283	up
gene-SERJ2_LOCUS9113	63	52	44	130	198	116	50.2984	54.1937	50.5104	29.5236	37.9238	29.1614	14.7864	11.2922	12.5534	1.10E-53	2.52395	up	2.02E-14	1.03401	up	2.25E-12	1.37355	up
gene-SERJ2_LOCUS915	105	114	97	28	46	42	0.9814	0.2221	0.7048	6.3589	8.8106	10.5584	24.6439	24.756	27.6746	3.56E-18	-4.84426	down	5.64E-08	-3.41595	down	4.29E-12	-1.54166	down
gene-SERJ2_LOCUS9246	0	0	0	17	18	17	15.2122	11.9937	16.4452	3.8608	3.4476	4.2736	0	0	0	7.43E-13	8.85369	up	3.32E-14	2.28067	up	1.67E-06	6.46535	up
gene-SERJ2_LOCUS9259	1	0	0	248	283	229	139.118	134.818	142.134	56.322	54.2042	57.5686	0.2347	0	0	2.42E-20	11.1474	up	2.40E-82	1.66976	up	3.08E-14	9.36601	up
gene-SERJ2_LOCUS9339	4	5	1	29	46	33	13.2493	15.3253	15.2706	6.586	8.8106	8.2959	0.9388	1.0858	0.2853	1.33E-19	4.70034	up	8.51E-07	1.24628	up	9.93E-09	3.34397	up
gene-SERJ2_LOCUS9414	0	0	0	21	22	25	12.7586	13.1042	11.7466	4.7692	4.2138	6.2848	0	0	0	2.89E-12	8.64262	up	8.61E-09	1.67781	up	2.17E-07	6.86044	up
gene-SERJ2_LOCUS9461	2	0	1	21	20	18	8.3422	7.1074	6.1082	4.7692	3.8307	4.525	0.4694	0	0.2853	4.54E-09	5.40069	up	0.00243537	1.08079	up	2.81E-05	4.20736	up
gene-SERJ2_LOCUS9557	3584	3794	2756	1467	1598	1268	2999.5	3034.18	2929.37	333.163	306.072	318.764	841.18	823.898	786.302	0	2.38596	up	0	3.58779	up	1.99E-192	-1.31432	down
gene-SERJ2_LOCUS9612	15	18	10	70	79	68	52.0159	44.8653	50.2755	15.8973	15.1312	17.0946	3.5206	3.9088	2.8531	2.61E-65	4.33577	up	3.35E-38	1.97586	up	7.64E-13	2.25194	up
gene-SERJ2_LOCUS9627	0	0	0	116	108	90	75.8157	71.518	74.9433	26.3441	20.6857	22.6252	0	0	0	1.77E-20	11.2044	up	5.88E-58	2.03858	up	3.51E-13	9.05601	up
gene-SERJ2_LOCUS9629	0	0	0	274	319	226	244.377	240.984	237.516	62.2267	61.0995	56.8144	0	0	0	6.23E-27	12.9065	up	1.24E-212	2.36203	up	1.83E-17	10.4301	up
gene-SERJ2_LOCUS9648	0	0	0	54	66	50	26.008	29.0958	24.6679	12.2637	12.6413	12.5696	0	0	0	1.60E-15	9.72858	up	3.29E-14	1.45183	up	1.06E-10	8.16391	up
gene-SERJ2_LOCUS9713	76	110	100	223	244	176	130.53	123.046	144.718	50.6444	46.7344	44.2448	17.8375	23.8874	28.5305	6.54E-70	3.028	up	3.11E-83	1.84964	up	1.11E-11	1.0671	up
gene-SERJ2_LOCUS9746	444	534	382	199	250	175	13.004	12.66	12.4514	45.1938	47.8836	43.9934	104.209	115.962	108.987	1.28E-70	-2.59443	down	3.51E-18	-1.48856	down	1.99E-34	-1.21787	down
gene-SERJ2_LOCUS9801	0	0	0	14	19	7	11.5318	11.5495	10.8069	3.1795	3.6392	1.7597	0	0	0	7.76E-12	8.4919	up	1.72E-11	2.31378	up	1.51E-05	6.04871	up
gene-SERJ2_LOCUS9831	6	2	6	34	40	26	16.439	11.9937	14.3309	7.7216	7.6614	6.5362	1.4082	0.4343	1.7118	8.12E-20	4.15937	up	4.23E-07	1.31445	up	2.52E-07	2.72318	up
gene-SERJ2_LOCUS9835	0	0	0	8	12	6	20.6101	21.1	30.7761	1.8168	2.2984	1.5083	0	0	0	5.02E-15	9.58813	up	5.03E-31	4.02409	up	0.000223877	5.43587	up
gene-SERJ2_LOCUS9836	0	0	0	110	95	103	227.692	233.211	252.552	24.9815	18.1958	25.8933	0	0	0	7.53E-27	12.8878	up	4.88E-276	3.74765	up	4.18E-13	9.03971	up
gene-SERJ2_LOCUS9837	0	0	0	431	471	382	1017.01	1026.35	1009.03	97.8821	90.2127	96.0314	0	0	0	5.46E-36	14.9848	up	0	3.78909	up	1.09E-19	11.085	up
gene-SERJ2_LOCUS9838	0	0	0	45	39	21	56.4324	51.7506	53.5645	10.2197	7.4698	5.2792	0	0	0	7.10E-19	10.7455	up	1.12E-64	3.16532	up	8.48E-09	7.46168	up
gene-SERJ2_LOCUS9840	1	1	0	741	841	631	1102.64	1115.41	1136.37	168.285	161.08	158.628	0.2347	0.2172	0	1.38E-37	13.2727	up	0	3.14114	up	2.13E-21	10.0187	up
gene-SERJ2_LOCUS9918	0	0	0	28	23	20	17.9111	17.7684	16.2103	6.3589	4.4053	5.0278	0	0	0	1.27E-13	9.1065	up	2.95E-15	2.0844	up	1.61E-07	6.91396	up
gene-SERJ2_LOCUS9919	0	0	0	35	45	27	14.9668	14.4369	15.9754	7.9487	8.619	6.7876	0	0	0	4.76E-13	8.91237	up	1.42E-07	1.30895	up	6.23E-09	7.48621	up
