# Supplementary material for: Transcriptomic analysis reveals that pyruvate kinase potentially plays a key role in the differentiation of Spirometra mansoni proglottids by regulating the glycolysis pathway
Source: PLoS Negl Trop Dis. 2025 Oct 9;19(10):e0013570. doi: 10.1371/journal.pntd.0013570 (PMC12510601; doi:10.1371/journal.pntd.0013570)
Supplement: S9 Table — (XLSX) [file pntd.0013570.s009.xlsx]

## Sheet: S9_Table
S9 Table. Interactions among coexpressed metabolism-related genes among different segments of S. mansoni.
	metabolism
Query_id1	Description	Query_id2	Description	Score
gene-SERJ2_LOCUS6221	Phosphoenolpyruvate carboxykinase	ONT.2601	Glutamate dehydrogenase	819
gene-SERJ2_LOCUS6221	Phosphoenolpyruvate carboxykinase	gene-SERJ2_LOCUS24164	Pyruvate kinase	911
gene-SERJ2_LOCUS6221	Phosphoenolpyruvate carboxykinase	gene-SERJ2_LOCUS11904	Fructose-bisphosphate aldolase	157
gene-SERJ2_LOCUS6221	Phosphoenolpyruvate carboxykinase	ONT.4944	Fructose-bisphosphate aldolase	157
gene-SERJ2_LOCUS6221	Phosphoenolpyruvate carboxykinase	gene-SERJ2_LOCUS27273	Fructose-bisphosphate aldolase	157
gene-SERJ2_LOCUS6221	Phosphoenolpyruvate carboxykinase	ONT.5863	Glycogen phosphorylase	165
gene-SERJ2_LOCUS6221	Phosphoenolpyruvate carboxykinase	gene-SERJ2_LOCUS23747	L-lactate dehydrogenase	414
gene-SERJ2_LOCUS6221	Phosphoenolpyruvate carboxykinase	ONT.6970	L-lactate dehydrogenase	414
gene-SERJ2_LOCUS9713	glycogen debranching enzyme	gene-SERJ2_LOCUS10860	pyruvate kinase	202
gene-SERJ2_LOCUS9713	glycogen debranching enzyme	ONT.5863	Glycogen phosphorylase	991
gene-SERJ2_LOCUS9713	glycogen debranching enzyme	gene-SERJ2_LOCUS10686	Glyceraldehyde-3-phosphate dehydrogenase	176
gene-SERJ2_LOCUS9713	glycogen debranching enzyme	gene-SERJ2_LOCUS24164	Pyruvate kinase	437
ONT.7417	Putative tyrosinase-like protein tyr-1	gene-SERJ2_LOCUS18384	tyrosinase	927
ONT.10012	Beta-1,4-N-acetylgalactosaminyltransferase bre-4	gene-SERJ2_LOCUS5405	beta-1,6-N-acetylglucosaminyltransferase 4	211
gene-SERJ2_LOCUS16093	carbonyl reductase 1	gene-SERJ2_LOCUS24164	Pyruvate kinase	222
gene-SERJ2_LOCUS16093	carbonyl reductase 1	gene-SERJ2_LOCUS19332	adenylate kinase	230
gene-SERJ2_LOCUS16093	carbonyl reductase 1	gene-SERJ2_LOCUS10860	pyruvate kinase	158
gene-SERJ2_LOCUS16093	carbonyl reductase 1	ONT.2601	Glutamate dehydrogenase	201
gene-SERJ2_LOCUS16093	carbonyl reductase 1	gene-SERJ2_LOCUS23747	L-lactate dehydrogenase	251
gene-SERJ2_LOCUS16093	carbonyl reductase 1	ONT.6970	L-lactate dehydrogenase	251
gene-SERJ2_LOCUS16093	carbonyl reductase 1	gene-SERJ2_LOCUS10686	Glyceraldehyde-3-phosphate dehydrogenase	224
gene-SERJ2_LOCUS23747	L-lactate dehydrogenase	gene-SERJ2_LOCUS24164	Pyruvate kinase	981
ONT.6970	L-lactate dehydrogenase	gene-SERJ2_LOCUS24164	Pyruvate kinase	981
gene-SERJ2_LOCUS23747	L-lactate dehydrogenase	gene-SERJ2_LOCUS19332	adenylate kinase	439
ONT.6970	L-lactate dehydrogenase	gene-SERJ2_LOCUS19332	adenylate kinase	439
gene-SERJ2_LOCUS23747	L-lactate dehydrogenase	gene-SERJ2_LOCUS10860	pyruvate kinase	822
ONT.6970	L-lactate dehydrogenase	gene-SERJ2_LOCUS10860	pyruvate kinase	822
gene-SERJ2_LOCUS23747	L-lactate dehydrogenase	ONT.5863	Glycogen phosphorylase	245
ONT.6970	L-lactate dehydrogenase	ONT.5863	Glycogen phosphorylase	245
gene-SERJ2_LOCUS23747	L-lactate dehydrogenase	gene-SERJ2_LOCUS11904	Fructose-bisphosphate aldolase	927
gene-SERJ2_LOCUS23747	L-lactate dehydrogenase	ONT.4944	Fructose-bisphosphate aldolase	927
gene-SERJ2_LOCUS23747	L-lactate dehydrogenase	gene-SERJ2_LOCUS27273	Fructose-bisphosphate aldolase	927
ONT.6970	L-lactate dehydrogenase	gene-SERJ2_LOCUS11904	Fructose-bisphosphate aldolase	927
ONT.6970	L-lactate dehydrogenase	ONT.4944	Fructose-bisphosphate aldolase	927
ONT.6970	L-lactate dehydrogenase	gene-SERJ2_LOCUS27273	Fructose-bisphosphate aldolase	927
gene-SERJ2_LOCUS23747	L-lactate dehydrogenase	gene-SERJ2_LOCUS10686	Glyceraldehyde-3-phosphate dehydrogenase	687
ONT.6970	L-lactate dehydrogenase	gene-SERJ2_LOCUS10686	Glyceraldehyde-3-phosphate dehydrogenase	687
gene-SERJ2_LOCUS23747	L-lactate dehydrogenase	ONT.2601	Glutamate dehydrogenase	501
ONT.6970	L-lactate dehydrogenase	ONT.2601	Glutamate dehydrogenase	501
gene-SERJ2_LOCUS11904	Fructose-bisphosphate aldolase	gene-SERJ2_LOCUS10860	pyruvate kinase	703
ONT.4944	Fructose-bisphosphate aldolase	gene-SERJ2_LOCUS10860	pyruvate kinase	703
gene-SERJ2_LOCUS27273	Fructose-bisphosphate aldolase	gene-SERJ2_LOCUS10860	pyruvate kinase	703
gene-SERJ2_LOCUS11904	Fructose-bisphosphate aldolase	gene-SERJ2_LOCUS24164	Pyruvate kinase	978
ONT.4944	Fructose-bisphosphate aldolase	gene-SERJ2_LOCUS24164	Pyruvate kinase	978
gene-SERJ2_LOCUS27273	Fructose-bisphosphate aldolase	gene-SERJ2_LOCUS24164	Pyruvate kinase	978
gene-SERJ2_LOCUS11904	Fructose-bisphosphate aldolase	ONT.5863	Glycogen phosphorylase	256
ONT.4944	Fructose-bisphosphate aldolase	ONT.5863	Glycogen phosphorylase	256
gene-SERJ2_LOCUS27273	Fructose-bisphosphate aldolase	ONT.5863	Glycogen phosphorylase	256
gene-SERJ2_LOCUS11904	Fructose-bisphosphate aldolase	ONT.2601	Glutamate dehydrogenase	171
ONT.4944	Fructose-bisphosphate aldolase	ONT.2601	Glutamate dehydrogenase	171
gene-SERJ2_LOCUS27273	Fructose-bisphosphate aldolase	ONT.2601	Glutamate dehydrogenase	171
gene-SERJ2_LOCUS11904	Fructose-bisphosphate aldolase	gene-SERJ2_LOCUS10686	Glyceraldehyde-3-phosphate dehydrogenase	990
ONT.4944	Fructose-bisphosphate aldolase	gene-SERJ2_LOCUS10686	Glyceraldehyde-3-phosphate dehydrogenase	990
gene-SERJ2_LOCUS27273	Fructose-bisphosphate aldolase	gene-SERJ2_LOCUS10686	Glyceraldehyde-3-phosphate dehydrogenase	990
gene-SERJ2_LOCUS10686	Glyceraldehyde-3-phosphate dehydrogenase	gene-SERJ2_LOCUS24164	Pyruvate kinase	922
gene-SERJ2_LOCUS10686	Glyceraldehyde-3-phosphate dehydrogenase	gene-SERJ2_LOCUS10860	pyruvate kinase	906
gene-SERJ2_LOCUS10686	Glyceraldehyde-3-phosphate dehydrogenase	gene-SERJ2_LOCUS19332	adenylate kinase	651
gene-SERJ2_LOCUS10686	Glyceraldehyde-3-phosphate dehydrogenase	ONT.5863	Glycogen phosphorylase	483
gene-SERJ2_LOCUS10686	Glyceraldehyde-3-phosphate dehydrogenase	ONT.2601	Glutamate dehydrogenase	655
gene-SERJ2_LOCUS24164	Pyruvate kinase	ONT.2601	Glutamate dehydrogenase	725
gene-SERJ2_LOCUS24164	Pyruvate kinase	gene-SERJ2_LOCUS19332	adenylate kinase	962
gene-SERJ2_LOCUS24164	Pyruvate kinase	ONT.5863	Glycogen phosphorylase	460
ONT.2601	Glutamate dehydrogenase	gene-SERJ2_LOCUS19332	adenylate kinase	512
ONT.2601	Glutamate dehydrogenase	gene-SERJ2_LOCUS10860	pyruvate kinase	697
ONT.2601	Glutamate dehydrogenase	ONT.5863	Glycogen phosphorylase	199
ONT.5863	Glycogen phosphorylase	gene-SERJ2_LOCUS10860	pyruvate kinase	477
gene-SERJ2_LOCUS19332	adenylate kinase	gene-SERJ2_LOCUS10860	pyruvate kinase	651
Note: The Score represents the binding strength.
				Score
				391
