# Supplementary material for: Transcriptomic analysis reveals that pyruvate kinase potentially plays a key role in the differentiation of Spirometra mansoni proglottids by regulating the glycolysis pathway
Source: PLoS Negl Trop Dis. 2025 Oct 9;19(10):e0013570. doi: 10.1371/journal.pntd.0013570 (PMC12510601; doi:10.1371/journal.pntd.0013570)
Supplement: S10 Table — (XLSX) [file pntd.0013570.s010.xlsx]

## Sheet: S10_Table
S10 Table. Interactions among metabolism-related genes between SNIPs and MPs.
	metabolism
glycerol kinase	Description	Query_id2	Description	Diff1	Diff2	Score
gene-SERJ2_LOCUS6221	Phosphoenolpyruvate carboxykinas	ONT.2601	Glutamate dehydrogenase	1	-1	819
gene-SERJ2_LOCUS6221	Phosphoenolpyruvate carboxykinas	gene-SERJ2_LOCUS15839	Enolase	1	1	380
gene-SERJ2_LOCUS6221	Phosphoenolpyruvate carboxykinas	gene-SERJ2_LOCUS9530	Malate dehydrogenase	1	1	968
gene-SERJ2_LOCUS6221	Phosphoenolpyruvate carboxykinas	gene-SERJ2_LOCUS24164	Pyruvate kinase	1	1	911
gene-SERJ2_LOCUS6221	Phosphoenolpyruvate carboxykinas	gene-SERJ2_LOCUS11904	Fructose-bisphosphate aldolase	1	1	157
gene-SERJ2_LOCUS6221	Phosphoenolpyruvate carboxykinas	ONT.4944	Fructose-bisphosphate aldolase	1	1	157
gene-SERJ2_LOCUS6221	Phosphoenolpyruvate carboxykinas	gene-SERJ2_LOCUS27273	Fructose-bisphosphate aldolase	1	1	157
gene-SERJ2_LOCUS6221	Phosphoenolpyruvate carboxykinas	ONT.5863	Glycogen phosphorylase	1	1	165
gene-SERJ2_LOCUS6221	Phosphoenolpyruvate carboxykinas	ONT.3932	glycerol kinase	1	-1	518
gene-SERJ2_LOCUS6221	Phosphoenolpyruvate carboxykinas	gene-SERJ2_LOCUS23747	L-lactate dehydrogenase	1	1	414
gene-SERJ2_LOCUS6221	Phosphoenolpyruvate carboxykinas	ONT.6970	L-lactate dehydrogenase	1	1	414
gene-SERJ2_LOCUS9713	amylo-alpha-1,6-glucosidase	gene-SERJ2_LOCUS10860	pyruvate kinase	1	-1	202
gene-SERJ2_LOCUS9713	amylo-alpha-1,7-glucosidase	ONT.5863	Glycogen phosphorylase	1	1	991
gene-SERJ2_LOCUS9713	amylo-alpha-1,8-glucosidase	gene-SERJ2_LOCUS10686	Glyceraldehyde-3-phosphate dehydrogenase	1	1	176
gene-SERJ2_LOCUS9713	amylo-alpha-1,9-glucosidase	gene-SERJ2_LOCUS24164	Pyruvate kinase	1	1	437
gene-SERJ2_LOCUS16431	Lipase lipl-3	gene-SERJ2_LOCUS10860	pyruvate kinase	-1	-1	166
gene-SERJ2_LOCUS16431	Lipase lipl-3	gene-SERJ2_LOCUS23747	L-lactate dehydrogenase	-1	1	237
gene-SERJ2_LOCUS16431	Lipase lipl-3	ONT.6970	L-lactate dehydrogenase	-1	1	237
gene-SERJ2_LOCUS16431	Lipase lipl-3	gene-SERJ2_LOCUS9530	Malate dehydrogenase	-1	1	237
gene-SERJ2_LOCUS16431	Lipase lipl-3	gene-SERJ2_LOCUS16093	carbonyl reductase 1	-1	1	228
gene-SERJ2_LOCUS16431	Lipase lipl-3	gene-SERJ2_LOCUS24164	Pyruvate kinase	-1	1	166
ONT.7417	Putative tyrosinase-like protein 1	gene-SERJ2_LOCUS18384	tyrosinase	1	1	927
ONT.2302	Beta-1,4-N-acetylgalactosaminyltransferase bre-4	gene-SERJ2_LOCUS5405	beta-1,6-N-acetylglucosaminyltransferase 4	1	1	211
ONT.10012	Beta-1,4-N-acetylgalactosaminyltransferase bre-4	gene-SERJ2_LOCUS5405	beta-1,6-N-acetylglucosaminyltransferase 4	-1	1	211
ONT.2302	Beta-1,4-N-acetylgalactosaminyltransferase bre-4	gene-SERJ2_LOCUS21097	Galactosylgalactosylxylosylprotein 3-beta-glucuronosyltransferase I	1	1	436
ONT.10012	Beta-1,4-N-acetylgalactosaminyltransferase bre-4	gene-SERJ2_LOCUS21097	Galactosylgalactosylxylosylprotein 3-beta-glucuronosyltransferase I	-1	1	436
gene-SERJ2_LOCUS15839	Enolase	gene-SERJ2_LOCUS24164	Pyruvate kinase	1	1	993
gene-SERJ2_LOCUS15839	Enolase	gene-SERJ2_LOCUS9530	Malate dehydrogenase	1	1	789
gene-SERJ2_LOCUS15839	Enolase	gene-SERJ2_LOCUS19332	adenylate kinase	1	1	624
gene-SERJ2_LOCUS15839	Enolase	ONT.2601	Glutamate dehydrogenase	1	-1	672
gene-SERJ2_LOCUS15839	Enolase	gene-SERJ2_LOCUS10860	pyruvate kinase	1	-1	967
gene-SERJ2_LOCUS15839	Enolase	gene-SERJ2_LOCUS11904	Fructose-bisphosphate aldolase	1	1	760
gene-SERJ2_LOCUS15839	Enolase	ONT.4944	Fructose-bisphosphate aldolase	1	1	760
gene-SERJ2_LOCUS15839	Enolase	gene-SERJ2_LOCUS27273	Fructose-bisphosphate aldolase	1	1	760
gene-SERJ2_LOCUS15839	Enolase	gene-SERJ2_LOCUS10686	Glyceraldehyde-3-phosphate dehydrogenase	1	1	986
gene-SERJ2_LOCUS15839	Enolase	ONT.3932	glycerol kinase	1	-1	606
gene-SERJ2_LOCUS15839	Enolase	gene-SERJ2_LOCUS1693	adenylate kinase	1	1	624
gene-SERJ2_LOCUS15839	Enolase	gene-SERJ2_LOCUS23747	L-lactate dehydrogenase	1	1	768
gene-SERJ2_LOCUS15839	Enolase	ONT.6970	L-lactate dehydrogenase	1	1	768
gene-SERJ2_LOCUS15839	Enolase	gene-SERJ2_LOCUS21097	Galactosylgalactosylxylosylprotein 3-beta-glucuronosyltransferase I	1	1	183
gene-SERJ2_LOCUS15839	Enolase	gene-SERJ2_LOCUS3988	oligosaccharyltransferase complex subunit alpha	1	-1	173
gene-SERJ2_LOCUS15839	Enolase	gene-SERJ2_LOCUS16093	carbonyl reductase 1	1	1	192
gene-SERJ2_LOCUS15839	Enolase	ONT.5863	Glycogen phosphorylase	1	1	698
gene-SERJ2_LOCUS16093	carbonyl reductase 1	gene-SERJ2_LOCUS24164	Pyruvate kinase	1	1	222
gene-SERJ2_LOCUS16093	carbonyl reductase 1	gene-SERJ2_LOCUS3988	oligosaccharyltransferase complex subunit alpha	1	-1	178
gene-SERJ2_LOCUS16093	carbonyl reductase 1	gene-SERJ2_LOCUS19332	adenylate kinase	1	1	230
gene-SERJ2_LOCUS16093	carbonyl reductase 1	gene-SERJ2_LOCUS9530	Malate dehydrogenase	1	1	250
gene-SERJ2_LOCUS16093	carbonyl reductase 1	gene-SERJ2_LOCUS10860	pyruvate kinase	1	-1	158
gene-SERJ2_LOCUS16093	carbonyl reductase 1	ONT.2601	Glutamate dehydrogenase	1	-1	201
gene-SERJ2_LOCUS16093	carbonyl reductase 1	gene-SERJ2_LOCUS23747	L-lactate dehydrogenase	1	1	251
gene-SERJ2_LOCUS16093	carbonyl reductase 1	ONT.6970	L-lactate dehydrogenase	1	1	251
gene-SERJ2_LOCUS16093	carbonyl reductase 1	gene-SERJ2_LOCUS10686	Glyceraldehyde-3-phosphate dehydrogenase	1	1	224
gene-SERJ2_LOCUS16093	carbonyl reductase 1	gene-SERJ2_LOCUS1693	adenylate kinase	1	1	206
gene-SERJ2_LOCUS9530	Malate dehydrogenase	gene-SERJ2_LOCUS10686	Glyceraldehyde-3-phosphate dehydrogenase	1	1	690
gene-SERJ2_LOCUS9530	Malate dehydrogenase	gene-SERJ2_LOCUS3988	oligosaccharyltransferase complex subunit alpha	1	-1	157
gene-SERJ2_LOCUS9530	Malate dehydrogenase	gene-SERJ2_LOCUS11904	Fructose-bisphosphate aldolase	1	1	331
gene-SERJ2_LOCUS9530	Malate dehydrogenase	ONT.4944	Fructose-bisphosphate aldolase	1	1	331
gene-SERJ2_LOCUS9530	Malate dehydrogenase	gene-SERJ2_LOCUS27273	Fructose-bisphosphate aldolase	1	1	331
gene-SERJ2_LOCUS9530	Malate dehydrogenase	gene-SERJ2_LOCUS19332	adenylate kinase	1	1	649
gene-SERJ2_LOCUS9530	Malate dehydrogenase	gene-SERJ2_LOCUS1693	adenylate kinase	1	1	645
gene-SERJ2_LOCUS9530	Malate dehydrogenase	ONT.3932	glycerol kinase	1	-1	415
gene-SERJ2_LOCUS9530	Malate dehydrogenase	gene-SERJ2_LOCUS10860	pyruvate kinase	1	-1	824
gene-SERJ2_LOCUS9530	Malate dehydrogenase	gene-SERJ2_LOCUS24164	Pyruvate kinase	1	1	837
gene-SERJ2_LOCUS9530	Malate dehydrogenase	ONT.5863	Glycogen phosphorylase	1	1	258
gene-SERJ2_LOCUS9530	Malate dehydrogenase	gene-SERJ2_LOCUS23747	L-lactate dehydrogenase	1	1	539
gene-SERJ2_LOCUS9530	Malate dehydrogenase	ONT.6970	L-lactate dehydrogenase	1	1	539
gene-SERJ2_LOCUS9530	Malate dehydrogenase	ONT.2601	Glutamate dehydrogenase	1	-1	926
gene-SERJ2_LOCUS23747	L-lactate dehydrogenase	gene-SERJ2_LOCUS24164	Pyruvate kinase	1	1	981
ONT.6970	L-lactate dehydrogenase	gene-SERJ2_LOCUS24164	Pyruvate kinase	1	1	981
gene-SERJ2_LOCUS23747	L-lactate dehydrogenase	gene-SERJ2_LOCUS3988	oligosaccharyltransferase complex subunit alpha	1	-1	157
ONT.6970	L-lactate dehydrogenase	gene-SERJ2_LOCUS3988	oligosaccharyltransferase complex subunit alpha	1	-1	157
gene-SERJ2_LOCUS23747	L-lactate dehydrogenase	gene-SERJ2_LOCUS19332	adenylate kinase	1	1	439
ONT.6970	L-lactate dehydrogenase	gene-SERJ2_LOCUS19332	adenylate kinase	1	1	439
gene-SERJ2_LOCUS23747	L-lactate dehydrogenase	gene-SERJ2_LOCUS10860	pyruvate kinase	1	-1	822
ONT.6970	L-lactate dehydrogenase	gene-SERJ2_LOCUS10860	pyruvate kinase	1	-1	822
gene-SERJ2_LOCUS23747	L-lactate dehydrogenase	ONT.5863	Glycogen phosphorylase	1	1	245
ONT.6970	L-lactate dehydrogenase	ONT.5863	Glycogen phosphorylase	1	1	245
gene-SERJ2_LOCUS23747	L-lactate dehydrogenase	gene-SERJ2_LOCUS11904	Fructose-bisphosphate aldolase	1	1	927
gene-SERJ2_LOCUS23747	L-lactate dehydrogenase	ONT.4944	Fructose-bisphosphate aldolase	1	1	927
gene-SERJ2_LOCUS23747	L-lactate dehydrogenase	gene-SERJ2_LOCUS27273	Fructose-bisphosphate aldolase	1	1	927
ONT.6970	L-lactate dehydrogenase	gene-SERJ2_LOCUS11904	Fructose-bisphosphate aldolase	1	1	927
ONT.6970	L-lactate dehydrogenase	ONT.4944	Fructose-bisphosphate aldolase	1	1	927
ONT.6970	L-lactate dehydrogenase	gene-SERJ2_LOCUS27273	Fructose-bisphosphate aldolase	1	1	927
gene-SERJ2_LOCUS23747	L-lactate dehydrogenase	gene-SERJ2_LOCUS10686	Glyceraldehyde-3-phosphate dehydrogenase	1	1	687
ONT.6970	L-lactate dehydrogenase	gene-SERJ2_LOCUS10686	Glyceraldehyde-3-phosphate dehydrogenase	1	1	687
gene-SERJ2_LOCUS23747	L-lactate dehydrogenase	gene-SERJ2_LOCUS1693	adenylate kinase	1	1	439
ONT.6970	L-lactate dehydrogenase	gene-SERJ2_LOCUS1693	adenylate kinase	1	1	439
gene-SERJ2_LOCUS23747	L-lactate dehydrogenase	ONT.3932	glycerol kinase	1	-1	402
ONT.6970	L-lactate dehydrogenase	ONT.3932	glycerol kinase	1	-1	402
gene-SERJ2_LOCUS23747	L-lactate dehydrogenase	ONT.2601	Glutamate dehydrogenase	1	-1	501
ONT.6970	L-lactate dehydrogenase	ONT.2601	Glutamate dehydrogenase	1	-1	501
gene-SERJ2_LOCUS11904	Fructose-bisphosphate aldolase	gene-SERJ2_LOCUS10860	pyruvate kinase	1	-1	703
ONT.4944	Fructose-bisphosphate aldolase	gene-SERJ2_LOCUS10860	pyruvate kinase	1	-1	703
gene-SERJ2_LOCUS27273	Fructose-bisphosphate aldolase	gene-SERJ2_LOCUS10860	pyruvate kinase	1	-1	703
gene-SERJ2_LOCUS11904	Fructose-bisphosphate aldolase	gene-SERJ2_LOCUS24164	Pyruvate kinase	1	1	978
ONT.4944	Fructose-bisphosphate aldolase	gene-SERJ2_LOCUS24164	Pyruvate kinase	1	1	978
gene-SERJ2_LOCUS27273	Fructose-bisphosphate aldolase	gene-SERJ2_LOCUS24164	Pyruvate kinase	1	1	978
gene-SERJ2_LOCUS11904	Fructose-bisphosphate aldolase	ONT.5863	Glycogen phosphorylase	1	1	256
ONT.4944	Fructose-bisphosphate aldolase	ONT.5863	Glycogen phosphorylase	1	1	256
gene-SERJ2_LOCUS27273	Fructose-bisphosphate aldolase	ONT.5863	Glycogen phosphorylase	1	1	256
gene-SERJ2_LOCUS11904	Fructose-bisphosphate aldolase	ONT.2601	Glutamate dehydrogenase	1	-1	171
ONT.4944	Fructose-bisphosphate aldolase	ONT.2601	Glutamate dehydrogenase	1	-1	171
gene-SERJ2_LOCUS27273	Fructose-bisphosphate aldolase	ONT.2601	Glutamate dehydrogenase	1	-1	171
gene-SERJ2_LOCUS11904	Fructose-bisphosphate aldolase	gene-SERJ2_LOCUS10686	Glyceraldehyde-3-phosphate dehydrogenase	1	1	990
ONT.4944	Fructose-bisphosphate aldolase	gene-SERJ2_LOCUS10686	Glyceraldehyde-3-phosphate dehydrogenase	1	1	990
gene-SERJ2_LOCUS27273	Fructose-bisphosphate aldolase	gene-SERJ2_LOCUS10686	Glyceraldehyde-3-phosphate dehydrogenase	1	1	990
gene-SERJ2_LOCUS10686	Glyceraldehyde-3-phosphate dehydrogenase	gene-SERJ2_LOCUS24164	Pyruvate kinase	1	1	922
gene-SERJ2_LOCUS10686	Glyceraldehyde-3-phosphate dehydrogenase	gene-SERJ2_LOCUS1693	adenylate kinase	1	1	635
gene-SERJ2_LOCUS10686	Glyceraldehyde-3-phosphate dehydrogenase	ONT.3932	glycerol kinase	1	-1	592
gene-SERJ2_LOCUS10686	Glyceraldehyde-3-phosphate dehydrogenase	gene-SERJ2_LOCUS10860	pyruvate kinase	1	-1	906
gene-SERJ2_LOCUS10686	Glyceraldehyde-3-phosphate dehydrogenase	gene-SERJ2_LOCUS19332	adenylate kinase	1	1	651
gene-SERJ2_LOCUS10686	Glyceraldehyde-3-phosphate dehydrogenase	ONT.5863	Glycogen phosphorylase	1	1	483
gene-SERJ2_LOCUS10686	Glyceraldehyde-3-phosphate dehydrogenase	ONT.2601	Glutamate dehydrogenase	1	-1	655
gene-SERJ2_LOCUS24164	Pyruvate kinase	ONT.2601	Glutamate dehydrogenase	1	-1	725
gene-SERJ2_LOCUS24164	Pyruvate kinase	gene-SERJ2_LOCUS3988	oligosaccharyltransferase complex subunit alpha	1	-1	203
gene-SERJ2_LOCUS24164	Pyruvate kinase	gene-SERJ2_LOCUS19332	adenylate kinase	1	1	962
gene-SERJ2_LOCUS24164	Pyruvate kinase	gene-SERJ2_LOCUS1693	adenylate kinase	1	1	961
gene-SERJ2_LOCUS24164	Pyruvate kinase	ONT.3932	glycerol kinase	1	-1	499
gene-SERJ2_LOCUS24164	Pyruvate kinase	ONT.5863	Glycogen phosphorylase	1	1	460
gene-SERJ2_LOCUS21097	Galactosylgalactosylxylosylprotein 3-beta-glucuronosyltransferase I	gene-SERJ2_LOCUS5405	beta-1,6-N-acetylglucosaminyltransferase 4	1	1	422
ONT.2601	Glutamate dehydrogenase	gene-SERJ2_LOCUS19332	adenylate kinase	-1	1	512
ONT.2601	Glutamate dehydrogenase	gene-SERJ2_LOCUS1693	adenylate kinase	-1	1	452
ONT.2601	Glutamate dehydrogenase	ONT.3932	glycerol kinase	-1	-1	617
ONT.2601	Glutamate dehydrogenase	gene-SERJ2_LOCUS10860	pyruvate kinase	-1	-1	697
ONT.3932	glycerol kinase	gene-SERJ2_LOCUS10840	Putative glutaminase 3	-1	1	937
ONT.2601	Glutamate dehydrogenase	ONT.5863	Glycogen phosphorylase	-1	1	199
ONT.3932	glycerol kinase	gene-SERJ2_LOCUS10860	pyruvate kinase	-1	-1	498
ONT.3932	glycerol kinase	ONT.5863	Glycogen phosphorylase	-1	1	151
ONT.3932	glycerol kinase	gene-SERJ2_LOCUS3988	oligosaccharyltransferase complex subunit alpha	-1	-1	158
ONT.3932	glycerol kinase	gene-SERJ2_LOCUS19332	adenylate kinase	-1	1	183
ONT.5863	Glycogen phosphorylase	gene-SERJ2_LOCUS10860	pyruvate kinase	1	-1	477
gene-SERJ2_LOCUS10840	Putative glutaminase 3	gene-SERJ2_LOCUS3988	oligosaccharyltransferase complex subunit alpha	1	-1	255
gene-SERJ2_LOCUS10840	Putative glutaminase 3	gene-SERJ2_LOCUS19332	adenylate kinase	1	1	179
gene-SERJ2_LOCUS10840	Putative glutaminase 3	gene-SERJ2_LOCUS1693	adenylate kinase	1	1	164
gene-SERJ2_LOCUS19332	adenylate kinase	gene-SERJ2_LOCUS3988	oligosaccharyltransferase complex subunit alpha	1	-1	186
gene-SERJ2_LOCUS19332	adenylate kinase	gene-SERJ2_LOCUS10860	pyruvate kinase	1	-1	651
gene-SERJ2_LOCUS19332	adenylate kinase	gene-SERJ2_LOCUS1693	adenylate kinase	1	1	909
gene-SERJ2_LOCUS5405	beta-1,6-N-acetylglucosaminyltransferase 4	gene-SERJ2_LOCUS6948	Glycoprotein 3-alpha-L-fucosyltransferase A	1	1	535
gene-SERJ2_LOCUS10860	pyruvate kinase	gene-SERJ2_LOCUS3988	oligosaccharyltransferase complex subunit alpha	-1	-1	203
gene-SERJ2_LOCUS10860	pyruvate kinase	gene-SERJ2_LOCUS1693	adenylate kinase	-1	1	647
gene-SERJ2_LOCUS1693	adenylate kinase	gene-SERJ2_LOCUS3988	oligosaccharyltransferase complex subunit alpha	1	-1	155
gene-SERJ2_LOCUS5937	NAD-dependent malic enzyme	gene-SERJ2_LOCUS25868	Probable medium-chain specific acyl-CoA dehydrogenase 1 SV=1	1	1	161
Note: A value of 1 indicates upregulated genes, while -1 indicates downregulated genes. The Score represents the binding strength.
