# Supplementary material for: Transcriptomic analysis reveals that pyruvate kinase potentially plays a key role in the differentiation of Spirometra mansoni proglottids by regulating the glycolysis pathway
Source: PLoS Negl Trop Dis. 2025 Oct 9;19(10):e0013570. doi: 10.1371/journal.pntd.0013570 (PMC12510601; doi:10.1371/journal.pntd.0013570)
Supplement: S11 Table — (XLSX) [file pntd.0013570.s011.xlsx]

## Sheet: S11_Table
S11 Table. Interactions among metabolism-related genes between MPs and GPs.
	metabolism
Query_id1	Description	Query_id2	Description	Diff1	Diff2	Score
gene-SERJ2_LOCUS18005	3-hydroxyacyl-CoA dehydrogenase type-2	gene-SERJ2_LOCUS507	Enolase	-1	-1	308
gene-SERJ2_LOCUS6937	Succinate dehydrogenase	gene-SERJ2_LOCUS23480	Dihydrolipoyl dehydrogenase	-1	-1	428
gene-SERJ2_LOCUS12857	methionyl-tRNA synthetase	gene-SERJ2_LOCUS10860	pyruvate kinase	1	-1	206
gene-SERJ2_LOCUS12857	methionyl-tRNA synthetase	gene-SERJ2_LOCUS24164	Pyruvate kinase	1	1	206
gene-SERJ2_LOCUS12857	methionyl-tRNA synthetase	gene-SERJ2_LOCUS21573	Uridine-cytidine kinase A	1	-1	196
gene-SERJ2_LOCUS12857	methionyl-tRNA synthetase	gene-SERJ2_LOCUS23747	L-lactate dehydrogenase	1	1	228
gene-SERJ2_LOCUS12857	methionyl-tRNA synthetase	ONT.6970	L-lactate dehydrogenase	1	1	228
gene-SERJ2_LOCUS12857	methionyl-tRNA synthetase	gene-SERJ2_LOCUS18211	putative malate dehydrogenase	1	-1	228
gene-SERJ2_LOCUS12857	methionyl-tRNA synthetase	ONT.2601	Glutamate dehydrogenase	1	-1	190
gene-SERJ2_LOCUS12857	methionyl-tRNA synthetase	gene-SERJ2_LOCUS5142	kynurenine---oxoglutarate transaminase / cysteine-S-conjugate beta-lyase / glutamine---phenylpyruvate transaminase	1	1	196
gene-SERJ2_LOCUS12857	methionyl-tRNA synthetase	gene-SERJ2_LOCUS19332	hypothetical adenylate kinase	1	1	203
gene-SERJ2_LOCUS12857	methionyl-tRNA synthetase	gene-SERJ2_LOCUS4602	Malate dehydrogenase	1	-1	231
gene-SERJ2_LOCUS12857	methionyl-tRNA synthetase	gene-SERJ2_LOCUS10686	Glyceraldehyde-3-phosphate dehydrogenase	1	1	200
gene-SERJ2_LOCUS12857	methionyl-tRNA synthetase	gene-SERJ2_LOCUS4077	phosphopantetheine adenylyltransferase / dephospho-CoA kinase	1	-1	216
gene-SERJ2_LOCUS4615	Phosphoenolpyruvate carboxykinase	ONT.2601	Glutamate dehydrogenase	-1	-1	819
gene-SERJ2_LOCUS6221	Phosphoenolpyruvate carboxykinase	ONT.2601	Glutamate dehydrogenase	1	-1	819
gene-SERJ2_LOCUS4615	Phosphoenolpyruvate carboxykinase	gene-SERJ2_LOCUS18211	putative malate dehydrogenase	-1	-1	938
gene-SERJ2_LOCUS6221	Phosphoenolpyruvate carboxykinase	gene-SERJ2_LOCUS18211	putative malate dehydrogenase	1	-1	938
gene-SERJ2_LOCUS4615	Phosphoenolpyruvate carboxykinase	gene-SERJ2_LOCUS19719	Aspartate aminotransferase	-1	-1	817
gene-SERJ2_LOCUS6221	Phosphoenolpyruvate carboxykinase	gene-SERJ2_LOCUS19719	Aspartate aminotransferase	1	-1	817
gene-SERJ2_LOCUS4615	Phosphoenolpyruvate carboxykinase	gene-SERJ2_LOCUS4602	Malate dehydrogenase	-1	-1	968
gene-SERJ2_LOCUS6221	Phosphoenolpyruvate carboxykinase	gene-SERJ2_LOCUS4602	Malate dehydrogenase	1	-1	968
gene-SERJ2_LOCUS4615	Phosphoenolpyruvate carboxykinase	ONT.4344	omega-amidase	-1	-1	800
gene-SERJ2_LOCUS6221	Phosphoenolpyruvate carboxykinase	ONT.4344	omega-amidase	1	-1	800
gene-SERJ2_LOCUS4615	Phosphoenolpyruvate carboxykinase	gene-SERJ2_LOCUS5142	kynurenine---oxoglutarate transaminase / cysteine-S-conjugate beta-lyase / glutamine---phenylpyruvate transaminase	-1	1	230
gene-SERJ2_LOCUS6221	Phosphoenolpyruvate carboxykinase	gene-SERJ2_LOCUS5142	kynurenine---oxoglutarate transaminase / cysteine-S-conjugate beta-lyase / glutamine---phenylpyruvate transaminase	1	1	230
gene-SERJ2_LOCUS4615	Phosphoenolpyruvate carboxykinase	gene-SERJ2_LOCUS24164	Pyruvate kinase	-1	1	911
gene-SERJ2_LOCUS6221	Phosphoenolpyruvate carboxykinase	gene-SERJ2_LOCUS24164	Pyruvate kinase	1	1	911
gene-SERJ2_LOCUS4615	Phosphoenolpyruvate carboxykinase	gene-SERJ2_LOCUS19997	Taurocyamine kinase	-1	-1	330
gene-SERJ2_LOCUS6221	Phosphoenolpyruvate carboxykinase	gene-SERJ2_LOCUS19997	Taurocyamine kinase	1	-1	330
gene-SERJ2_LOCUS4615	Phosphoenolpyruvate carboxykinase	gene-SERJ2_LOCUS11904	Fructose-bisphosphate aldolase	-1	1	157
gene-SERJ2_LOCUS4615	Phosphoenolpyruvate carboxykinase	ONT.4944	Fructose-bisphosphate aldolase	-1	1	157
gene-SERJ2_LOCUS4615	Phosphoenolpyruvate carboxykinase	gene-SERJ2_LOCUS27273	Fructose-bisphosphate aldolase	-1	1	157
gene-SERJ2_LOCUS6221	Phosphoenolpyruvate carboxykinase	gene-SERJ2_LOCUS11904	Fructose-bisphosphate aldolase	1	1	157
gene-SERJ2_LOCUS6221	Phosphoenolpyruvate carboxykinase	ONT.4944	Fructose-bisphosphate aldolase	1	1	157
gene-SERJ2_LOCUS6221	Phosphoenolpyruvate carboxykinase	gene-SERJ2_LOCUS27273	Fructose-bisphosphate aldolase	1	1	157
gene-SERJ2_LOCUS4615	Phosphoenolpyruvate carboxykinase	ONT.5863	Glycogen phosphorylase	-1	1	165
gene-SERJ2_LOCUS6221	Phosphoenolpyruvate carboxykinase	ONT.5863	Glycogen phosphorylase	1	1	165
gene-SERJ2_LOCUS4615	Phosphoenolpyruvate carboxykinase	ONT.3932	glycerol kinase	-1	1	518
gene-SERJ2_LOCUS4615	Phosphoenolpyruvate carboxykinase	gene-SERJ2_LOCUS26240	Probable glycerol kinase	-1	1	518
gene-SERJ2_LOCUS6221	Phosphoenolpyruvate carboxykinase	ONT.3932	glycerol kinase	1	1	518
gene-SERJ2_LOCUS6221	Phosphoenolpyruvate carboxykinase	gene-SERJ2_LOCUS26240	Probable glycerol kinase	1	1	518
gene-SERJ2_LOCUS4615	Phosphoenolpyruvate carboxykinase	gene-SERJ2_LOCUS23747	L-lactate dehydrogenase	-1	1	414
gene-SERJ2_LOCUS4615	Phosphoenolpyruvate carboxykinase	ONT.6970	L-lactate dehydrogenase	-1	1	414
gene-SERJ2_LOCUS6221	Phosphoenolpyruvate carboxykinase	gene-SERJ2_LOCUS23747	L-lactate dehydrogenase	1	1	414
gene-SERJ2_LOCUS6221	Phosphoenolpyruvate carboxykinase	ONT.6970	L-lactate dehydrogenase	1	1	414
gene-SERJ2_LOCUS9713	Putative glycogen debranching enzyme	gene-SERJ2_LOCUS10860	pyruvate kinase	1	-1	202
gene-SERJ2_LOCUS9713	Putative glycogen debranching enzyme	ONT.5863	Glycogen phosphorylase	1	1	991
gene-SERJ2_LOCUS9713	Putative glycogen debranching enzyme	gene-SERJ2_LOCUS15735	MFS transporter, PAT family, solute carrier family 33 (acetyl-CoA transportor), member 1	1	1	219
gene-SERJ2_LOCUS9713	Putative glycogen debranching enzyme	gene-SERJ2_LOCUS18211	putative malate dehydrogenase	1	-1	283
gene-SERJ2_LOCUS9713	Putative glycogen debranching enzyme	gene-SERJ2_LOCUS5628	Succinate dehydrogenase	1	1	188
gene-SERJ2_LOCUS9713	Putative glycogen debranching enzyme	gene-SERJ2_LOCUS19997	Taurocyamine kinase	1	-1	181
gene-SERJ2_LOCUS9713	Putative glycogen debranching enzyme	gene-SERJ2_LOCUS10686	Glyceraldehyde-3-phosphate dehydrogenase	1	1	176
gene-SERJ2_LOCUS9713	Putative glycogen debranching enzyme	gene-SERJ2_LOCUS6972	Receptor-type guanylate cyclase gcy-15	1	1	156
gene-SERJ2_LOCUS9713	Putative glycogen debranching enzyme	gene-SERJ2_LOCUS19719	Aspartate aminotransferase	1	-1	432
gene-SERJ2_LOCUS9713	Putative glycogen debranching enzyme	gene-SERJ2_LOCUS24164	Pyruvate kinase	1	1	437
ONT.7417	Putative tyrosinase-like protein tyr-1	gene-SERJ2_LOCUS19719	Aspartate aminotransferase	1	-1	925
ONT.7417	Putative tyrosinase-like protein tyr-1	gene-SERJ2_LOCUS18384	hypothetical tyrosinase	1	1	927
gene-SERJ2_LOCUS6826	UDP-N-acetylglucosamine/UDP-N-acetylgalactosamine diphosphorylase	gene-SERJ2_LOCUS15735	MFS transporter, PAT family, solute carrier family 33 (acetyl-CoA transportor), member 1	-1	1	190
gene-SERJ2_LOCUS6826	UDP-N-acetylglucosamine/UDP-N-acetylgalactosamine diphosphorylase	gene-SERJ2_LOCUS14890	glycoprotein-N-acetylgalactosamine 3-beta-galactosyltransferase	-1	-1	207
gene-SERJ2_LOCUS1794	NADH dehydrogenase (ubiquinone) 1 beta subcomplex subunit 6	ONT.1156	Putative ATP synthase subunit f	-1	-1	270
gene-SERJ2_LOCUS1794	NADH dehydrogenase (ubiquinone) 1 beta subcomplex subunit 7	gene-SERJ2_LOCUS7290	Probable cytochrome c-type heme lyase	-1	-1	157
gene-SERJ2_LOCUS1794	NADH dehydrogenase (ubiquinone) 1 beta subcomplex subunit 8	gene-SERJ2_LOCUS17627	hypothetical glutathione S-transferase	-1	-1	151
gene-SERJ2_LOCUS1794	NADH dehydrogenase (ubiquinone) 1 beta subcomplex subunit 9	gene-SERJ2_LOCUS18211	putative malate dehydrogenase	-1	-1	348
gene-SERJ2_LOCUS1794	NADH dehydrogenase (ubiquinone) 1 beta subcomplex subunit 10	gene-SERJ2_LOCUS5628	Succinate dehydrogenase	-1	1	385
ONT.2302	Beta-1,4-N-acetylgalactosaminyltransferase bre-4	gene-SERJ2_LOCUS15680	beta-1,6-N-acetylglucosaminyltransferase 4	-1	1	211
ONT.2302	Beta-1,4-N-acetylgalactosaminyltransferase bre-4	gene-SERJ2_LOCUS5405	beta-1,6-N-acetylglucosaminyltransferase 4	-1	1	211
ONT.2302	Beta-1,4-N-acetylgalactosaminyltransferase bre-4	gene-SERJ2_LOCUS5403	N-acetylglucosaminyltransferase 3	-1	-1	211
ONT.2302	Beta-1,4-N-acetylgalactosaminyltransferase bre-4	gene-SERJ2_LOCUS5410	beta-1,6-N-acetylglucosaminyltransferase 4	-1	-1	211
ONT.10012	Beta-1,4-N-acetylgalactosaminyltransferase bre-4	gene-SERJ2_LOCUS15680	beta-1,6-N-acetylglucosaminyltransferase 4	-1	1	211
ONT.10012	Beta-1,4-N-acetylgalactosaminyltransferase bre-4	gene-SERJ2_LOCUS5405	beta-1,6-N-acetylglucosaminyltransferase 4	-1	1	211
ONT.10012	Beta-1,4-N-acetylgalactosaminyltransferase bre-4	gene-SERJ2_LOCUS5403	N-acetylglucosaminyltransferase 3	-1	-1	211
ONT.10012	Beta-1,4-N-acetylgalactosaminyltransferase bre-4	gene-SERJ2_LOCUS5410	beta-1,6-N-acetylglucosaminyltransferase 4	-1	-1	211
ONT.2302	Beta-1,4-N-acetylgalactosaminyltransferase bre-4	gene-SERJ2_LOCUS14890	glycoprotein-N-acetylgalactosamine 3-beta-galactosyltransferase	-1	-1	414
ONT.10012	Beta-1,4-N-acetylgalactosaminyltransferase bre-4	gene-SERJ2_LOCUS14890	glycoprotein-N-acetylgalactosamine 4-beta-galactosyltransferase	-1	-1	414
ONT.2302	Beta-1,4-N-acetylgalactosaminyltransferase bre-4	gene-SERJ2_LOCUS15673	beta-1,6-N-acetylglucosaminyltransferase 4	-1	-1	211
ONT.10012	Beta-1,4-N-acetylgalactosaminyltransferase bre-4	gene-SERJ2_LOCUS15673	beta-1,6-N-acetylglucosaminyltransferase 4	-1	-1	211
ONT.2302	Beta-1,4-N-acetylgalactosaminyltransferase bre-4	gene-SERJ2_LOCUS2666	Malignant T-cell-amplified sequence 1 homolog	-1	-1	195
ONT.10012	Beta-1,4-N-acetylgalactosaminyltransferase bre-4	gene-SERJ2_LOCUS2666	Malignant T-cell-amplified sequence 1 homolog	-1	-1	195
gene-SERJ2_LOCUS7290	Probable cytochrome c-type heme lyase	gene-SERJ2_LOCUS18211	putative malate dehydrogenase	-1	-1	209
gene-SERJ2_LOCUS7290	Probable cytochrome c-type heme lyase	gene-SERJ2_LOCUS5628	Succinate dehydrogenase	-1	1	170
gene-SERJ2_LOCUS7290	Probable cytochrome c-type heme lyase	gene-SERJ2_LOCUS17490	Tafazzin homolog	-1	-1	157
gene-SERJ2_LOCUS8708	Dolichyl-phosphate beta-glucosyltransferase	gene-SERJ2_LOCUS4345	Glycoprotein 3-alpha-L-fucosyltransferase A	-1	1	208
gene-SERJ2_LOCUS8708	Dolichyl-phosphate beta-glucosyltransferase	gene-SERJ2_LOCUS16093	Carbonyl reductase 1	-1	1	152
gene-SERJ2_LOCUS8708	Dolichyl-phosphate beta-glucosyltransferase	ONT.5143	beta-1,3-galactosyltransferase 1	-1	1	234
gene-SERJ2_LOCUS8708	Dolichyl-phosphate beta-glucosyltransferase	ONT.9656	putative carbonyl reductase	-1	-1	152
gene-SERJ2_LOCUS8708	Dolichyl-phosphate beta-glucosyltransferase	gene-SERJ2_LOCUS10338	phosphatidylinositol 4-kinase B	-1	-1	165
gene-SERJ2_LOCUS16093	carbonyl reductase 1	gene-SERJ2_LOCUS18647	Very-long-chain 3-oxooacyl-coA reductase let-767	1	1	226
gene-SERJ2_LOCUS16093	carbonyl reductase 1	gene-SERJ2_LOCUS18173	Long-chain-fatty-acid--CoA ligase	1	1	255
gene-SERJ2_LOCUS16093	carbonyl reductase 1	ONT.4344	omega-amidase	1	-1	159
gene-SERJ2_LOCUS16093	carbonyl reductase 1	gene-SERJ2_LOCUS24164	Pyruvate kinase	1	1	222
gene-SERJ2_LOCUS16093	carbonyl reductase 1	gene-SERJ2_LOCUS15735	MFS transporter, PAT family, solute carrier family 33 (acetyl-CoA transportor), member 1	1	1	194
gene-SERJ2_LOCUS16093	carbonyl reductase 1	gene-SERJ2_LOCUS9554	long-chain acyl-CoA synthetase	1	-1	255
gene-SERJ2_LOCUS16093	carbonyl reductase 1	gene-SERJ2_LOCUS17921	Aldose reductase C	1	-1	269
gene-SERJ2_LOCUS16093	carbonyl reductase 1	gene-SERJ2_LOCUS4475	Aldo-keto reductase AKR2E4	1	-1	269
gene-SERJ2_LOCUS16093	carbonyl reductase 1	gene-SERJ2_LOCUS18211	putative malate dehydrogenase	1	-1	327
gene-SERJ2_LOCUS16093	carbonyl reductase 1	gene-SERJ2_LOCUS5628	Succinate dehydrogenase	1	1	168
gene-SERJ2_LOCUS16093	carbonyl reductase 1	gene-SERJ2_LOCUS19997	Taurocyamine kinase	1	-1	171
gene-SERJ2_LOCUS16093	carbonyl reductase 1	gene-SERJ2_LOCUS19332	hypothetical adenylate kinase	1	1	230
gene-SERJ2_LOCUS16093	carbonyl reductase 1	gene-SERJ2_LOCUS4602	Malate dehydrogenase	1	-1	250
gene-SERJ2_LOCUS16093	carbonyl reductase 1	gene-SERJ2_LOCUS20690	S-malonyltransferase	1	1	443
gene-SERJ2_LOCUS16093	carbonyl reductase 1	gene-SERJ2_LOCUS10860	pyruvate kinase	1	-1	158
gene-SERJ2_LOCUS16093	carbonyl reductase 1	gene-SERJ2_LOCUS19719	Aspartate aminotransferase	1	-1	200
gene-SERJ2_LOCUS16093	carbonyl reductase 1	ONT.8322	putative beta-D-xylosidase 7	1	-1	163
gene-SERJ2_LOCUS16093	carbonyl reductase 1	ONT.2601	Glutamate dehydrogenase	1	-1	201
gene-SERJ2_LOCUS16093	carbonyl reductase 1	gene-SERJ2_LOCUS23747	L-lactate dehydrogenase	1	1	251
gene-SERJ2_LOCUS16093	carbonyl reductase 1	ONT.6970	L-lactate dehydrogenase	1	1	251
gene-SERJ2_LOCUS16093	carbonyl reductase 1	gene-SERJ2_LOCUS10338	phosphatidylinositol 4-kinase B	1	-1	163
gene-SERJ2_LOCUS16093	carbonyl reductase 1	gene-SERJ2_LOCUS5142	kynurenine---oxoglutarate transaminase / cysteine-S-conjugate beta-lyase / glutamine---phenylpyruvate transaminase	1	1	168
gene-SERJ2_LOCUS16093	carbonyl reductase 1	gene-SERJ2_LOCUS10686	Glyceraldehyde-3-phosphate dehydrogenase	1	1	224
ONT.9656	putative carbonyl reductase	gene-SERJ2_LOCUS24164	Pyruvate kinase	-1	1	158
ONT.9656	putative carbonyl reductase	ONT.8322	putative beta-D-xylosidase 7	-1	-1	163
ONT.9656	putative carbonyl reductase	gene-SERJ2_LOCUS10686	Glyceraldehyde-3-phosphate dehydrogenase	-1	1	187
ONT.9656	putative carbonyl reductase	gene-SERJ2_LOCUS15735	MFS transporter, PAT family, solute carrier family 33 (acetyl-CoA transportor), member 1	-1	1	163
ONT.9656	putative carbonyl reductase	gene-SERJ2_LOCUS23747	L-lactate dehydrogenase	-1	1	251
ONT.9656	putative carbonyl reductase	ONT.6970	L-lactate dehydrogenase	-1	1	251
ONT.9656	putative carbonyl reductase	gene-SERJ2_LOCUS19332	hypothetical adenylate kinase	-1	1	161
ONT.9656	putative carbonyl reductase	ONT.2601	Glutamate dehydrogenase	-1	-1	241
ONT.9656	putative carbonyl reductase	gene-SERJ2_LOCUS19997	Taurocyamine kinase	-1	-1	171
ONT.9656	putative carbonyl reductase	gene-SERJ2_LOCUS4602	Malate dehydrogenase	-1	-1	250
ONT.9656	putative carbonyl reductase	gene-SERJ2_LOCUS20690	S-malonyltransferase	-1	1	443
ONT.9656	putative carbonyl reductase	gene-SERJ2_LOCUS9554	long-chain acyl-CoA synthetase	-1	-1	255
ONT.9656	putative carbonyl reductase	gene-SERJ2_LOCUS10338	phosphatidylinositol 4-kinase B	-1	-1	163
ONT.9656	putative carbonyl reductase	gene-SERJ2_LOCUS17921	Aldose reductase C	-1	-1	269
ONT.9656	putative carbonyl reductase	gene-SERJ2_LOCUS4475	Aldo-keto reductase AKR2E4	-1	-1	269
ONT.9656	putative carbonyl reductase	gene-SERJ2_LOCUS10860	pyruvate kinase	-1	-1	158
ONT.9656	putative carbonyl reductase	gene-SERJ2_LOCUS18647	Very-long-chain 3-oxooacyl-coA reductase let-767	-1	1	226
ONT.9656	putative carbonyl reductase	gene-SERJ2_LOCUS18173	Long-chain-fatty-acid--CoA ligase	-1	1	255
ONT.9656	putative carbonyl reductase	gene-SERJ2_LOCUS19719	Aspartate aminotransferase	-1	-1	200
ONT.9656	putative carbonyl reductase	gene-SERJ2_LOCUS18211	putative malate dehydrogenase	-1	-1	287
ONT.9656	putative carbonyl reductase	gene-SERJ2_LOCUS5142	kynurenine---oxoglutarate transaminase / cysteine-S-conjugate beta-lyase / glutamine---phenylpyruvate transaminase	-1	1	168
ONT.9656	putative carbonyl reductase	gene-SERJ2_LOCUS5628	Succinate dehydrogenase	-1	1	257
gene-SERJ2_LOCUS4602	Malate dehydrogenase	gene-SERJ2_LOCUS10686	Glyceraldehyde-3-phosphate dehydrogenase	-1	1	690
gene-SERJ2_LOCUS4602	Malate dehydrogenase	gene-SERJ2_LOCUS17921	Aldose reductase C	-1	-1	230
gene-SERJ2_LOCUS4602	Malate dehydrogenase	gene-SERJ2_LOCUS4475	Aldo-keto reductase AKR2E4	-1	-1	230
gene-SERJ2_LOCUS4602	Malate dehydrogenase	gene-SERJ2_LOCUS18211	putative malate dehydrogenase	-1	-1	875
gene-SERJ2_LOCUS4602	Malate dehydrogenase	gene-SERJ2_LOCUS11904	Fructose-bisphosphate aldolase	-1	1	331
gene-SERJ2_LOCUS4602	Malate dehydrogenase	ONT.4944	Fructose-bisphosphate aldolase	-1	1	331
gene-SERJ2_LOCUS4602	Malate dehydrogenase	gene-SERJ2_LOCUS27273	Fructose-bisphosphate aldolase	-1	1	331
gene-SERJ2_LOCUS4602	Malate dehydrogenase	gene-SERJ2_LOCUS5142	kynurenine---oxoglutarate transaminase / cysteine-S-conjugate beta-lyase / glutamine---phenylpyruvate transaminase	-1	1	588
gene-SERJ2_LOCUS4602	Malate dehydrogenase	gene-SERJ2_LOCUS5628	Succinate dehydrogenase	-1	1	709
gene-SERJ2_LOCUS4602	Malate dehydrogenase	gene-SERJ2_LOCUS19997	Taurocyamine kinase	-1	-1	653
gene-SERJ2_LOCUS4602	Malate dehydrogenase	gene-SERJ2_LOCUS19332	hypothetical adenylate kinase	-1	1	649
gene-SERJ2_LOCUS4602	Malate dehydrogenase	gene-SERJ2_LOCUS20690	S-malonyltransferase	-1	1	172
gene-SERJ2_LOCUS4602	Malate dehydrogenase	ONT.3932	glycerol kinase	-1	1	415
gene-SERJ2_LOCUS4602	Malate dehydrogenase	gene-SERJ2_LOCUS26240	Probable glycerol kinase	-1	1	415
gene-SERJ2_LOCUS4602	Malate dehydrogenase	gene-SERJ2_LOCUS10860	pyruvate kinase	-1	-1	824
gene-SERJ2_LOCUS4602	Malate dehydrogenase	gene-SERJ2_LOCUS19719	Aspartate aminotransferase	-1	-1	977
gene-SERJ2_LOCUS4602	Malate dehydrogenase	ONT.4344	omega-amidase	-1	-1	833
gene-SERJ2_LOCUS4602	Malate dehydrogenase	gene-SERJ2_LOCUS24164	Pyruvate kinase	-1	1	837
gene-SERJ2_LOCUS4602	Malate dehydrogenase	ONT.8322	putative beta-D-xylosidase 7	-1	-1	195
gene-SERJ2_LOCUS4602	Malate dehydrogenase	gene-SERJ2_LOCUS16018	Ribonucleoside-diphosphate reductase small chain	-1	-1	239
gene-SERJ2_LOCUS4602	Malate dehydrogenase	ONT.5863	Glycogen phosphorylase	-1	1	258
gene-SERJ2_LOCUS4602	Malate dehydrogenase	gene-SERJ2_LOCUS21573	Uridine-cytidine kinase A	-1	-1	179
gene-SERJ2_LOCUS4602	Malate dehydrogenase	gene-SERJ2_LOCUS23747	L-lactate dehydrogenase	-1	1	539
gene-SERJ2_LOCUS4602	Malate dehydrogenase	ONT.6970	L-lactate dehydrogenase	-1	1	539
gene-SERJ2_LOCUS4602	Malate dehydrogenase	gene-SERJ2_LOCUS15735	MFS transporter, PAT family, solute carrier family 33 (acetyl-CoA transportor), member 1	-1	1	195
gene-SERJ2_LOCUS4602	Malate dehydrogenase	ONT.2601	Glutamate dehydrogenase	-1	-1	926
gene-SERJ2_LOCUS4602	Malate dehydrogenase	gene-SERJ2_LOCUS10338	phosphatidylinositol 4-kinase B	-1	-1	195
gene-SERJ2_LOCUS16001	adenosine deaminase	gene-SERJ2_LOCUS10860	pyruvate kinase	-1	-1	177
gene-SERJ2_LOCUS16001	adenosine deaminase	gene-SERJ2_LOCUS24164	Pyruvate kinase	-1	1	177
gene-SERJ2_LOCUS16001	adenosine deaminase	gene-SERJ2_LOCUS16018	Ribonucleoside-diphosphate reductase small chain	-1	-1	192
gene-SERJ2_LOCUS16001	adenosine deaminase	gene-SERJ2_LOCUS21573	Uridine-cytidine kinase A	-1	-1	629
gene-SERJ2_LOCUS16001	adenosine deaminase	gene-SERJ2_LOCUS23747	L-lactate dehydrogenase	-1	1	154
gene-SERJ2_LOCUS16001	adenosine deaminase	ONT.6970	L-lactate dehydrogenase	-1	1	154
gene-SERJ2_LOCUS16001	adenosine deaminase	gene-SERJ2_LOCUS19332	hypothetical adenylate kinase	-1	1	463
gene-SERJ2_LOCUS16001	adenosine deaminase	gene-SERJ2_LOCUS10686	Glyceraldehyde-3-phosphate dehydrogenase	-1	1	474
gene-SERJ2_LOCUS23747	L-lactate dehydrogenase	ONT.4344	omega-amidase	1	-1	221
ONT.6970	L-lactate dehydrogenase	ONT.4344	omega-amidase	1	-1	221
gene-SERJ2_LOCUS23747	L-lactate dehydrogenase	gene-SERJ2_LOCUS24164	Pyruvate kinase	1	1	981
ONT.6970	L-lactate dehydrogenase	gene-SERJ2_LOCUS24164	Pyruvate kinase	1	1	981
gene-SERJ2_LOCUS23747	L-lactate dehydrogenase	gene-SERJ2_LOCUS21573	Uridine-cytidine kinase A	1	-1	187
ONT.6970	L-lactate dehydrogenase	gene-SERJ2_LOCUS21573	Uridine-cytidine kinase A	1	-1	187
gene-SERJ2_LOCUS23747	L-lactate dehydrogenase	gene-SERJ2_LOCUS15735	MFS transporter, PAT family, solute carrier family 33 (acetyl-CoA transportor), member 1	1	1	221
ONT.6970	L-lactate dehydrogenase	gene-SERJ2_LOCUS15735	MFS transporter, PAT family, solute carrier family 33 (acetyl-CoA transportor), member 1	1	1	221
gene-SERJ2_LOCUS23747	L-lactate dehydrogenase	gene-SERJ2_LOCUS17921	Aldose reductase C	1	-1	195
gene-SERJ2_LOCUS23747	L-lactate dehydrogenase	gene-SERJ2_LOCUS4475	Aldo-keto reductase AKR2E4	1	-1	195
ONT.6970	L-lactate dehydrogenase	gene-SERJ2_LOCUS17921	Aldose reductase C	1	-1	195
ONT.6970	L-lactate dehydrogenase	gene-SERJ2_LOCUS4475	Aldo-keto reductase AKR2E4	1	-1	195
gene-SERJ2_LOCUS23747	L-lactate dehydrogenase	gene-SERJ2_LOCUS18211	putative malate dehydrogenase	1	-1	263
ONT.6970	L-lactate dehydrogenase	gene-SERJ2_LOCUS18211	putative malate dehydrogenase	1	-1	263
gene-SERJ2_LOCUS23747	L-lactate dehydrogenase	gene-SERJ2_LOCUS5628	Succinate dehydrogenase	1	1	743
ONT.6970	L-lactate dehydrogenase	gene-SERJ2_LOCUS5628	Succinate dehydrogenase	1	1	743
gene-SERJ2_LOCUS23747	L-lactate dehydrogenase	gene-SERJ2_LOCUS19997	Taurocyamine kinase	1	-1	610
ONT.6970	L-lactate dehydrogenase	gene-SERJ2_LOCUS19997	Taurocyamine kinase	1	-1	610
gene-SERJ2_LOCUS23747	L-lactate dehydrogenase	gene-SERJ2_LOCUS19332	hypothetical adenylate kinase	1	1	439
ONT.6970	L-lactate dehydrogenase	gene-SERJ2_LOCUS19332	hypothetical adenylate kinase	1	1	439
gene-SERJ2_LOCUS23747	L-lactate dehydrogenase	gene-SERJ2_LOCUS20690	S-malonyltransferase	1	1	172
ONT.6970	L-lactate dehydrogenase	gene-SERJ2_LOCUS20690	S-malonyltransferase	1	1	172
gene-SERJ2_LOCUS23747	L-lactate dehydrogenase	gene-SERJ2_LOCUS10860	pyruvate kinase	1	-1	822
ONT.6970	L-lactate dehydrogenase	gene-SERJ2_LOCUS10860	pyruvate kinase	1	-1	822
gene-SERJ2_LOCUS23747	L-lactate dehydrogenase	gene-SERJ2_LOCUS19719	Aspartate aminotransferase	1	-1	974
ONT.6970	L-lactate dehydrogenase	gene-SERJ2_LOCUS19719	Aspartate aminotransferase	1	-1	974
gene-SERJ2_LOCUS23747	L-lactate dehydrogenase	ONT.8322	putative beta-D-xylosidase 7	1	-1	195
ONT.6970	L-lactate dehydrogenase	ONT.8322	putative beta-D-xylosidase 7	1	-1	195
gene-SERJ2_LOCUS23747	L-lactate dehydrogenase	gene-SERJ2_LOCUS16018	Ribonucleoside-diphosphate reductase small chain	1	-1	239
ONT.6970	L-lactate dehydrogenase	gene-SERJ2_LOCUS16018	Ribonucleoside-diphosphate reductase small chain	1	-1	239
gene-SERJ2_LOCUS23747	L-lactate dehydrogenase	ONT.5863	Glycogen phosphorylase	1	1	245
ONT.6970	L-lactate dehydrogenase	ONT.5863	Glycogen phosphorylase	1	1	245
gene-SERJ2_LOCUS23747	L-lactate dehydrogenase	gene-SERJ2_LOCUS10338	phosphatidylinositol 4-kinase B	1	-1	195
ONT.6970	L-lactate dehydrogenase	gene-SERJ2_LOCUS10338	phosphatidylinositol 4-kinase B	1	-1	195
gene-SERJ2_LOCUS23747	L-lactate dehydrogenase	gene-SERJ2_LOCUS5142	kynurenine---oxoglutarate transaminase / cysteine-S-conjugate beta-lyase / glutamine---phenylpyruvate transaminase	1	1	580
ONT.6970	L-lactate dehydrogenase	gene-SERJ2_LOCUS5142	kynurenine---oxoglutarate transaminase / cysteine-S-conjugate beta-lyase / glutamine---phenylpyruvate transaminase	1	1	580
gene-SERJ2_LOCUS23747	L-lactate dehydrogenase	gene-SERJ2_LOCUS11904	Fructose-bisphosphate aldolase	1	1	927
gene-SERJ2_LOCUS23747	L-lactate dehydrogenase	ONT.4944	Fructose-bisphosphate aldolase	1	1	927
gene-SERJ2_LOCUS23747	L-lactate dehydrogenase	gene-SERJ2_LOCUS27273	Fructose-bisphosphate aldolase	1	1	927
ONT.6970	L-lactate dehydrogenase	gene-SERJ2_LOCUS11904	Fructose-bisphosphate aldolase	1	1	927
ONT.6970	L-lactate dehydrogenase	ONT.4944	Fructose-bisphosphate aldolase	1	1	927
ONT.6970	L-lactate dehydrogenase	gene-SERJ2_LOCUS27273	Fructose-bisphosphate aldolase	1	1	927
gene-SERJ2_LOCUS23747	L-lactate dehydrogenase	gene-SERJ2_LOCUS10686	Glyceraldehyde-3-phosphate dehydrogenase	1	1	687
ONT.6970	L-lactate dehydrogenase	gene-SERJ2_LOCUS10686	Glyceraldehyde-3-phosphate dehydrogenase	1	1	687
gene-SERJ2_LOCUS23747	L-lactate dehydrogenase	ONT.3932	glycerol kinase	1	1	402
gene-SERJ2_LOCUS23747	L-lactate dehydrogenase	gene-SERJ2_LOCUS26240	Probable glycerol kinase	1	1	402
ONT.6970	L-lactate dehydrogenase	ONT.3932	glycerol kinase	1	1	402
ONT.6970	L-lactate dehydrogenase	gene-SERJ2_LOCUS26240	Probable glycerol kinase	1	1	402
gene-SERJ2_LOCUS23747	L-lactate dehydrogenase	ONT.2601	Glutamate dehydrogenase	1	-1	501
ONT.6970	L-lactate dehydrogenase	ONT.2601	Glutamate dehydrogenase	1	-1	501
gene-SERJ2_LOCUS11904	Fructose-bisphosphate aldolase	gene-SERJ2_LOCUS10860	pyruvate kinase	1	-1	703
ONT.4944	Fructose-bisphosphate aldolase	gene-SERJ2_LOCUS10860	pyruvate kinase	1	-1	703
gene-SERJ2_LOCUS27273	Fructose-bisphosphate aldolase	gene-SERJ2_LOCUS10860	pyruvate kinase	1	-1	703
gene-SERJ2_LOCUS11904	Fructose-bisphosphate aldolase	gene-SERJ2_LOCUS19719	Aspartate aminotransferase	1	-1	203
ONT.4944	Fructose-bisphosphate aldolase	gene-SERJ2_LOCUS19719	Aspartate aminotransferase	1	-1	203
gene-SERJ2_LOCUS27273	Fructose-bisphosphate aldolase	gene-SERJ2_LOCUS19719	Aspartate aminotransferase	1	-1	203
gene-SERJ2_LOCUS11904	Fructose-bisphosphate aldolase	gene-SERJ2_LOCUS24164	Pyruvate kinase	1	1	978
ONT.4944	Fructose-bisphosphate aldolase	gene-SERJ2_LOCUS24164	Pyruvate kinase	1	1	978
gene-SERJ2_LOCUS27273	Fructose-bisphosphate aldolase	gene-SERJ2_LOCUS24164	Pyruvate kinase	1	1	978
gene-SERJ2_LOCUS11904	Fructose-bisphosphate aldolase	ONT.5863	Glycogen phosphorylase	1	1	256
ONT.4944	Fructose-bisphosphate aldolase	ONT.5863	Glycogen phosphorylase	1	1	256
gene-SERJ2_LOCUS27273	Fructose-bisphosphate aldolase	ONT.5863	Glycogen phosphorylase	1	1	256
gene-SERJ2_LOCUS11904	Fructose-bisphosphate aldolase	ONT.2601	Glutamate dehydrogenase	1	-1	171
ONT.4944	Fructose-bisphosphate aldolase	ONT.2601	Glutamate dehydrogenase	1	-1	171
gene-SERJ2_LOCUS27273	Fructose-bisphosphate aldolase	ONT.2601	Glutamate dehydrogenase	1	-1	171
gene-SERJ2_LOCUS11904	Fructose-bisphosphate aldolase	gene-SERJ2_LOCUS18211	putative malate dehydrogenase	1	-1	585
ONT.4944	Fructose-bisphosphate aldolase	gene-SERJ2_LOCUS18211	putative malate dehydrogenase	1	-1	585
gene-SERJ2_LOCUS27273	Fructose-bisphosphate aldolase	gene-SERJ2_LOCUS18211	putative malate dehydrogenase	1	-1	585
gene-SERJ2_LOCUS11904	Fructose-bisphosphate aldolase	gene-SERJ2_LOCUS5628	Succinate dehydrogenase	1	1	211
ONT.4944	Fructose-bisphosphate aldolase	gene-SERJ2_LOCUS5628	Succinate dehydrogenase	1	1	211
gene-SERJ2_LOCUS27273	Fructose-bisphosphate aldolase	gene-SERJ2_LOCUS5628	Succinate dehydrogenase	1	1	211
gene-SERJ2_LOCUS11904	Fructose-bisphosphate aldolase	gene-SERJ2_LOCUS19997	Taurocyamine kinase	1	-1	884
ONT.4944	Fructose-bisphosphate aldolase	gene-SERJ2_LOCUS19997	Taurocyamine kinase	1	-1	884
gene-SERJ2_LOCUS27273	Fructose-bisphosphate aldolase	gene-SERJ2_LOCUS19997	Taurocyamine kinase	1	-1	884
gene-SERJ2_LOCUS11904	Fructose-bisphosphate aldolase	gene-SERJ2_LOCUS10686	Glyceraldehyde-3-phosphate dehydrogenase	1	1	990
ONT.4944	Fructose-bisphosphate aldolase	gene-SERJ2_LOCUS10686	Glyceraldehyde-3-phosphate dehydrogenase	1	1	990
gene-SERJ2_LOCUS27273	Fructose-bisphosphate aldolase	gene-SERJ2_LOCUS10686	Glyceraldehyde-3-phosphate dehydrogenase	1	1	990
gene-SERJ2_LOCUS18211	putative malate dehydrogenase	gene-SERJ2_LOCUS19997	Taurocyamine kinase	-1	-1	658
gene-SERJ2_LOCUS18211	putative malate dehydrogenase	gene-SERJ2_LOCUS19719	Aspartate aminotransferase	-1	-1	981
gene-SERJ2_LOCUS18211	putative malate dehydrogenase	ONT.4344	omega-amidase	-1	-1	828
gene-SERJ2_LOCUS18211	putative malate dehydrogenase	gene-SERJ2_LOCUS24164	Pyruvate kinase	-1	1	942
gene-SERJ2_LOCUS18211	putative malate dehydrogenase	gene-SERJ2_LOCUS21573	Uridine-cytidine kinase A	-1	-1	179
gene-SERJ2_LOCUS18211	putative malate dehydrogenase	gene-SERJ2_LOCUS15735	MFS transporter, PAT family, solute carrier family 33 (acetyl-CoA transportor), member 1	-1	1	195
gene-SERJ2_LOCUS18211	putative malate dehydrogenase	gene-SERJ2_LOCUS17921	Aldose reductase C	-1	-1	266
gene-SERJ2_LOCUS18211	putative malate dehydrogenase	gene-SERJ2_LOCUS4475	Aldo-keto reductase AKR2E4	-1	-1	266
gene-SERJ2_LOCUS18211	putative malate dehydrogenase	gene-SERJ2_LOCUS5628	Succinate dehydrogenase	-1	1	906
gene-SERJ2_LOCUS18211	putative malate dehydrogenase	ONT.8322	putative beta-D-xylosidase 7	-1	-1	195
gene-SERJ2_LOCUS18211	putative malate dehydrogenase	gene-SERJ2_LOCUS16018	Ribonucleoside-diphosphate reductase small chain	-1	-1	239
gene-SERJ2_LOCUS18211	putative malate dehydrogenase	ONT.5863	Glycogen phosphorylase	-1	1	261
gene-SERJ2_LOCUS18211	putative malate dehydrogenase	ONT.2601	Glutamate dehydrogenase	-1	-1	934
gene-SERJ2_LOCUS18211	putative malate dehydrogenase	gene-SERJ2_LOCUS10338	phosphatidylinositol 4-kinase B	-1	-1	195
gene-SERJ2_LOCUS18211	putative malate dehydrogenase	gene-SERJ2_LOCUS5142	kynurenine---oxoglutarate transaminase / cysteine-S-conjugate beta-lyase / glutamine---phenylpyruvate transaminase	-1	1	597
gene-SERJ2_LOCUS18211	putative malate dehydrogenase	gene-SERJ2_LOCUS10686	Glyceraldehyde-3-phosphate dehydrogenase	-1	1	703
gene-SERJ2_LOCUS18211	putative malate dehydrogenase	ONT.3932	glycerol kinase	-1	1	402
gene-SERJ2_LOCUS18211	putative malate dehydrogenase	gene-SERJ2_LOCUS26240	Probable glycerol kinase	-1	1	402
gene-SERJ2_LOCUS18211	putative malate dehydrogenase	gene-SERJ2_LOCUS19332	hypothetical adenylate kinase	-1	1	648
gene-SERJ2_LOCUS18211	putative malate dehydrogenase	gene-SERJ2_LOCUS20690	S-malonyltransferase	-1	1	172
gene-SERJ2_LOCUS18211	putative malate dehydrogenase	gene-SERJ2_LOCUS10860	pyruvate kinase	-1	-1	823
gene-SERJ2_LOCUS19719	Aspartate aminotransferase	gene-SERJ2_LOCUS10860	pyruvate kinase	-1	-1	197
gene-SERJ2_LOCUS19719	Aspartate aminotransferase	ONT.4344	omega-amidase	-1	-1	904
gene-SERJ2_LOCUS19719	Aspartate aminotransferase	gene-SERJ2_LOCUS24164	Pyruvate kinase	-1	1	271
gene-SERJ2_LOCUS19719	Aspartate aminotransferase	gene-SERJ2_LOCUS18384	hypothetical tyrosinase	-1	1	925
gene-SERJ2_LOCUS19719	Aspartate aminotransferase	ONT.2601	Glutamate dehydrogenase	-1	-1	975
gene-SERJ2_LOCUS19719	Aspartate aminotransferase	gene-SERJ2_LOCUS5142	kynurenine---oxoglutarate transaminase / cysteine-S-conjugate beta-lyase / glutamine---phenylpyruvate transaminase	-1	1	499
gene-SERJ2_LOCUS19719	Aspartate aminotransferase	gene-SERJ2_LOCUS17921	Aldose reductase C	-1	-1	160
gene-SERJ2_LOCUS19719	Aspartate aminotransferase	gene-SERJ2_LOCUS4475	Aldo-keto reductase AKR2E4	-1	-1	160
gene-SERJ2_LOCUS19719	Aspartate aminotransferase	gene-SERJ2_LOCUS5628	Succinate dehydrogenase	-1	1	811
gene-SERJ2_LOCUS19719	Aspartate aminotransferase	gene-SERJ2_LOCUS19997	Taurocyamine kinase	-1	-1	467
gene-SERJ2_LOCUS19719	Aspartate aminotransferase	gene-SERJ2_LOCUS19332	hypothetical adenylate kinase	-1	1	164
gene-SERJ2_LOCUS19719	Aspartate aminotransferase	gene-SERJ2_LOCUS10686	Glyceraldehyde-3-phosphate dehydrogenase	-1	1	288
gene-SERJ2_LOCUS16018	Ribonucleoside-diphosphate reductase small chain	gene-SERJ2_LOCUS10860	pyruvate kinase	-1	-1	177
gene-SERJ2_LOCUS16018	Ribonucleoside-diphosphate reductase small chain	gene-SERJ2_LOCUS21756	Selenide, water dikinase	-1	-1	179
gene-SERJ2_LOCUS16018	Ribonucleoside-diphosphate reductase small chain	ONT.4344	omega-amidase	-1	-1	240
gene-SERJ2_LOCUS16018	Ribonucleoside-diphosphate reductase small chain	gene-SERJ2_LOCUS24164	Pyruvate kinase	-1	1	911
gene-SERJ2_LOCUS16018	Ribonucleoside-diphosphate reductase small chain	ONT.8322	putative beta-D-xylosidase 7	-1	-1	192
gene-SERJ2_LOCUS16018	Ribonucleoside-diphosphate reductase small chain	gene-SERJ2_LOCUS13693	Histone-lysine N-methyltransferase trr	-1	1	185
gene-SERJ2_LOCUS16018	Ribonucleoside-diphosphate reductase small chain	gene-SERJ2_LOCUS15735	MFS transporter, PAT family, solute carrier family 33	-1	1	229
gene-SERJ2_LOCUS16018	Ribonucleoside-diphosphate reductase small chain	gene-SERJ2_LOCUS10338	phosphatidylinositol 4-kinase B	-1	-1	192
gene-SERJ2_LOCUS16018	Ribonucleoside-diphosphate reductase small chain	gene-SERJ2_LOCUS10686	Glyceraldehyde-3-phosphate dehydrogenase	-1	1	182
gene-SERJ2_LOCUS16018	Ribonucleoside-diphosphate reductase small chain	gene-SERJ2_LOCUS19332	hypothetical adenylate kinase	-1	1	946
gene-SERJ2_LOCUS16018	Ribonucleoside-diphosphate reductase small chain	gene-SERJ2_LOCUS20690	S-malonyltransferase	-1	1	161
gene-SERJ2_LOCUS16018	Ribonucleoside-diphosphate reductase small chain	gene-SERJ2_LOCUS4077	phosphopantetheine adenylyltransferase / dephospho-CoA kinase	-1	-1	282
ONT.4344	omega-amidase	ONT.2601	Glutamate dehydrogenase	-1	-1	911
ONT.4344	omega-amidase	gene-SERJ2_LOCUS5142	kynurenine---oxoglutarate transaminase / cysteine-S-conjugate beta-lyase / glutamine---phenylpyruvate transaminase	-1	1	619
ONT.4344	omega-amidase	gene-SERJ2_LOCUS19332	hypothetical adenylate kinase	-1	1	283
gene-SERJ2_LOCUS10686	Glyceraldehyde-3-phosphate dehydrogenase	gene-SERJ2_LOCUS5142	kynurenine---oxoglutarate transaminase / cysteine-S-conjugate beta-lyase / glutamine---phenylpyruvate transaminase	1	1	176
gene-SERJ2_LOCUS10686	Glyceraldehyde-3-phosphate dehydrogenase	gene-SERJ2_LOCUS24164	Pyruvate kinase	1	1	922
gene-SERJ2_LOCUS10686	Glyceraldehyde-3-phosphate dehydrogenase	ONT.3932	glycerol kinase	1	1	592
gene-SERJ2_LOCUS10686	Glyceraldehyde-3-phosphate dehydrogenase	gene-SERJ2_LOCUS26240	Probable glycerol kinase	1	1	592
gene-SERJ2_LOCUS10686	Glyceraldehyde-3-phosphate dehydrogenase	gene-SERJ2_LOCUS4077	phosphopantetheine adenylyltransferase / dephospho-CoA kinase	1	-1	510
gene-SERJ2_LOCUS10686	Glyceraldehyde-3-phosphate dehydrogenase	gene-SERJ2_LOCUS10860	pyruvate kinase	1	-1	906
gene-SERJ2_LOCUS10686	Glyceraldehyde-3-phosphate dehydrogenase	ONT.8322	putative beta-D-xylosidase 7	1	-1	274
gene-SERJ2_LOCUS10686	Glyceraldehyde-3-phosphate dehydrogenase	gene-SERJ2_LOCUS18173	Long-chain-fatty-acid--CoA ligase	1	1	151
gene-SERJ2_LOCUS10686	Glyceraldehyde-3-phosphate dehydrogenase	gene-SERJ2_LOCUS21573	Uridine-cytidine kinase A	1	-1	161
gene-SERJ2_LOCUS10686	Glyceraldehyde-3-phosphate dehydrogenase	gene-SERJ2_LOCUS9554	long-chain acyl-CoA synthetase	1	-1	159
gene-SERJ2_LOCUS10686	Glyceraldehyde-3-phosphate dehydrogenase	gene-SERJ2_LOCUS15735	MFS transporter, PAT family, solute carrier family 33 (acetyl-CoA transportor), member 1	1	1	271
gene-SERJ2_LOCUS10686	Glyceraldehyde-3-phosphate dehydrogenase	gene-SERJ2_LOCUS17921	Aldose reductase C	1	-1	528
gene-SERJ2_LOCUS10686	Glyceraldehyde-3-phosphate dehydrogenase	gene-SERJ2_LOCUS4475	Aldo-keto reductase AKR2E4	1	-1	528
gene-SERJ2_LOCUS10686	Glyceraldehyde-3-phosphate dehydrogenase	gene-SERJ2_LOCUS5628	Succinate dehydrogenase	1	1	530
gene-SERJ2_LOCUS10686	Glyceraldehyde-3-phosphate dehydrogenase	gene-SERJ2_LOCUS19997	Taurocyamine kinase	1	-1	746
gene-SERJ2_LOCUS10686	Glyceraldehyde-3-phosphate dehydrogenase	gene-SERJ2_LOCUS19332	hypothetical adenylate kinase	1	1	651
gene-SERJ2_LOCUS10686	Glyceraldehyde-3-phosphate dehydrogenase	gene-SERJ2_LOCUS20690	S-malonyltransferase	1	1	150
gene-SERJ2_LOCUS10686	Glyceraldehyde-3-phosphate dehydrogenase	ONT.5863	Glycogen phosphorylase	1	1	483
gene-SERJ2_LOCUS10686	Glyceraldehyde-3-phosphate dehydrogenase	ONT.2601	Glutamate dehydrogenase	1	-1	655
gene-SERJ2_LOCUS10686	Glyceraldehyde-3-phosphate dehydrogenase	gene-SERJ2_LOCUS10338	phosphatidylinositol 4-kinase B	1	-1	271
gene-SERJ2_LOCUS21053	type II pantothenate kinase	gene-SERJ2_LOCUS9554	long-chain acyl-CoA synthetase	1	-1	217
gene-SERJ2_LOCUS21053	type II pantothenate kinase	gene-SERJ2_LOCUS10860	pyruvate kinase	1	-1	151
gene-SERJ2_LOCUS21053	type II pantothenate kinase	gene-SERJ2_LOCUS18173	Long-chain-fatty-acid--CoA ligase	1	1	203
gene-SERJ2_LOCUS21053	type II pantothenate kinase	gene-SERJ2_LOCUS24164	Pyruvate kinase	1	1	223
gene-SERJ2_LOCUS21053	type II pantothenate kinase	gene-SERJ2_LOCUS4077	phosphopantetheine adenylyltransferase / dephospho-CoA kinase	1	-1	963
gene-SERJ2_LOCUS17490	Tafazzin homolog	ONT.8322	putative beta-D-xylosidase 7	-1	-1	157
gene-SERJ2_LOCUS24164	Pyruvate kinase	ONT.2601	Glutamate dehydrogenase	1	-1	725
gene-SERJ2_LOCUS24164	Pyruvate kinase	gene-SERJ2_LOCUS17921	Aldose reductase C	1	-1	226
gene-SERJ2_LOCUS24164	Pyruvate kinase	gene-SERJ2_LOCUS4475	Aldo-keto reductase AKR2E4	1	-1	226
gene-SERJ2_LOCUS24164	Pyruvate kinase	gene-SERJ2_LOCUS5142	kynurenine---oxoglutarate transaminase / cysteine-S-conjugate beta-lyase / glutamine---phenylpyruvate transaminase	1	1	203
gene-SERJ2_LOCUS24164	Pyruvate kinase	gene-SERJ2_LOCUS5628	Succinate dehydrogenase	1	1	244
gene-SERJ2_LOCUS24164	Pyruvate kinase	gene-SERJ2_LOCUS19997	Taurocyamine kinase	1	-1	687
gene-SERJ2_LOCUS24164	Pyruvate kinase	gene-SERJ2_LOCUS19332	hypothetical adenylate kinase	1	1	962
gene-SERJ2_LOCUS24164	Pyruvate kinase	gene-SERJ2_LOCUS4077	phosphopantetheine adenylyltransferase / dephospho-CoA kinase	1	-1	507
gene-SERJ2_LOCUS24164	Pyruvate kinase	gene-SERJ2_LOCUS20690	S-malonyltransferase	1	1	212
gene-SERJ2_LOCUS24164	Pyruvate kinase	ONT.3932	glycerol kinase	1	1	499
gene-SERJ2_LOCUS24164	Pyruvate kinase	gene-SERJ2_LOCUS26240	Probable glycerol kinase	1	1	499
gene-SERJ2_LOCUS24164	Pyruvate kinase	gene-SERJ2_LOCUS6972	Receptor-type guanylate cyclase gcy-15	1	1	909
gene-SERJ2_LOCUS24164	Pyruvate kinase	ONT.5863	Glycogen phosphorylase	1	1	460
gene-SERJ2_LOCUS24164	Pyruvate kinase	gene-SERJ2_LOCUS13693	Histone-lysine N-methyltransferase trr	1	1	158
gene-SERJ2_LOCUS24164	Pyruvate kinase	gene-SERJ2_LOCUS21573	Uridine-cytidine kinase A	1	-1	429
gene-SERJ2_LOCUS24164	Pyruvate kinase	gene-SERJ2_LOCUS15735	MFS transporter, PAT family, solute carrier family 33 (acetyl-CoA transportor), member 1	1	1	191
gene-SERJ2_LOCUS20690	S-malonyltransferase	gene-SERJ2_LOCUS15735	MFS transporter, PAT family, solute carrier family 33 (acetyl-CoA transportor), member 1	1	1	203
gene-SERJ2_LOCUS20690	S-malonyltransferase	gene-SERJ2_LOCUS10860	pyruvate kinase	1	-1	212
gene-SERJ2_LOCUS20690	S-malonyltransferase	ONT.8322	putative beta-D-xylosidase 7	1	-1	203
gene-SERJ2_LOCUS20690	S-malonyltransferase	gene-SERJ2_LOCUS13693	Histone-lysine N-methyltransferase trr	1	1	152
gene-SERJ2_LOCUS20690	S-malonyltransferase	gene-SERJ2_LOCUS10338	phosphatidylinositol 4-kinase B	1	-1	203
gene-SERJ2_LOCUS20690	S-malonyltransferase	gene-SERJ2_LOCUS19332	hypothetical adenylate kinase	1	1	181
gene-SERJ2_LOCUS20690	S-malonyltransferase	gene-SERJ2_LOCUS4077	phosphopantetheine adenylyltransferase / dephospho-CoA kinase	1	-1	252
ONT.5143	beta-1,3-galactosyltransferase 1	gene-SERJ2_LOCUS4345	Glycoprotein 3-alpha-L-fucosyltransferase A	1	1	177
gene-SERJ2_LOCUS5628	Succinate dehydrogenase	gene-SERJ2_LOCUS10860	pyruvate kinase	1	-1	165
gene-SERJ2_LOCUS5628	Succinate dehydrogenase	ONT.1156	Putative ATP synthase subunit f	1	-1	245
gene-SERJ2_LOCUS5628	Succinate dehydrogenase	ONT.5863	Glycogen phosphorylase	1	1	153
gene-SERJ2_LOCUS5628	Succinate dehydrogenase	ONT.2601	Glutamate dehydrogenase	1	-1	257
gene-SERJ2_LOCUS5628	Succinate dehydrogenase	gene-SERJ2_LOCUS19997	Taurocyamine kinase	1	-1	554
gene-SERJ2_LOCUS5628	Succinate dehydrogenase	gene-SERJ2_LOCUS19332	hypothetical adenylate kinase	1	1	206
gene-SERJ2_LOCUS5628	Succinate dehydrogenase	ONT.3932	glycerol kinase	1	1	177
gene-SERJ2_LOCUS5628	Succinate dehydrogenase	gene-SERJ2_LOCUS26240	Probable glycerol kinase	1	1	177
ONT.2601	Glutamate dehydrogenase	gene-SERJ2_LOCUS19997	Taurocyamine kinase	-1	-1	707
ONT.2601	Glutamate dehydrogenase	gene-SERJ2_LOCUS19332	hypothetical adenylate kinase	-1	1	512
ONT.2601	Glutamate dehydrogenase	ONT.3932	glycerol kinase	-1	1	617
ONT.2601	Glutamate dehydrogenase	gene-SERJ2_LOCUS26240	Probable glycerol kinase	-1	1	617
ONT.2601	Glutamate dehydrogenase	gene-SERJ2_LOCUS5142	kynurenine---oxoglutarate transaminase / cysteine-S-conjugate beta-lyase / glutamine---phenylpyruvate transaminase	-1	1	570
ONT.2601	Glutamate dehydrogenase	gene-SERJ2_LOCUS10860	pyruvate kinase	-1	-1	697
ONT.2601	Glutamate dehydrogenase	ONT.5863	Glycogen phosphorylase	-1	1	199
ONT.2601	Glutamate dehydrogenase	gene-SERJ2_LOCUS21573	Uridine-cytidine kinase A	-1	-1	173
gene-SERJ2_LOCUS9554	long-chain acyl-CoA synthetase	gene-SERJ2_LOCUS4077	phosphopantetheine adenylyltransferase / dephospho-CoA kinase	-1	-1	246
gene-SERJ2_LOCUS9554	long-chain acyl-CoA synthetase	gene-SERJ2_LOCUS18173	Long-chain-fatty-acid--CoA ligase	-1	1	185
gene-SERJ2_LOCUS10338	phosphatidylinositol 4-kinase B	gene-SERJ2_LOCUS19997	Taurocyamine kinase	-1	-1	210
gene-SERJ2_LOCUS10338	phosphatidylinositol 5-kinase B	gene-SERJ2_LOCUS4077	phosphopantetheine adenylyltransferase / dephospho-CoA kinase	-1	-1	154
gene-SERJ2_LOCUS5142	kynurenine---oxoglutarate transaminase / cysteine-S-conjugate beta-lyase / glutamine---phenylpyruvate transaminase	ONT.5863	Glycogen phosphorylase	1	1	176
gene-SERJ2_LOCUS5142	kynurenine---oxoglutarate transaminase / cysteine-S-conjugate beta-lyase / glutamine---phenylpyruvate transaminase	ONT.3932	glycerol kinase	1	1	158
gene-SERJ2_LOCUS5142	kynurenine---oxoglutarate transaminase / cysteine-S-conjugate beta-lyase / glutamine---phenylpyruvate transaminase	gene-SERJ2_LOCUS26240	Probable glycerol kinase	1	1	158
gene-SERJ2_LOCUS5142	kynurenine---oxoglutarate transaminase / cysteine-S-conjugate beta-lyase / glutamine---phenylpyruvate transaminase	gene-SERJ2_LOCUS4077	phosphopantetheine adenylyltransferase / dephospho-CoA kinase	1	-1	161
gene-SERJ2_LOCUS5142	kynurenine---oxoglutarate transaminase / cysteine-S-conjugate beta-lyase / glutamine---phenylpyruvate transaminase	gene-SERJ2_LOCUS19332	hypothetical adenylate kinase	1	1	266
gene-SERJ2_LOCUS5142	kynurenine---oxoglutarate transaminase / cysteine-S-conjugate beta-lyase / glutamine---phenylpyruvate transaminase	gene-SERJ2_LOCUS10860	pyruvate kinase	1	-1	178
gene-SERJ2_LOCUS6972	Receptor-type guanylate cyclase gcy-15	gene-SERJ2_LOCUS19997	Taurocyamine kinase	1	-1	180
gene-SERJ2_LOCUS15673	beta-1,6-N-acetylglucosaminyltransferase 4	gene-SERJ2_LOCUS2666	Malignant T-cell-amplified sequence 1 homolog	-1	-1	518
gene-SERJ2_LOCUS15673	beta-1,6-N-acetylglucosaminyltransferase 5	gene-SERJ2_LOCUS4345	Glycoprotein 3-alpha-L-fucosyltransferase A	-1	1	535
gene-SERJ2_LOCUS18647	Very-long-chain 3-oxooacyl-coA reductase let-767	gene-SERJ2_LOCUS19997	Taurocyamine kinase	1	-1	152
gene-SERJ2_LOCUS18647	Very-long-chain 3-oxooacyl-coA reductase let-767	gene-SERJ2_LOCUS15735	MFS transporter, PAT family, solute carrier family 33 (acetyl-CoA transportor), member 1	1	1	153
gene-SERJ2_LOCUS21627	Bifunctional heparan sulfate N-deacetylase/N-sulfotransferase 1	gene-SERJ2_LOCUS16493	Polypeptide N-acetylgalactosaminyltransferase 3	1	-1	191
gene-SERJ2_LOCUS21627	Bifunctional heparan sulfate N-deacetylase/N-sulfotransferase 1	gene-SERJ2_LOCUS7298	hypothetical cysteine desulfurase	1	-1	264
gene-SERJ2_LOCUS21627	Bifunctional heparan sulfate N-deacetylase/N-sulfotransferase 1	gene-SERJ2_LOCUS2666	Malignant T-cell-amplified sequence 1 homolog	1	-1	243
ONT.8322	putative beta-D-xylosidase 7	gene-SERJ2_LOCUS19997	Taurocyamine kinase	-1	-1	210
ONT.8322	putative beta-D-xylosidase 7	gene-SERJ2_LOCUS4077	phosphopantetheine adenylyltransferase / dephospho-CoA kinase	-1	-1	163
gene-SERJ2_LOCUS13693	Histone-lysine N-methyltransferase trr	gene-SERJ2_LOCUS21573	Uridine-cytidine kinase A	1	-1	419
gene-SERJ2_LOCUS13693	Histone-lysine N-methyltransferase trr	gene-SERJ2_LOCUS10860	pyruvate kinase	1	-1	264
gene-SERJ2_LOCUS16493	Polypeptide N-acetylgalactosaminyltransferase 3	gene-SERJ2_LOCUS14890	glycoprotein-N-acetylgalactosamine 4-beta-galactosyltransferase	-1	-1	418
gene-SERJ2_LOCUS16493	Polypeptide N-acetylgalactosaminyltransferase 3	gene-SERJ2_LOCUS2666	Malignant T-cell-amplified sequence 1 homolog	-1	-1	237
ONT.3932	glycerol kinase	gene-SERJ2_LOCUS10860	pyruvate kinase	1	-1	498
gene-SERJ2_LOCUS26240	Probable glycerol kinase	gene-SERJ2_LOCUS10860	pyruvate kinase	1	-1	498
ONT.3932	glycerol kinase	ONT.5863	Glycogen phosphorylase	1	1	151
gene-SERJ2_LOCUS26240	Probable glycerol kinase	ONT.5863	Glycogen phosphorylase	1	1	151
ONT.3932	glycerol kinase	gene-SERJ2_LOCUS21573	Uridine-cytidine kinase A	1	-1	275
gene-SERJ2_LOCUS26240	Probable glycerol kinase	gene-SERJ2_LOCUS21573	Uridine-cytidine kinase A	1	-1	275
ONT.3932	glycerol kinase	gene-SERJ2_LOCUS19997	Taurocyamine kinase	1	-1	899
gene-SERJ2_LOCUS26240	Probable glycerol kinase	gene-SERJ2_LOCUS19997	Taurocyamine kinase	1	-1	899
ONT.3932	glycerol kinase	gene-SERJ2_LOCUS19332	hypothetical adenylate kinase	1	1	183
gene-SERJ2_LOCUS26240	Probable glycerol kinase	gene-SERJ2_LOCUS19332	hypothetical adenylate kinase	1	1	183
ONT.3932	glycerol kinase	gene-SERJ2_LOCUS4077	phosphopantetheine adenylyltransferase / dephospho-CoA kinase	1	-1	186
gene-SERJ2_LOCUS26240	Probable glycerol kinase	gene-SERJ2_LOCUS4077	phosphopantetheine adenylyltransferase / dephospho-CoA kinase	1	-1	186
ONT.5863	Glycogen phosphorylase	gene-SERJ2_LOCUS10860	pyruvate kinase	1	-1	477
ONT.5863	Glycogen phosphorylase	gene-SERJ2_LOCUS19997	Taurocyamine kinase	1	-1	268
gene-SERJ2_LOCUS4077	phosphopantetheine adenylyltransferase / dephospho-CoA kinase	gene-SERJ2_LOCUS10860	pyruvate kinase	-1	-1	507
gene-SERJ2_LOCUS4077	phosphopantetheine adenylyltransferase / dephospho-CoA kinase	gene-SERJ2_LOCUS18173	Long-chain-fatty-acid--CoA ligase	-1	1	246
gene-SERJ2_LOCUS4077	phosphopantetheine adenylyltransferase / dephospho-CoA kinase	gene-SERJ2_LOCUS15735	MFS transporter, PAT family, solute carrier family 33 (acetyl-CoA transportor), member 1	-1	1	165
gene-SERJ2_LOCUS17921	Aldose reductase C	gene-SERJ2_LOCUS19997	Taurocyamine kinase	-1	-1	476
gene-SERJ2_LOCUS4475	Aldo-keto reductase AKR2E4	gene-SERJ2_LOCUS19997	Taurocyamine kinase	-1	-1	476
gene-SERJ2_LOCUS17921	Aldose reductase C	gene-SERJ2_LOCUS10860	pyruvate kinase	-1	-1	174
gene-SERJ2_LOCUS4475	Aldo-keto reductase AKR2E4	gene-SERJ2_LOCUS10860	pyruvate kinase	-1	-1	174
gene-SERJ2_LOCUS19332	hypothetical adenylate kinase	gene-SERJ2_LOCUS15735	MFS transporter, PAT family, solute carrier family 33 (acetyl-CoA transportor), member 1	1	1	155
gene-SERJ2_LOCUS19332	hypothetical adenylate kinase	gene-SERJ2_LOCUS21573	Uridine-cytidine kinase A	1	-1	653
gene-SERJ2_LOCUS19332	hypothetical adenylate kinase	gene-SERJ2_LOCUS19997	Taurocyamine kinase	1	-1	577
gene-SERJ2_LOCUS19332	hypothetical adenylate kinase	gene-SERJ2_LOCUS10860	pyruvate kinase	1	-1	651
gene-SERJ2_LOCUS15680	beta-1,6-N-acetylglucosaminyltransferase 4	gene-SERJ2_LOCUS4345	Glycoprotein 3-alpha-L-fucosyltransferase A	1	1	535
gene-SERJ2_LOCUS5405	beta-1,6-N-acetylglucosaminyltransferase 4	gene-SERJ2_LOCUS4345	Glycoprotein 3-alpha-L-fucosyltransferase A	1	1	535
gene-SERJ2_LOCUS5403	N-acetylglucosaminyltransferase 3	gene-SERJ2_LOCUS4345	Glycoprotein 4-alpha-L-fucosyltransferase A	-1	1	535
gene-SERJ2_LOCUS5410	beta-1,6-N-acetylglucosaminyltransferase 4	gene-SERJ2_LOCUS4345	Glycoprotein 5-alpha-L-fucosyltransferase A	-1	1	535
gene-SERJ2_LOCUS15680	beta-1,6-N-acetylglucosaminyltransferase 4	gene-SERJ2_LOCUS2666	Malignant T-cell-amplified sequence 1 homolog	1	-1	518
gene-SERJ2_LOCUS5405	beta-1,6-N-acetylglucosaminyltransferase 4	gene-SERJ2_LOCUS2666	Malignant T-cell-amplified sequence 1 homolog	1	-1	518
gene-SERJ2_LOCUS5403	N-acetylglucosaminyltransferase 3	gene-SERJ2_LOCUS2666	Malignant T-cell-amplified sequence 1 homolog	-1	-1	518
gene-SERJ2_LOCUS5410	beta-1,6-N-acetylglucosaminyltransferase 4	gene-SERJ2_LOCUS2666	Malignant T-cell-amplified sequence 1 homolog	-1	-1	518
gene-SERJ2_LOCUS2666	Malignant T-cell-amplified sequence 1 homolog	gene-SERJ2_LOCUS14890	glycoprotein-N-acetylgalactosamine 3-beta-galactosyltransferase	-1	-1	204
gene-SERJ2_LOCUS10860	pyruvate kinase	gene-SERJ2_LOCUS19997	Taurocyamine kinase	-1	-1	679
gene-SERJ2_LOCUS10860	pyruvate kinase	gene-SERJ2_LOCUS21573	Uridine-cytidine kinase A	-1	-1	449
gene-SERJ2_LOCUS15735	MFS transporter, PAT family, solute carrier family 33 (acetyl-CoA transportor), member 1	gene-SERJ2_LOCUS18173	Long-chain-fatty-acid--CoA ligase	1	1	180
gene-SERJ2_LOCUS15735	MFS transporter, PAT family, solute carrier family 33 (acetyl-CoA transportor), member 1	gene-SERJ2_LOCUS14890	glycoprotein-N-acetylgalactosamine 3-beta-galactosyltransferase	1	-1	175
gene-SERJ2_LOCUS15735	MFS transporter, PAT family, solute carrier family 33 (acetyl-CoA transportor), member 1	gene-SERJ2_LOCUS19997	Taurocyamine kinase	1	-1	294
gene-SERJ2_LOCUS14890	glycoprotein-N-acetylgalactosamine 3-beta-galactosyltransferase	gene-SERJ2_LOCUS19997	Taurocyamine kinase	-1	-1	206
gene-SERJ2_LOCUS17979	Uroporphyrinogen decarboxylase	gene-SERJ2_LOCUS22216	hypothetical diacylglycerol kinase (ATP)	-1	1	229
gene-SERJ2_LOCUS834	alanine transaminase	gene-SERJ2_LOCUS5317	Alpha-L-fucosidase	-1	-1	262
gene-SERJ2_LOCUS8966	Probable phosphoglycerate mutase	gene-SERJ2_LOCUS9637	Inosine-5'-monophosphate dehydrogenase	1	-1	181
gene-SERJ2_LOCUS5944	NAD-dependent malic enzyme	gene-SERJ2_LOCUS4331	Isobutyryl-CoA dehydrogenase, mitochondrial	1	1	161
gene-SERJ2_LOCUS1506	purine-nucleoside phosphorylase	gene-SERJ2_LOCUS15948	nicotinamide phosphoribosyltransferase	-1	1	181
gene-SERJ2_LOCUS26577	Glutamate dehydrogenase	gene-SERJ2_LOCUS11807	Dihydropyrimidine dehydrogenase [NADP(+)]	-1	-1	878
gene-SERJ2_LOCUS21506	Glutamate dehydrogenase	gene-SERJ2_LOCUS11807	Dihydropyrimidine dehydrogenase [NADP(+)]	-1	-1	878
gene-SERJ2_LOCUS26911	Glutamate dehydrogenase	gene-SERJ2_LOCUS11807	Dihydropyrimidine dehydrogenase [NADP(+)]	-1	-1	878
Note: A value of 1 indicates upregulated genes, while -1 indicates downregulated genes. The Score represents the binding strength.
