# Supplementary material for: Transcriptomic analysis reveals that pyruvate kinase potentially plays a key role in the differentiation of Spirometra mansoni proglottids by regulating the glycolysis pathway
Source: PLoS Negl Trop Dis. 2025 Oct 9;19(10):e0013570. doi: 10.1371/journal.pntd.0013570 (PMC12510601; doi:10.1371/journal.pntd.0013570)
Supplement: S12 Table — (XLSX) [file pntd.0013570.s012.xlsx]

## Sheet: S12_Table
S12 Table. Interactions among metabolism-related genes between SNIPs and GPs.
	metabolism
Query_id1	Description	Query_id2	Description	Diff1	Diff2	Score
gene-SERJ2_LOCUS18005	3-hydroxyacyl-CoA dehydrogenase type-2 OS=Drosophila melanogaster OX=7227 GN=scu PE=1 SV=1	gene-SERJ2_LOCUS507	Enolase OS=Doryteuthis pealeii OX=1051067 PE=2 SV=1	-1	-1	308
gene-SERJ2_LOCUS8558	Glutathione peroxidase 3 OS=Caenorhabditis elegans OX=6239 GN=gpx-3 PE=3 SV=1	gene-SERJ2_LOCUS514	Enolase OS=Doryteuthis pealeii OX=1051067 PE=2 SV=1	1	-1	435
gene-SERJ2_LOCUS6937	Succinate dehydrogenase [ubiquinone] iron-sulfur subunit, mitochondrial OS=Drosophila melanogaster OX=7227 GN=SdhB PE=2 SV=2	gene-SERJ2_LOCUS23480	Dihydrolipoyl dehydrogenase OS=Manduca sexta OX=7130 PE=2 SV=1	-1	-1	428
gene-SERJ2_LOCUS551	--	gene-SERJ2_LOCUS11090	Aldehyde dehydrogenase OS=Enchytraeus buchholzi OX=34589 GN=ALDH PE=2 SV=1	1	1	579
gene-SERJ2_LOCUS12857	--	gene-SERJ2_LOCUS10860	--	1	-1	206
gene-SERJ2_LOCUS12857	--	gene-SERJ2_LOCUS24164	Pyruvate kinase OS=Drosophila melanogaster OX=7227 GN=PyK PE=2 SV=2	1	1	206
gene-SERJ2_LOCUS12857	--	gene-SERJ2_LOCUS21573	Uridine-cytidine kinase A OS=Dictyostelium discoideum OX=44689 GN=udkA PE=3 SV=1	1	-1	196
gene-SERJ2_LOCUS12857	--	gene-SERJ2_LOCUS15839	Enolase OS=Fasciola hepatica OX=6192 GN=ENO PE=2 SV=1	1	1	441
gene-SERJ2_LOCUS12857	--	gene-SERJ2_LOCUS26233	Ribonucleoside-diphosphate reductase large subunit OS=Caenorhabditis elegans OX=6239 GN=rnr-1 PE=3 SV=1	1	-1	191
gene-SERJ2_LOCUS12857	--	gene-SERJ2_LOCUS23747	L-lactate dehydrogenase OS=Drosophila melanogaster OX=7227 GN=Ldh PE=2 SV=1	1	1	228
gene-SERJ2_LOCUS12857	--	ONT.6970	L-lactate dehydrogenase OS=Drosophila melanogaster OX=7227 GN=Ldh PE=2 SV=1	1	1	228
gene-SERJ2_LOCUS12857	--	ONT.2601	Glutamate dehydrogenase, mitochondrial OS=Drosophila melanogaster OX=7227 GN=Gdh PE=1 SV=2	1	-1	190
gene-SERJ2_LOCUS12857	--	gene-SERJ2_LOCUS49	Thymidylate synthase OS=Drosophila melanogaster OX=7227 GN=Ts PE=1 SV=2	1	-1	153
gene-SERJ2_LOCUS12857	--	gene-SERJ2_LOCUS1693	--	1	1	203
gene-SERJ2_LOCUS12857	--	gene-SERJ2_LOCUS5142	--	1	1	196
gene-SERJ2_LOCUS12857	--	gene-SERJ2_LOCUS19332	--	1	1	203
gene-SERJ2_LOCUS12857	--	gene-SERJ2_LOCUS9530	Malate dehydrogenase, cytoplasmic OS=Taenia solium OX=6204 GN=MDH PE=1 SV=1	1	1	231
gene-SERJ2_LOCUS12857	--	gene-SERJ2_LOCUS4602	Malate dehydrogenase, cytoplasmic OS=Taenia solium OX=6204 GN=MDH PE=1 SV=1	1	-1	231
gene-SERJ2_LOCUS12857	--	gene-SERJ2_LOCUS10686	Glyceraldehyde-3-phosphate dehydrogenase OS=Echinococcus multilocularis OX=6211 PE=2 SV=1	1	1	200
gene-SERJ2_LOCUS12857	--	gene-SERJ2_LOCUS4077	--	1	-1	216
gene-SERJ2_LOCUS4615	Phosphoenolpyruvate carboxykinase [GTP] OS=Ascaris suum OX=6253 GN=PEPCK PE=2 SV=1	ONT.2601	Glutamate dehydrogenase, mitochondrial OS=Drosophila melanogaster OX=7227 GN=Gdh PE=1 SV=2	-1	-1	819
gene-SERJ2_LOCUS6221	Phosphoenolpyruvate carboxykinase [GTP] OS=Ascaris suum OX=6253 GN=PEPCK PE=2 SV=1	ONT.2601	Glutamate dehydrogenase, mitochondrial OS=Drosophila melanogaster OX=7227 GN=Gdh PE=1 SV=2	1	-1	819
gene-SERJ2_LOCUS4615	Phosphoenolpyruvate carboxykinase [GTP] OS=Ascaris suum OX=6253 GN=PEPCK PE=2 SV=1	gene-SERJ2_LOCUS13210	Hexokinase OS=Schistosoma mansoni OX=6183 PE=1 SV=2	-1	-1	448
gene-SERJ2_LOCUS6221	Phosphoenolpyruvate carboxykinase [GTP] OS=Ascaris suum OX=6253 GN=PEPCK PE=2 SV=1	gene-SERJ2_LOCUS13210	Hexokinase OS=Schistosoma mansoni OX=6183 PE=1 SV=2	1	-1	448
gene-SERJ2_LOCUS4615	Phosphoenolpyruvate carboxykinase [GTP] OS=Ascaris suum OX=6253 GN=PEPCK PE=2 SV=1	gene-SERJ2_LOCUS19719	Aspartate aminotransferase, cytoplasmic OS=Caenorhabditis elegans OX=6239 GN=got-1.2 PE=1 SV=1	-1	-1	817
gene-SERJ2_LOCUS6221	Phosphoenolpyruvate carboxykinase [GTP] OS=Ascaris suum OX=6253 GN=PEPCK PE=2 SV=1	gene-SERJ2_LOCUS19719	Aspartate aminotransferase, cytoplasmic OS=Caenorhabditis elegans OX=6239 GN=got-1.2 PE=1 SV=1	1	-1	817
gene-SERJ2_LOCUS4615	Phosphoenolpyruvate carboxykinase [GTP] OS=Ascaris suum OX=6253 GN=PEPCK PE=2 SV=1	gene-SERJ2_LOCUS15839	Enolase OS=Fasciola hepatica OX=6192 GN=ENO PE=2 SV=1	-1	1	380
gene-SERJ2_LOCUS6221	Phosphoenolpyruvate carboxykinase [GTP] OS=Ascaris suum OX=6253 GN=PEPCK PE=2 SV=1	gene-SERJ2_LOCUS15839	Enolase OS=Fasciola hepatica OX=6192 GN=ENO PE=2 SV=1	1	1	380
gene-SERJ2_LOCUS4615	Phosphoenolpyruvate carboxykinase [GTP] OS=Ascaris suum OX=6253 GN=PEPCK PE=2 SV=1	gene-SERJ2_LOCUS9530	Malate dehydrogenase, cytoplasmic OS=Taenia solium OX=6204 GN=MDH PE=1 SV=1	-1	1	968
gene-SERJ2_LOCUS4615	Phosphoenolpyruvate carboxykinase [GTP] OS=Ascaris suum OX=6253 GN=PEPCK PE=2 SV=1	gene-SERJ2_LOCUS4602	Malate dehydrogenase, cytoplasmic OS=Taenia solium OX=6204 GN=MDH PE=1 SV=1	-1	-1	968
gene-SERJ2_LOCUS6221	Phosphoenolpyruvate carboxykinase [GTP] OS=Ascaris suum OX=6253 GN=PEPCK PE=2 SV=1	gene-SERJ2_LOCUS9530	Malate dehydrogenase, cytoplasmic OS=Taenia solium OX=6204 GN=MDH PE=1 SV=1	1	1	968
gene-SERJ2_LOCUS6221	Phosphoenolpyruvate carboxykinase [GTP] OS=Ascaris suum OX=6253 GN=PEPCK PE=2 SV=1	gene-SERJ2_LOCUS4602	Malate dehydrogenase, cytoplasmic OS=Taenia solium OX=6204 GN=MDH PE=1 SV=1	1	-1	968
gene-SERJ2_LOCUS4615	Phosphoenolpyruvate carboxykinase [GTP] OS=Ascaris suum OX=6253 GN=PEPCK PE=2 SV=1	ONT.4344	--	-1	-1	800
gene-SERJ2_LOCUS6221	Phosphoenolpyruvate carboxykinase [GTP] OS=Ascaris suum OX=6253 GN=PEPCK PE=2 SV=1	ONT.4344	--	1	-1	800
gene-SERJ2_LOCUS4615	Phosphoenolpyruvate carboxykinase [GTP] OS=Ascaris suum OX=6253 GN=PEPCK PE=2 SV=1	gene-SERJ2_LOCUS5142	--	-1	1	230
gene-SERJ2_LOCUS6221	Phosphoenolpyruvate carboxykinase [GTP] OS=Ascaris suum OX=6253 GN=PEPCK PE=2 SV=1	gene-SERJ2_LOCUS5142	--	1	1	230
gene-SERJ2_LOCUS4615	Phosphoenolpyruvate carboxykinase [GTP] OS=Ascaris suum OX=6253 GN=PEPCK PE=2 SV=1	gene-SERJ2_LOCUS24164	Pyruvate kinase OS=Drosophila melanogaster OX=7227 GN=PyK PE=2 SV=2	-1	1	911
gene-SERJ2_LOCUS6221	Phosphoenolpyruvate carboxykinase [GTP] OS=Ascaris suum OX=6253 GN=PEPCK PE=2 SV=1	gene-SERJ2_LOCUS24164	Pyruvate kinase OS=Drosophila melanogaster OX=7227 GN=PyK PE=2 SV=2	1	1	911
gene-SERJ2_LOCUS4615	Phosphoenolpyruvate carboxykinase [GTP] OS=Ascaris suum OX=6253 GN=PEPCK PE=2 SV=1	gene-SERJ2_LOCUS19997	Taurocyamine kinase OS=Schistosoma mansoni OX=6183 GN=Smp_194770 PE=1 SV=3	-1	-1	330
gene-SERJ2_LOCUS6221	Phosphoenolpyruvate carboxykinase [GTP] OS=Ascaris suum OX=6253 GN=PEPCK PE=2 SV=1	gene-SERJ2_LOCUS19997	Taurocyamine kinase OS=Schistosoma mansoni OX=6183 GN=Smp_194770 PE=1 SV=3	1	-1	330
gene-SERJ2_LOCUS4615	Phosphoenolpyruvate carboxykinase [GTP] OS=Ascaris suum OX=6253 GN=PEPCK PE=2 SV=1	gene-SERJ2_LOCUS11904	Fructose-bisphosphate aldolase OS=Echinococcus multilocularis OX=6211 GN=FBPA PE=2 SV=1	-1	1	157
gene-SERJ2_LOCUS4615	Phosphoenolpyruvate carboxykinase [GTP] OS=Ascaris suum OX=6253 GN=PEPCK PE=2 SV=1	ONT.4944	Fructose-bisphosphate aldolase OS=Echinococcus multilocularis OX=6211 GN=FBPA PE=2 SV=1	-1	1	157
gene-SERJ2_LOCUS4615	Phosphoenolpyruvate carboxykinase [GTP] OS=Ascaris suum OX=6253 GN=PEPCK PE=2 SV=1	gene-SERJ2_LOCUS27273	Fructose-bisphosphate aldolase OS=Echinococcus multilocularis OX=6211 GN=FBPA PE=2 SV=1	-1	1	157
gene-SERJ2_LOCUS6221	Phosphoenolpyruvate carboxykinase [GTP] OS=Ascaris suum OX=6253 GN=PEPCK PE=2 SV=1	gene-SERJ2_LOCUS11904	Fructose-bisphosphate aldolase OS=Echinococcus multilocularis OX=6211 GN=FBPA PE=2 SV=1	1	1	157
gene-SERJ2_LOCUS6221	Phosphoenolpyruvate carboxykinase [GTP] OS=Ascaris suum OX=6253 GN=PEPCK PE=2 SV=1	ONT.4944	Fructose-bisphosphate aldolase OS=Echinococcus multilocularis OX=6211 GN=FBPA PE=2 SV=1	1	1	157
gene-SERJ2_LOCUS6221	Phosphoenolpyruvate carboxykinase [GTP] OS=Ascaris suum OX=6253 GN=PEPCK PE=2 SV=1	gene-SERJ2_LOCUS27273	Fructose-bisphosphate aldolase OS=Echinococcus multilocularis OX=6211 GN=FBPA PE=2 SV=1	1	1	157
gene-SERJ2_LOCUS4615	Phosphoenolpyruvate carboxykinase [GTP] OS=Ascaris suum OX=6253 GN=PEPCK PE=2 SV=1	ONT.5863	Glycogen phosphorylase OS=Drosophila melanogaster OX=7227 GN=GlyP PE=2 SV=2	-1	1	165
gene-SERJ2_LOCUS6221	Phosphoenolpyruvate carboxykinase [GTP] OS=Ascaris suum OX=6253 GN=PEPCK PE=2 SV=1	ONT.5863	Glycogen phosphorylase OS=Drosophila melanogaster OX=7227 GN=GlyP PE=2 SV=2	1	1	165
gene-SERJ2_LOCUS4615	Phosphoenolpyruvate carboxykinase [GTP] OS=Ascaris suum OX=6253 GN=PEPCK PE=2 SV=1	gene-SERJ2_LOCUS26240	Probable glycerol kinase OS=Caenorhabditis elegans OX=6239 GN=R11F4.1 PE=3 SV=1	-1	1	518
gene-SERJ2_LOCUS6221	Phosphoenolpyruvate carboxykinase [GTP] OS=Ascaris suum OX=6253 GN=PEPCK PE=2 SV=1	gene-SERJ2_LOCUS26240	Probable glycerol kinase OS=Caenorhabditis elegans OX=6239 GN=R11F4.1 PE=3 SV=1	1	1	518
gene-SERJ2_LOCUS4615	Phosphoenolpyruvate carboxykinase [GTP] OS=Ascaris suum OX=6253 GN=PEPCK PE=2 SV=1	gene-SERJ2_LOCUS23747	L-lactate dehydrogenase OS=Drosophila melanogaster OX=7227 GN=Ldh PE=2 SV=1	-1	1	414
gene-SERJ2_LOCUS4615	Phosphoenolpyruvate carboxykinase [GTP] OS=Ascaris suum OX=6253 GN=PEPCK PE=2 SV=1	ONT.6970	L-lactate dehydrogenase OS=Drosophila melanogaster OX=7227 GN=Ldh PE=2 SV=1	-1	1	414
gene-SERJ2_LOCUS6221	Phosphoenolpyruvate carboxykinase [GTP] OS=Ascaris suum OX=6253 GN=PEPCK PE=2 SV=1	gene-SERJ2_LOCUS23747	L-lactate dehydrogenase OS=Drosophila melanogaster OX=7227 GN=Ldh PE=2 SV=1	1	1	414
gene-SERJ2_LOCUS6221	Phosphoenolpyruvate carboxykinase [GTP] OS=Ascaris suum OX=6253 GN=PEPCK PE=2 SV=1	ONT.6970	L-lactate dehydrogenase OS=Drosophila melanogaster OX=7227 GN=Ldh PE=2 SV=1	1	1	414
gene-SERJ2_LOCUS9713	--	gene-SERJ2_LOCUS10860	--	1	-1	202
gene-SERJ2_LOCUS9713	--	ONT.5863	Glycogen phosphorylase OS=Drosophila melanogaster OX=7227 GN=GlyP PE=2 SV=2	1	1	991
gene-SERJ2_LOCUS9713	--	gene-SERJ2_LOCUS15735	--	1	1	219
gene-SERJ2_LOCUS9713	--	gene-SERJ2_LOCUS15975	Acetylcholinesterase OS=Anopheles gambiae OX=7165 GN=Ace PE=1 SV=3	1	-1	213
gene-SERJ2_LOCUS9713	--	gene-SERJ2_LOCUS13210	Hexokinase OS=Schistosoma mansoni OX=6183 PE=1 SV=2	1	-1	440
gene-SERJ2_LOCUS9713	--	gene-SERJ2_LOCUS5628	Succinate dehydrogenase [ubiquinone] iron-sulfur subunit, mitochondrial OS=Drosophila melanogaster OX=7227 GN=SdhB PE=2 SV=2	1	1	188
gene-SERJ2_LOCUS9713	--	gene-SERJ2_LOCUS19997	Taurocyamine kinase OS=Schistosoma mansoni OX=6183 GN=Smp_194770 PE=1 SV=3	1	-1	181
gene-SERJ2_LOCUS9713	--	gene-SERJ2_LOCUS10686	Glyceraldehyde-3-phosphate dehydrogenase OS=Echinococcus multilocularis OX=6211 PE=2 SV=1	1	1	176
gene-SERJ2_LOCUS9713	--	gene-SERJ2_LOCUS6972	Receptor-type guanylate cyclase gcy-15 OS=Caenorhabditis elegans OX=6239 GN=gcy-15 PE=2 SV=3	1	1	156
gene-SERJ2_LOCUS9713	--	gene-SERJ2_LOCUS19719	Aspartate aminotransferase, cytoplasmic OS=Caenorhabditis elegans OX=6239 GN=got-1.2 PE=1 SV=1	1	-1	432
gene-SERJ2_LOCUS9713	--	gene-SERJ2_LOCUS24164	Pyruvate kinase OS=Drosophila melanogaster OX=7227 GN=PyK PE=2 SV=2	1	1	437
gene-SERJ2_LOCUS9713	--	gene-SERJ2_LOCUS5079	--	1	1	194
gene-SERJ2_LOCUS9713	--	gene-SERJ2_LOCUS18945	2-oxoglutarate dehydrogenase, mitochondrial OS=Caenorhabditis briggsae OX=6238 GN=ogdh-1 PE=3 SV=1	1	-1	290
gene-SERJ2_LOCUS26233	Ribonucleoside-diphosphate reductase large subunit OS=Caenorhabditis elegans OX=6239 GN=rnr-1 PE=3 SV=1	gene-SERJ2_LOCUS10860	--	-1	-1	450
gene-SERJ2_LOCUS26233	Ribonucleoside-diphosphate reductase large subunit OS=Caenorhabditis elegans OX=6239 GN=rnr-1 PE=3 SV=1	gene-SERJ2_LOCUS6826	--	-1	-1	179
gene-SERJ2_LOCUS26233	Ribonucleoside-diphosphate reductase large subunit OS=Caenorhabditis elegans OX=6239 GN=rnr-1 PE=3 SV=1	gene-SERJ2_LOCUS21756	--	-1	-1	187
gene-SERJ2_LOCUS26233	Ribonucleoside-diphosphate reductase large subunit OS=Caenorhabditis elegans OX=6239 GN=rnr-1 PE=3 SV=1	gene-SERJ2_LOCUS24164	Pyruvate kinase OS=Drosophila melanogaster OX=7227 GN=PyK PE=2 SV=2	-1	1	940
gene-SERJ2_LOCUS26233	Ribonucleoside-diphosphate reductase large subunit OS=Caenorhabditis elegans OX=6239 GN=rnr-1 PE=3 SV=1	gene-SERJ2_LOCUS16018	Ribonucleoside-diphosphate reductase small chain OS=Spisula solidissima OX=6584 PE=2 SV=2	-1	-1	999
gene-SERJ2_LOCUS26233	Ribonucleoside-diphosphate reductase large subunit OS=Caenorhabditis elegans OX=6239 GN=rnr-1 PE=3 SV=1	gene-SERJ2_LOCUS21573	Uridine-cytidine kinase A OS=Dictyostelium discoideum OX=44689 GN=udkA PE=3 SV=1	-1	-1	155
gene-SERJ2_LOCUS26233	Ribonucleoside-diphosphate reductase large subunit OS=Caenorhabditis elegans OX=6239 GN=rnr-1 PE=3 SV=1	gene-SERJ2_LOCUS15839	Enolase OS=Fasciola hepatica OX=6192 GN=ENO PE=2 SV=1	-1	1	400
gene-SERJ2_LOCUS26233	Ribonucleoside-diphosphate reductase large subunit OS=Caenorhabditis elegans OX=6239 GN=rnr-1 PE=3 SV=1	gene-SERJ2_LOCUS23747	L-lactate dehydrogenase OS=Drosophila melanogaster OX=7227 GN=Ldh PE=2 SV=1	-1	1	249
gene-SERJ2_LOCUS26233	Ribonucleoside-diphosphate reductase large subunit OS=Caenorhabditis elegans OX=6239 GN=rnr-1 PE=3 SV=1	ONT.6970	L-lactate dehydrogenase OS=Drosophila melanogaster OX=7227 GN=Ldh PE=2 SV=1	-1	1	249
gene-SERJ2_LOCUS26233	Ribonucleoside-diphosphate reductase large subunit OS=Caenorhabditis elegans OX=6239 GN=rnr-1 PE=3 SV=1	gene-SERJ2_LOCUS49	Thymidylate synthase OS=Drosophila melanogaster OX=7227 GN=Ts PE=1 SV=2	-1	-1	911
gene-SERJ2_LOCUS26233	Ribonucleoside-diphosphate reductase large subunit OS=Caenorhabditis elegans OX=6239 GN=rnr-1 PE=3 SV=1	gene-SERJ2_LOCUS19332	--	-1	1	961
gene-SERJ2_LOCUS26233	Ribonucleoside-diphosphate reductase large subunit OS=Caenorhabditis elegans OX=6239 GN=rnr-1 PE=3 SV=1	gene-SERJ2_LOCUS19997	Taurocyamine kinase OS=Schistosoma mansoni OX=6183 GN=Smp_194770 PE=1 SV=3	-1	-1	305
gene-SERJ2_LOCUS26233	Ribonucleoside-diphosphate reductase large subunit OS=Caenorhabditis elegans OX=6239 GN=rnr-1 PE=3 SV=1	gene-SERJ2_LOCUS9530	Malate dehydrogenase, cytoplasmic OS=Taenia solium OX=6204 GN=MDH PE=1 SV=1	-1	1	248
gene-SERJ2_LOCUS26233	Ribonucleoside-diphosphate reductase large subunit OS=Caenorhabditis elegans OX=6239 GN=rnr-1 PE=3 SV=1	gene-SERJ2_LOCUS4602	Malate dehydrogenase, cytoplasmic OS=Taenia solium OX=6204 GN=MDH PE=1 SV=1	-1	-1	248
gene-SERJ2_LOCUS26233	Ribonucleoside-diphosphate reductase large subunit OS=Caenorhabditis elegans OX=6239 GN=rnr-1 PE=3 SV=1	gene-SERJ2_LOCUS10686	Glyceraldehyde-3-phosphate dehydrogenase OS=Echinococcus multilocularis OX=6211 PE=2 SV=1	-1	1	169
gene-SERJ2_LOCUS26233	Ribonucleoside-diphosphate reductase large subunit OS=Caenorhabditis elegans OX=6239 GN=rnr-1 PE=3 SV=1	ONT.1690	Enoyl-[acyl-carrier-protein] reductase, mitochondrial OS=Caenorhabditis elegans OX=6239 GN=W09H1.5 PE=3 SV=1	-1	-1	252
gene-SERJ2_LOCUS26233	Ribonucleoside-diphosphate reductase large subunit OS=Caenorhabditis elegans OX=6239 GN=rnr-1 PE=3 SV=1	gene-SERJ2_LOCUS1693	--	-1	1	956
gene-SERJ2_LOCUS26233	Ribonucleoside-diphosphate reductase large subunit OS=Caenorhabditis elegans OX=6239 GN=rnr-1 PE=3 SV=1	gene-SERJ2_LOCUS4077	--	-1	-1	345
gene-SERJ2_LOCUS16431	Lipase lipl-3 OS=Caenorhabditis elegans OX=6239 GN=lipl-3 PE=2 SV=2	gene-SERJ2_LOCUS10860	--	-1	-1	166
gene-SERJ2_LOCUS16431	Lipase lipl-3 OS=Caenorhabditis elegans OX=6239 GN=lipl-3 PE=2 SV=2	gene-SERJ2_LOCUS18173	--	-1	1	437
gene-SERJ2_LOCUS16431	Lipase lipl-3 OS=Caenorhabditis elegans OX=6239 GN=lipl-3 PE=2 SV=2	gene-SERJ2_LOCUS23747	L-lactate dehydrogenase OS=Drosophila melanogaster OX=7227 GN=Ldh PE=2 SV=1	-1	1	237
gene-SERJ2_LOCUS16431	Lipase lipl-3 OS=Caenorhabditis elegans OX=6239 GN=lipl-3 PE=2 SV=2	ONT.6970	L-lactate dehydrogenase OS=Drosophila melanogaster OX=7227 GN=Ldh PE=2 SV=1	-1	1	237
gene-SERJ2_LOCUS16431	Lipase lipl-3 OS=Caenorhabditis elegans OX=6239 GN=lipl-3 PE=2 SV=2	gene-SERJ2_LOCUS9554	--	-1	-1	438
gene-SERJ2_LOCUS16431	Lipase lipl-3 OS=Caenorhabditis elegans OX=6239 GN=lipl-3 PE=2 SV=2	gene-SERJ2_LOCUS5079	--	-1	1	154
gene-SERJ2_LOCUS16431	Lipase lipl-3 OS=Caenorhabditis elegans OX=6239 GN=lipl-3 PE=2 SV=2	gene-SERJ2_LOCUS19997	Taurocyamine kinase OS=Schistosoma mansoni OX=6183 GN=Smp_194770 PE=1 SV=3	-1	-1	232
gene-SERJ2_LOCUS16431	Lipase lipl-3 OS=Caenorhabditis elegans OX=6239 GN=lipl-3 PE=2 SV=2	gene-SERJ2_LOCUS9530	Malate dehydrogenase, cytoplasmic OS=Taenia solium OX=6204 GN=MDH PE=1 SV=1	-1	1	237
gene-SERJ2_LOCUS16431	Lipase lipl-3 OS=Caenorhabditis elegans OX=6239 GN=lipl-3 PE=2 SV=2	gene-SERJ2_LOCUS4602	Malate dehydrogenase, cytoplasmic OS=Taenia solium OX=6204 GN=MDH PE=1 SV=1	-1	-1	237
gene-SERJ2_LOCUS16431	Lipase lipl-3 OS=Caenorhabditis elegans OX=6239 GN=lipl-3 PE=2 SV=2	ONT.1690	Enoyl-[acyl-carrier-protein] reductase, mitochondrial OS=Caenorhabditis elegans OX=6239 GN=W09H1.5 PE=3 SV=1	-1	-1	224
gene-SERJ2_LOCUS16431	Lipase lipl-3 OS=Caenorhabditis elegans OX=6239 GN=lipl-3 PE=2 SV=2	gene-SERJ2_LOCUS17490	Tafazzin homolog OS=Drosophila melanogaster OX=7227 GN=Taz PE=2 SV=2	-1	-1	182
gene-SERJ2_LOCUS16431	Lipase lipl-3 OS=Caenorhabditis elegans OX=6239 GN=lipl-3 PE=2 SV=2	gene-SERJ2_LOCUS20690	--	-1	1	160
gene-SERJ2_LOCUS16431	Lipase lipl-3 OS=Caenorhabditis elegans OX=6239 GN=lipl-3 PE=2 SV=2	gene-SERJ2_LOCUS4077	--	-1	-1	191
gene-SERJ2_LOCUS16431	Lipase lipl-3 OS=Caenorhabditis elegans OX=6239 GN=lipl-3 PE=2 SV=2	ONT.9656	--	-1	-1	228
gene-SERJ2_LOCUS16431	Lipase lipl-3 OS=Caenorhabditis elegans OX=6239 GN=lipl-3 PE=2 SV=2	gene-SERJ2_LOCUS16093	--	-1	1	228
gene-SERJ2_LOCUS16431	Lipase lipl-3 OS=Caenorhabditis elegans OX=6239 GN=lipl-3 PE=2 SV=2	gene-SERJ2_LOCUS24164	Pyruvate kinase OS=Drosophila melanogaster OX=7227 GN=PyK PE=2 SV=2	-1	1	166
ONT.7417	Putative tyrosinase-like protein tyr-1 OS=Caenorhabditis elegans OX=6239 GN=tyr-1 PE=1 SV=2	gene-SERJ2_LOCUS19719	Aspartate aminotransferase, cytoplasmic OS=Caenorhabditis elegans OX=6239 GN=got-1.2 PE=1 SV=1	1	-1	925
ONT.7417	Putative tyrosinase-like protein tyr-1 OS=Caenorhabditis elegans OX=6239 GN=tyr-1 PE=1 SV=2	gene-SERJ2_LOCUS18384	--	1	1	927
gene-SERJ2_LOCUS6826	--	gene-SERJ2_LOCUS18945	2-oxoglutarate dehydrogenase, mitochondrial OS=Caenorhabditis briggsae OX=6238 GN=ogdh-1 PE=3 SV=1	-1	-1	163
gene-SERJ2_LOCUS6826	--	gene-SERJ2_LOCUS20779	--	-1	-1	190
gene-SERJ2_LOCUS6826	--	gene-SERJ2_LOCUS15735	--	-1	1	190
gene-SERJ2_LOCUS5079	--	ONT.9656	--	1	-1	157
gene-SERJ2_LOCUS5079	--	gene-SERJ2_LOCUS19332	--	1	1	362
gene-SERJ2_LOCUS5079	--	gene-SERJ2_LOCUS19997	Taurocyamine kinase OS=Schistosoma mansoni OX=6183 GN=Smp_194770 PE=1 SV=3	1	-1	159
gene-SERJ2_LOCUS5079	--	gene-SERJ2_LOCUS9530	Malate dehydrogenase, cytoplasmic OS=Taenia solium OX=6204 GN=MDH PE=1 SV=1	1	1	232
gene-SERJ2_LOCUS5079	--	gene-SERJ2_LOCUS4602	Malate dehydrogenase, cytoplasmic OS=Taenia solium OX=6204 GN=MDH PE=1 SV=1	1	-1	232
gene-SERJ2_LOCUS5079	--	gene-SERJ2_LOCUS281	Probable phosphoglycerate mutase OS=Dictyostelium discoideum OX=44689 GN=gpmA PE=1 SV=1	1	1	176
gene-SERJ2_LOCUS5079	--	gene-SERJ2_LOCUS23747	L-lactate dehydrogenase OS=Drosophila melanogaster OX=7227 GN=Ldh PE=2 SV=1	1	1	218
gene-SERJ2_LOCUS5079	--	ONT.6970	L-lactate dehydrogenase OS=Drosophila melanogaster OX=7227 GN=Ldh PE=2 SV=1	1	1	218
gene-SERJ2_LOCUS5079	--	gene-SERJ2_LOCUS13210	Hexokinase OS=Schistosoma mansoni OX=6183 PE=1 SV=2	1	-1	957
gene-SERJ2_LOCUS5079	--	gene-SERJ2_LOCUS11904	Fructose-bisphosphate aldolase OS=Echinococcus multilocularis OX=6211 GN=FBPA PE=2 SV=1	1	1	418
gene-SERJ2_LOCUS5079	--	ONT.4944	Fructose-bisphosphate aldolase OS=Echinococcus multilocularis OX=6211 GN=FBPA PE=2 SV=1	1	1	418
gene-SERJ2_LOCUS5079	--	gene-SERJ2_LOCUS27273	Fructose-bisphosphate aldolase OS=Echinococcus multilocularis OX=6211 GN=FBPA PE=2 SV=1	1	1	418
gene-SERJ2_LOCUS5079	--	gene-SERJ2_LOCUS26240	Probable glycerol kinase OS=Caenorhabditis elegans OX=6239 GN=R11F4.1 PE=3 SV=1	1	1	202
gene-SERJ2_LOCUS5079	--	gene-SERJ2_LOCUS10686	Glyceraldehyde-3-phosphate dehydrogenase OS=Echinococcus multilocularis OX=6211 PE=2 SV=1	1	1	602
gene-SERJ2_LOCUS5079	--	gene-SERJ2_LOCUS1693	--	1	1	170
gene-SERJ2_LOCUS5079	--	gene-SERJ2_LOCUS24164	Pyruvate kinase OS=Drosophila melanogaster OX=7227 GN=PyK PE=2 SV=2	1	1	511
gene-SERJ2_LOCUS5079	--	gene-SERJ2_LOCUS15839	Enolase OS=Fasciola hepatica OX=6192 GN=ENO PE=2 SV=1	1	1	593
gene-SERJ2_LOCUS5079	--	gene-SERJ2_LOCUS49	Thymidylate synthase OS=Drosophila melanogaster OX=7227 GN=Ts PE=1 SV=2	1	-1	309
gene-SERJ2_LOCUS5079	--	gene-SERJ2_LOCUS10860	--	1	-1	511
gene-SERJ2_LOCUS5079	--	gene-SERJ2_LOCUS16093	--	1	1	205
gene-SERJ2_LOCUS5079	--	ONT.5863	Glycogen phosphorylase OS=Drosophila melanogaster OX=7227 GN=GlyP PE=2 SV=2	1	1	183
gene-SERJ2_LOCUS1794	--	gene-SERJ2_LOCUS5628	Succinate dehydrogenase [ubiquinone] iron-sulfur subunit, mitochondrial OS=Drosophila melanogaster OX=7227 GN=SdhB PE=2 SV=2	-1	1	385
ONT.10012	Beta-1,4-N-acetylgalactosaminyltransferase bre-4 OS=Caenorhabditis elegans OX=6239 GN=bre-4 PE=1 SV=1	gene-SERJ2_LOCUS15680	--	-1	1	211
ONT.10012	Beta-1,4-N-acetylgalactosaminyltransferase bre-4 OS=Caenorhabditis elegans OX=6239 GN=bre-4 PE=1 SV=1	gene-SERJ2_LOCUS17692	--	-1	-1	211
ONT.10012	Beta-1,4-N-acetylgalactosaminyltransferase bre-4 OS=Caenorhabditis elegans OX=6239 GN=bre-4 PE=1 SV=1	gene-SERJ2_LOCUS5405	--	-1	1	211
ONT.10012	Beta-1,4-N-acetylgalactosaminyltransferase bre-4 OS=Caenorhabditis elegans OX=6239 GN=bre-4 PE=1 SV=1	gene-SERJ2_LOCUS5410	--	-1	-1	211
ONT.10012	Beta-1,4-N-acetylgalactosaminyltransferase bre-4 OS=Caenorhabditis elegans OX=6239 GN=bre-4 PE=1 SV=1	gene-SERJ2_LOCUS21097	Galactosylgalactosylxylosylprotein 3-beta-glucuronosyltransferase I OS=Drosophila melanogaster OX=7227 GN=GlcAT-I PE=2 SV=2	-1	1	436
ONT.10012	Beta-1,4-N-acetylgalactosaminyltransferase bre-4 OS=Caenorhabditis elegans OX=6239 GN=bre-4 PE=1 SV=1	gene-SERJ2_LOCUS15673	--	-1	-1	211
ONT.10012	Beta-1,4-N-acetylgalactosaminyltransferase bre-4 OS=Caenorhabditis elegans OX=6239 GN=bre-4 PE=1 SV=1	ONT.2305	--	-1	-1	211
gene-SERJ2_LOCUS15839	Enolase OS=Fasciola hepatica OX=6192 GN=ENO PE=2 SV=1	gene-SERJ2_LOCUS24164	Pyruvate kinase OS=Drosophila melanogaster OX=7227 GN=PyK PE=2 SV=2	1	1	993
gene-SERJ2_LOCUS15839	Enolase OS=Fasciola hepatica OX=6192 GN=ENO PE=2 SV=1	gene-SERJ2_LOCUS19997	Taurocyamine kinase OS=Schistosoma mansoni OX=6183 GN=Smp_194770 PE=1 SV=3	1	-1	770
gene-SERJ2_LOCUS15839	Enolase OS=Fasciola hepatica OX=6192 GN=ENO PE=2 SV=1	gene-SERJ2_LOCUS9530	Malate dehydrogenase, cytoplasmic OS=Taenia solium OX=6204 GN=MDH PE=1 SV=1	1	1	789
gene-SERJ2_LOCUS15839	Enolase OS=Fasciola hepatica OX=6192 GN=ENO PE=2 SV=1	gene-SERJ2_LOCUS4602	Malate dehydrogenase, cytoplasmic OS=Taenia solium OX=6204 GN=MDH PE=1 SV=1	1	-1	789
gene-SERJ2_LOCUS15839	Enolase OS=Fasciola hepatica OX=6192 GN=ENO PE=2 SV=1	gene-SERJ2_LOCUS19332	--	1	1	624
gene-SERJ2_LOCUS15839	Enolase OS=Fasciola hepatica OX=6192 GN=ENO PE=2 SV=1	ONT.1690	Enoyl-[acyl-carrier-protein] reductase, mitochondrial OS=Caenorhabditis elegans OX=6239 GN=W09H1.5 PE=3 SV=1	1	-1	182
gene-SERJ2_LOCUS15839	Enolase OS=Fasciola hepatica OX=6192 GN=ENO PE=2 SV=1	gene-SERJ2_LOCUS281	Probable phosphoglycerate mutase OS=Dictyostelium discoideum OX=44689 GN=gpmA PE=1 SV=1	1	1	957
gene-SERJ2_LOCUS15839	Enolase OS=Fasciola hepatica OX=6192 GN=ENO PE=2 SV=1	gene-SERJ2_LOCUS20690	--	1	1	163
gene-SERJ2_LOCUS15839	Enolase OS=Fasciola hepatica OX=6192 GN=ENO PE=2 SV=1	ONT.2601	Glutamate dehydrogenase, mitochondrial OS=Drosophila melanogaster OX=7227 GN=Gdh PE=1 SV=2	1	-1	672
gene-SERJ2_LOCUS15839	Enolase OS=Fasciola hepatica OX=6192 GN=ENO PE=2 SV=1	ONT.9656	--	1	-1	192
gene-SERJ2_LOCUS15839	Enolase OS=Fasciola hepatica OX=6192 GN=ENO PE=2 SV=1	gene-SERJ2_LOCUS10860	--	1	-1	967
gene-SERJ2_LOCUS15839	Enolase OS=Fasciola hepatica OX=6192 GN=ENO PE=2 SV=1	gene-SERJ2_LOCUS16001	--	1	-1	236
gene-SERJ2_LOCUS15839	Enolase OS=Fasciola hepatica OX=6192 GN=ENO PE=2 SV=1	gene-SERJ2_LOCUS19719	Aspartate aminotransferase, cytoplasmic OS=Caenorhabditis elegans OX=6239 GN=got-1.2 PE=1 SV=1	1	-1	331
gene-SERJ2_LOCUS15839	Enolase OS=Fasciola hepatica OX=6192 GN=ENO PE=2 SV=1	gene-SERJ2_LOCUS18647	Very-long-chain 3-oxooacyl-coA reductase let-767 OS=Caenorhabditis briggsae OX=6238 GN=let-767 PE=3 SV=1	1	1	249
gene-SERJ2_LOCUS15839	Enolase OS=Fasciola hepatica OX=6192 GN=ENO PE=2 SV=1	ONT.4344	--	1	-1	206
gene-SERJ2_LOCUS15839	Enolase OS=Fasciola hepatica OX=6192 GN=ENO PE=2 SV=1	gene-SERJ2_LOCUS13210	Hexokinase OS=Schistosoma mansoni OX=6183 PE=1 SV=2	1	-1	643
gene-SERJ2_LOCUS15839	Enolase OS=Fasciola hepatica OX=6192 GN=ENO PE=2 SV=1	gene-SERJ2_LOCUS18945	2-oxoglutarate dehydrogenase, mitochondrial OS=Caenorhabditis briggsae OX=6238 GN=ogdh-1 PE=3 SV=1	1	-1	423
gene-SERJ2_LOCUS15839	Enolase OS=Fasciola hepatica OX=6192 GN=ENO PE=2 SV=1	gene-SERJ2_LOCUS15735	--	1	1	173
gene-SERJ2_LOCUS15839	Enolase OS=Fasciola hepatica OX=6192 GN=ENO PE=2 SV=1	gene-SERJ2_LOCUS5142	--	1	1	520
gene-SERJ2_LOCUS15839	Enolase OS=Fasciola hepatica OX=6192 GN=ENO PE=2 SV=1	gene-SERJ2_LOCUS11904	Fructose-bisphosphate aldolase OS=Echinococcus multilocularis OX=6211 GN=FBPA PE=2 SV=1	1	1	760
gene-SERJ2_LOCUS15839	Enolase OS=Fasciola hepatica OX=6192 GN=ENO PE=2 SV=1	ONT.4944	Fructose-bisphosphate aldolase OS=Echinococcus multilocularis OX=6211 GN=FBPA PE=2 SV=1	1	1	760
gene-SERJ2_LOCUS15839	Enolase OS=Fasciola hepatica OX=6192 GN=ENO PE=2 SV=1	gene-SERJ2_LOCUS27273	Fructose-bisphosphate aldolase OS=Echinococcus multilocularis OX=6211 GN=FBPA PE=2 SV=1	1	1	760
gene-SERJ2_LOCUS15839	Enolase OS=Fasciola hepatica OX=6192 GN=ENO PE=2 SV=1	gene-SERJ2_LOCUS10686	Glyceraldehyde-3-phosphate dehydrogenase OS=Echinococcus multilocularis OX=6211 PE=2 SV=1	1	1	986
gene-SERJ2_LOCUS15839	Enolase OS=Fasciola hepatica OX=6192 GN=ENO PE=2 SV=1	gene-SERJ2_LOCUS26240	Probable glycerol kinase OS=Caenorhabditis elegans OX=6239 GN=R11F4.1 PE=3 SV=1	1	1	606
gene-SERJ2_LOCUS15839	Enolase OS=Fasciola hepatica OX=6192 GN=ENO PE=2 SV=1	gene-SERJ2_LOCUS4077	--	1	-1	200
gene-SERJ2_LOCUS15839	Enolase OS=Fasciola hepatica OX=6192 GN=ENO PE=2 SV=1	gene-SERJ2_LOCUS1693	--	1	1	624
gene-SERJ2_LOCUS15839	Enolase OS=Fasciola hepatica OX=6192 GN=ENO PE=2 SV=1	gene-SERJ2_LOCUS23747	L-lactate dehydrogenase OS=Drosophila melanogaster OX=7227 GN=Ldh PE=2 SV=1	1	1	768
gene-SERJ2_LOCUS15839	Enolase OS=Fasciola hepatica OX=6192 GN=ENO PE=2 SV=1	ONT.6970	L-lactate dehydrogenase OS=Drosophila melanogaster OX=7227 GN=Ldh PE=2 SV=1	1	1	768
gene-SERJ2_LOCUS15839	Enolase OS=Fasciola hepatica OX=6192 GN=ENO PE=2 SV=1	gene-SERJ2_LOCUS5628	Succinate dehydrogenase [ubiquinone] iron-sulfur subunit, mitochondrial OS=Drosophila melanogaster OX=7227 GN=SdhB PE=2 SV=2	1	1	311
gene-SERJ2_LOCUS15839	Enolase OS=Fasciola hepatica OX=6192 GN=ENO PE=2 SV=1	gene-SERJ2_LOCUS20779	--	1	-1	173
gene-SERJ2_LOCUS15839	Enolase OS=Fasciola hepatica OX=6192 GN=ENO PE=2 SV=1	gene-SERJ2_LOCUS49	Thymidylate synthase OS=Drosophila melanogaster OX=7227 GN=Ts PE=1 SV=2	1	-1	406
gene-SERJ2_LOCUS15839	Enolase OS=Fasciola hepatica OX=6192 GN=ENO PE=2 SV=1	gene-SERJ2_LOCUS21097	Galactosylgalactosylxylosylprotein 3-beta-glucuronosyltransferase I OS=Drosophila melanogaster OX=7227 GN=GlcAT-I PE=2 SV=2	1	1	183
gene-SERJ2_LOCUS15839	Enolase OS=Fasciola hepatica OX=6192 GN=ENO PE=2 SV=1	gene-SERJ2_LOCUS17921	Aldose reductase C OS=Dictyostelium discoideum OX=44689 GN=alrC PE=3 SV=1	1	-1	573
gene-SERJ2_LOCUS15839	Enolase OS=Fasciola hepatica OX=6192 GN=ENO PE=2 SV=1	gene-SERJ2_LOCUS4475	Aldo-keto reductase AKR2E4 OS=Bombyx mori OX=7091 GN=akr2e PE=1 SV=1	1	-1	573
gene-SERJ2_LOCUS15839	Enolase OS=Fasciola hepatica OX=6192 GN=ENO PE=2 SV=1	gene-SERJ2_LOCUS16093	--	1	1	192
gene-SERJ2_LOCUS15839	Enolase OS=Fasciola hepatica OX=6192 GN=ENO PE=2 SV=1	ONT.8322	--	1	-1	173
gene-SERJ2_LOCUS15839	Enolase OS=Fasciola hepatica OX=6192 GN=ENO PE=2 SV=1	ONT.5863	Glycogen phosphorylase OS=Drosophila melanogaster OX=7227 GN=GlyP PE=2 SV=2	1	1	698
ONT.1690	Enoyl-[acyl-carrier-protein] reductase, mitochondrial OS=Caenorhabditis elegans OX=6239 GN=W09H1.5 PE=3 SV=1	gene-SERJ2_LOCUS10860	--	-1	-1	156
ONT.1690	Enoyl-[acyl-carrier-protein] reductase, mitochondrial OS=Caenorhabditis elegans OX=6239 GN=W09H1.5 PE=3 SV=1	gene-SERJ2_LOCUS18647	Very-long-chain 3-oxooacyl-coA reductase let-767 OS=Caenorhabditis briggsae OX=6238 GN=let-767 PE=3 SV=1	-1	1	154
ONT.1690	Enoyl-[acyl-carrier-protein] reductase, mitochondrial OS=Caenorhabditis elegans OX=6239 GN=W09H1.5 PE=3 SV=1	gene-SERJ2_LOCUS18173	--	-1	1	151
ONT.1690	Enoyl-[acyl-carrier-protein] reductase, mitochondrial OS=Caenorhabditis elegans OX=6239 GN=W09H1.5 PE=3 SV=1	ONT.9656	--	-1	-1	468
ONT.1690	Enoyl-[acyl-carrier-protein] reductase, mitochondrial OS=Caenorhabditis elegans OX=6239 GN=W09H1.5 PE=3 SV=1	gene-SERJ2_LOCUS16093	--	-1	1	468
ONT.1690	Enoyl-[acyl-carrier-protein] reductase, mitochondrial OS=Caenorhabditis elegans OX=6239 GN=W09H1.5 PE=3 SV=1	gene-SERJ2_LOCUS24164	Pyruvate kinase OS=Drosophila melanogaster OX=7227 GN=PyK PE=2 SV=2	-1	1	156
ONT.1690	Enoyl-[acyl-carrier-protein] reductase, mitochondrial OS=Caenorhabditis elegans OX=6239 GN=W09H1.5 PE=3 SV=1	gene-SERJ2_LOCUS18945	2-oxoglutarate dehydrogenase, mitochondrial OS=Caenorhabditis briggsae OX=6238 GN=ogdh-1 PE=3 SV=1	-1	-1	186
ONT.1690	Enoyl-[acyl-carrier-protein] reductase, mitochondrial OS=Caenorhabditis elegans OX=6239 GN=W09H1.5 PE=3 SV=1	gene-SERJ2_LOCUS23747	L-lactate dehydrogenase OS=Drosophila melanogaster OX=7227 GN=Ldh PE=2 SV=1	-1	1	247
ONT.1690	Enoyl-[acyl-carrier-protein] reductase, mitochondrial OS=Caenorhabditis elegans OX=6239 GN=W09H1.5 PE=3 SV=1	ONT.6970	L-lactate dehydrogenase OS=Drosophila melanogaster OX=7227 GN=Ldh PE=2 SV=1	-1	1	247
ONT.1690	Enoyl-[acyl-carrier-protein] reductase, mitochondrial OS=Caenorhabditis elegans OX=6239 GN=W09H1.5 PE=3 SV=1	gene-SERJ2_LOCUS9554	--	-1	-1	151
ONT.1690	Enoyl-[acyl-carrier-protein] reductase, mitochondrial OS=Caenorhabditis elegans OX=6239 GN=W09H1.5 PE=3 SV=1	gene-SERJ2_LOCUS13210	Hexokinase OS=Schistosoma mansoni OX=6183 PE=1 SV=2	-1	-1	163
ONT.1690	Enoyl-[acyl-carrier-protein] reductase, mitochondrial OS=Caenorhabditis elegans OX=6239 GN=W09H1.5 PE=3 SV=1	gene-SERJ2_LOCUS17921	Aldose reductase C OS=Dictyostelium discoideum OX=44689 GN=alrC PE=3 SV=1	-1	-1	280
ONT.1690	Enoyl-[acyl-carrier-protein] reductase, mitochondrial OS=Caenorhabditis elegans OX=6239 GN=W09H1.5 PE=3 SV=1	gene-SERJ2_LOCUS4475	Aldo-keto reductase AKR2E4 OS=Bombyx mori OX=7091 GN=akr2e PE=1 SV=1	-1	-1	280
ONT.1690	Enoyl-[acyl-carrier-protein] reductase, mitochondrial OS=Caenorhabditis elegans OX=6239 GN=W09H1.5 PE=3 SV=1	gene-SERJ2_LOCUS5142	--	-1	1	168
ONT.1690	Enoyl-[acyl-carrier-protein] reductase, mitochondrial OS=Caenorhabditis elegans OX=6239 GN=W09H1.5 PE=3 SV=1	gene-SERJ2_LOCUS5628	Succinate dehydrogenase [ubiquinone] iron-sulfur subunit, mitochondrial OS=Drosophila melanogaster OX=7227 GN=SdhB PE=2 SV=2	-1	1	219
ONT.1690	Enoyl-[acyl-carrier-protein] reductase, mitochondrial OS=Caenorhabditis elegans OX=6239 GN=W09H1.5 PE=3 SV=1	gene-SERJ2_LOCUS19997	Taurocyamine kinase OS=Schistosoma mansoni OX=6183 GN=Smp_194770 PE=1 SV=3	-1	-1	154
ONT.1690	Enoyl-[acyl-carrier-protein] reductase, mitochondrial OS=Caenorhabditis elegans OX=6239 GN=W09H1.5 PE=3 SV=1	gene-SERJ2_LOCUS9530	Malate dehydrogenase, cytoplasmic OS=Taenia solium OX=6204 GN=MDH PE=1 SV=1	-1	1	247
ONT.1690	Enoyl-[acyl-carrier-protein] reductase, mitochondrial OS=Caenorhabditis elegans OX=6239 GN=W09H1.5 PE=3 SV=1	gene-SERJ2_LOCUS4602	Malate dehydrogenase, cytoplasmic OS=Taenia solium OX=6204 GN=MDH PE=1 SV=1	-1	-1	247
ONT.1690	Enoyl-[acyl-carrier-protein] reductase, mitochondrial OS=Caenorhabditis elegans OX=6239 GN=W09H1.5 PE=3 SV=1	gene-SERJ2_LOCUS10686	Glyceraldehyde-3-phosphate dehydrogenase OS=Echinococcus multilocularis OX=6211 PE=2 SV=1	-1	1	186
ONT.1690	Enoyl-[acyl-carrier-protein] reductase, mitochondrial OS=Caenorhabditis elegans OX=6239 GN=W09H1.5 PE=3 SV=1	gene-SERJ2_LOCUS20690	--	-1	1	173
gene-SERJ2_LOCUS16093	--	gene-SERJ2_LOCUS18647	Very-long-chain 3-oxooacyl-coA reductase let-767 OS=Caenorhabditis briggsae OX=6238 GN=let-767 PE=3 SV=1	1	1	226
gene-SERJ2_LOCUS16093	--	gene-SERJ2_LOCUS18173	--	1	1	255
gene-SERJ2_LOCUS16093	--	ONT.4344	--	1	-1	159
gene-SERJ2_LOCUS16093	--	gene-SERJ2_LOCUS24164	Pyruvate kinase OS=Drosophila melanogaster OX=7227 GN=PyK PE=2 SV=2	1	1	222
gene-SERJ2_LOCUS16093	--	gene-SERJ2_LOCUS18945	2-oxoglutarate dehydrogenase, mitochondrial OS=Caenorhabditis briggsae OX=6238 GN=ogdh-1 PE=3 SV=1	1	-1	214
gene-SERJ2_LOCUS16093	--	gene-SERJ2_LOCUS15735	--	1	1	194
gene-SERJ2_LOCUS16093	--	gene-SERJ2_LOCUS20779	--	1	-1	163
gene-SERJ2_LOCUS16093	--	gene-SERJ2_LOCUS49	Thymidylate synthase OS=Drosophila melanogaster OX=7227 GN=Ts PE=1 SV=2	1	-1	380
gene-SERJ2_LOCUS16093	--	gene-SERJ2_LOCUS9554	--	1	-1	255
gene-SERJ2_LOCUS16093	--	gene-SERJ2_LOCUS17921	Aldose reductase C OS=Dictyostelium discoideum OX=44689 GN=alrC PE=3 SV=1	1	-1	269
gene-SERJ2_LOCUS16093	--	gene-SERJ2_LOCUS4475	Aldo-keto reductase AKR2E4 OS=Bombyx mori OX=7091 GN=akr2e PE=1 SV=1	1	-1	269
gene-SERJ2_LOCUS16093	--	gene-SERJ2_LOCUS5628	Succinate dehydrogenase [ubiquinone] iron-sulfur subunit, mitochondrial OS=Drosophila melanogaster OX=7227 GN=SdhB PE=2 SV=2	1	1	168
gene-SERJ2_LOCUS16093	--	gene-SERJ2_LOCUS19997	Taurocyamine kinase OS=Schistosoma mansoni OX=6183 GN=Smp_194770 PE=1 SV=3	1	-1	171
gene-SERJ2_LOCUS16093	--	gene-SERJ2_LOCUS19332	--	1	1	230
gene-SERJ2_LOCUS16093	--	gene-SERJ2_LOCUS9530	Malate dehydrogenase, cytoplasmic OS=Taenia solium OX=6204 GN=MDH PE=1 SV=1	1	1	250
gene-SERJ2_LOCUS16093	--	gene-SERJ2_LOCUS4602	Malate dehydrogenase, cytoplasmic OS=Taenia solium OX=6204 GN=MDH PE=1 SV=1	1	-1	250
gene-SERJ2_LOCUS16093	--	gene-SERJ2_LOCUS281	Probable phosphoglycerate mutase OS=Dictyostelium discoideum OX=44689 GN=gpmA PE=1 SV=1	1	1	159
gene-SERJ2_LOCUS16093	--	gene-SERJ2_LOCUS20690	--	1	1	443
gene-SERJ2_LOCUS16093	--	gene-SERJ2_LOCUS10860	--	1	-1	158
gene-SERJ2_LOCUS16093	--	gene-SERJ2_LOCUS19719	Aspartate aminotransferase, cytoplasmic OS=Caenorhabditis elegans OX=6239 GN=got-1.2 PE=1 SV=1	1	-1	200
gene-SERJ2_LOCUS16093	--	ONT.8322	--	1	-1	163
gene-SERJ2_LOCUS16093	--	ONT.2601	Glutamate dehydrogenase, mitochondrial OS=Drosophila melanogaster OX=7227 GN=Gdh PE=1 SV=2	1	-1	201
gene-SERJ2_LOCUS16093	--	gene-SERJ2_LOCUS23747	L-lactate dehydrogenase OS=Drosophila melanogaster OX=7227 GN=Ldh PE=2 SV=1	1	1	251
gene-SERJ2_LOCUS16093	--	ONT.6970	L-lactate dehydrogenase OS=Drosophila melanogaster OX=7227 GN=Ldh PE=2 SV=1	1	1	251
gene-SERJ2_LOCUS16093	--	gene-SERJ2_LOCUS5142	--	1	1	168
gene-SERJ2_LOCUS16093	--	gene-SERJ2_LOCUS10686	Glyceraldehyde-3-phosphate dehydrogenase OS=Echinococcus multilocularis OX=6211 PE=2 SV=1	1	1	224
gene-SERJ2_LOCUS16093	--	gene-SERJ2_LOCUS1693	--	1	1	206
ONT.9656	--	gene-SERJ2_LOCUS24164	Pyruvate kinase OS=Drosophila melanogaster OX=7227 GN=PyK PE=2 SV=2	-1	1	158
ONT.9656	--	ONT.8322	--	-1	-1	163
ONT.9656	--	gene-SERJ2_LOCUS10686	Glyceraldehyde-3-phosphate dehydrogenase OS=Echinococcus multilocularis OX=6211 PE=2 SV=1	-1	1	187
ONT.9656	--	gene-SERJ2_LOCUS20779	--	-1	-1	163
ONT.9656	--	gene-SERJ2_LOCUS15735	--	-1	1	163
ONT.9656	--	gene-SERJ2_LOCUS23747	L-lactate dehydrogenase OS=Drosophila melanogaster OX=7227 GN=Ldh PE=2 SV=1	-1	1	251
ONT.9656	--	ONT.6970	L-lactate dehydrogenase OS=Drosophila melanogaster OX=7227 GN=Ldh PE=2 SV=1	-1	1	251
ONT.9656	--	gene-SERJ2_LOCUS19332	--	-1	1	161
ONT.9656	--	ONT.2601	Glutamate dehydrogenase, mitochondrial OS=Drosophila melanogaster OX=7227 GN=Gdh PE=1 SV=2	-1	-1	241
ONT.9656	--	gene-SERJ2_LOCUS19997	Taurocyamine kinase OS=Schistosoma mansoni OX=6183 GN=Smp_194770 PE=1 SV=3	-1	-1	171
ONT.9656	--	gene-SERJ2_LOCUS9530	Malate dehydrogenase, cytoplasmic OS=Taenia solium OX=6204 GN=MDH PE=1 SV=1	-1	1	250
ONT.9656	--	gene-SERJ2_LOCUS4602	Malate dehydrogenase, cytoplasmic OS=Taenia solium OX=6204 GN=MDH PE=1 SV=1	-1	-1	250
ONT.9656	--	gene-SERJ2_LOCUS1693	--	-1	1	158
ONT.9656	--	gene-SERJ2_LOCUS20690	--	-1	1	443
ONT.9656	--	gene-SERJ2_LOCUS9554	--	-1	-1	255
ONT.9656	--	gene-SERJ2_LOCUS49	Thymidylate synthase OS=Drosophila melanogaster OX=7227 GN=Ts PE=1 SV=2	-1	-1	380
ONT.9656	--	gene-SERJ2_LOCUS17921	Aldose reductase C OS=Dictyostelium discoideum OX=44689 GN=alrC PE=3 SV=1	-1	-1	269
ONT.9656	--	gene-SERJ2_LOCUS4475	Aldo-keto reductase AKR2E4 OS=Bombyx mori OX=7091 GN=akr2e PE=1 SV=1	-1	-1	269
ONT.9656	--	gene-SERJ2_LOCUS10860	--	-1	-1	158
ONT.9656	--	gene-SERJ2_LOCUS18647	Very-long-chain 3-oxooacyl-coA reductase let-767 OS=Caenorhabditis briggsae OX=6238 GN=let-767 PE=3 SV=1	-1	1	226
ONT.9656	--	gene-SERJ2_LOCUS18173	--	-1	1	255
ONT.9656	--	gene-SERJ2_LOCUS19719	Aspartate aminotransferase, cytoplasmic OS=Caenorhabditis elegans OX=6239 GN=got-1.2 PE=1 SV=1	-1	-1	200
ONT.9656	--	gene-SERJ2_LOCUS5142	--	-1	1	168
ONT.9656	--	gene-SERJ2_LOCUS5628	Succinate dehydrogenase [ubiquinone] iron-sulfur subunit, mitochondrial OS=Drosophila melanogaster OX=7227 GN=SdhB PE=2 SV=2	-1	1	257
gene-SERJ2_LOCUS9530	Malate dehydrogenase, cytoplasmic OS=Taenia solium OX=6204 GN=MDH PE=1 SV=1	gene-SERJ2_LOCUS10686	Glyceraldehyde-3-phosphate dehydrogenase OS=Echinococcus multilocularis OX=6211 PE=2 SV=1	1	1	690
gene-SERJ2_LOCUS4602	Malate dehydrogenase, cytoplasmic OS=Taenia solium OX=6204 GN=MDH PE=1 SV=1	gene-SERJ2_LOCUS10686	Glyceraldehyde-3-phosphate dehydrogenase OS=Echinococcus multilocularis OX=6211 PE=2 SV=1	-1	1	690
gene-SERJ2_LOCUS9530	Malate dehydrogenase, cytoplasmic OS=Taenia solium OX=6204 GN=MDH PE=1 SV=1	gene-SERJ2_LOCUS17921	Aldose reductase C OS=Dictyostelium discoideum OX=44689 GN=alrC PE=3 SV=1	1	-1	230
gene-SERJ2_LOCUS9530	Malate dehydrogenase, cytoplasmic OS=Taenia solium OX=6204 GN=MDH PE=1 SV=1	gene-SERJ2_LOCUS4475	Aldo-keto reductase AKR2E4 OS=Bombyx mori OX=7091 GN=akr2e PE=1 SV=1	1	-1	230
gene-SERJ2_LOCUS4602	Malate dehydrogenase, cytoplasmic OS=Taenia solium OX=6204 GN=MDH PE=1 SV=1	gene-SERJ2_LOCUS17921	Aldose reductase C OS=Dictyostelium discoideum OX=44689 GN=alrC PE=3 SV=1	-1	-1	230
gene-SERJ2_LOCUS4602	Malate dehydrogenase, cytoplasmic OS=Taenia solium OX=6204 GN=MDH PE=1 SV=1	gene-SERJ2_LOCUS4475	Aldo-keto reductase AKR2E4 OS=Bombyx mori OX=7091 GN=akr2e PE=1 SV=1	-1	-1	230
gene-SERJ2_LOCUS9530	Malate dehydrogenase, cytoplasmic OS=Taenia solium OX=6204 GN=MDH PE=1 SV=1	gene-SERJ2_LOCUS11904	Fructose-bisphosphate aldolase OS=Echinococcus multilocularis OX=6211 GN=FBPA PE=2 SV=1	1	1	331
gene-SERJ2_LOCUS9530	Malate dehydrogenase, cytoplasmic OS=Taenia solium OX=6204 GN=MDH PE=1 SV=1	ONT.4944	Fructose-bisphosphate aldolase OS=Echinococcus multilocularis OX=6211 GN=FBPA PE=2 SV=1	1	1	331
gene-SERJ2_LOCUS9530	Malate dehydrogenase, cytoplasmic OS=Taenia solium OX=6204 GN=MDH PE=1 SV=1	gene-SERJ2_LOCUS27273	Fructose-bisphosphate aldolase OS=Echinococcus multilocularis OX=6211 GN=FBPA PE=2 SV=1	1	1	331
gene-SERJ2_LOCUS4602	Malate dehydrogenase, cytoplasmic OS=Taenia solium OX=6204 GN=MDH PE=1 SV=1	gene-SERJ2_LOCUS11904	Fructose-bisphosphate aldolase OS=Echinococcus multilocularis OX=6211 GN=FBPA PE=2 SV=1	-1	1	331
gene-SERJ2_LOCUS4602	Malate dehydrogenase, cytoplasmic OS=Taenia solium OX=6204 GN=MDH PE=1 SV=1	ONT.4944	Fructose-bisphosphate aldolase OS=Echinococcus multilocularis OX=6211 GN=FBPA PE=2 SV=1	-1	1	331
gene-SERJ2_LOCUS4602	Malate dehydrogenase, cytoplasmic OS=Taenia solium OX=6204 GN=MDH PE=1 SV=1	gene-SERJ2_LOCUS27273	Fructose-bisphosphate aldolase OS=Echinococcus multilocularis OX=6211 GN=FBPA PE=2 SV=1	-1	1	331
gene-SERJ2_LOCUS9530	Malate dehydrogenase, cytoplasmic OS=Taenia solium OX=6204 GN=MDH PE=1 SV=1	gene-SERJ2_LOCUS5142	--	1	1	588
gene-SERJ2_LOCUS4602	Malate dehydrogenase, cytoplasmic OS=Taenia solium OX=6204 GN=MDH PE=1 SV=1	gene-SERJ2_LOCUS5142	--	-1	1	588
gene-SERJ2_LOCUS9530	Malate dehydrogenase, cytoplasmic OS=Taenia solium OX=6204 GN=MDH PE=1 SV=1	gene-SERJ2_LOCUS5628	Succinate dehydrogenase [ubiquinone] iron-sulfur subunit, mitochondrial OS=Drosophila melanogaster OX=7227 GN=SdhB PE=2 SV=2	1	1	709
gene-SERJ2_LOCUS4602	Malate dehydrogenase, cytoplasmic OS=Taenia solium OX=6204 GN=MDH PE=1 SV=1	gene-SERJ2_LOCUS5628	Succinate dehydrogenase [ubiquinone] iron-sulfur subunit, mitochondrial OS=Drosophila melanogaster OX=7227 GN=SdhB PE=2 SV=2	-1	1	709
gene-SERJ2_LOCUS9530	Malate dehydrogenase, cytoplasmic OS=Taenia solium OX=6204 GN=MDH PE=1 SV=1	gene-SERJ2_LOCUS19997	Taurocyamine kinase OS=Schistosoma mansoni OX=6183 GN=Smp_194770 PE=1 SV=3	1	-1	653
gene-SERJ2_LOCUS4602	Malate dehydrogenase, cytoplasmic OS=Taenia solium OX=6204 GN=MDH PE=1 SV=1	gene-SERJ2_LOCUS19997	Taurocyamine kinase OS=Schistosoma mansoni OX=6183 GN=Smp_194770 PE=1 SV=3	-1	-1	653
gene-SERJ2_LOCUS9530	Malate dehydrogenase, cytoplasmic OS=Taenia solium OX=6204 GN=MDH PE=1 SV=1	gene-SERJ2_LOCUS19332	--	1	1	649
gene-SERJ2_LOCUS4602	Malate dehydrogenase, cytoplasmic OS=Taenia solium OX=6204 GN=MDH PE=1 SV=1	gene-SERJ2_LOCUS19332	--	-1	1	649
gene-SERJ2_LOCUS9530	Malate dehydrogenase, cytoplasmic OS=Taenia solium OX=6204 GN=MDH PE=1 SV=1	gene-SERJ2_LOCUS1693	--	1	1	645
gene-SERJ2_LOCUS4602	Malate dehydrogenase, cytoplasmic OS=Taenia solium OX=6204 GN=MDH PE=1 SV=1	gene-SERJ2_LOCUS1693	--	-1	1	645
gene-SERJ2_LOCUS9530	Malate dehydrogenase, cytoplasmic OS=Taenia solium OX=6204 GN=MDH PE=1 SV=1	gene-SERJ2_LOCUS20690	--	1	1	172
gene-SERJ2_LOCUS4602	Malate dehydrogenase, cytoplasmic OS=Taenia solium OX=6204 GN=MDH PE=1 SV=1	gene-SERJ2_LOCUS20690	--	-1	1	172
gene-SERJ2_LOCUS9530	Malate dehydrogenase, cytoplasmic OS=Taenia solium OX=6204 GN=MDH PE=1 SV=1	gene-SERJ2_LOCUS281	Probable phosphoglycerate mutase OS=Dictyostelium discoideum OX=44689 GN=gpmA PE=1 SV=1	1	1	290
gene-SERJ2_LOCUS4602	Malate dehydrogenase, cytoplasmic OS=Taenia solium OX=6204 GN=MDH PE=1 SV=1	gene-SERJ2_LOCUS281	Probable phosphoglycerate mutase OS=Dictyostelium discoideum OX=44689 GN=gpmA PE=1 SV=1	-1	1	290
gene-SERJ2_LOCUS9530	Malate dehydrogenase, cytoplasmic OS=Taenia solium OX=6204 GN=MDH PE=1 SV=1	gene-SERJ2_LOCUS26240	Probable glycerol kinase OS=Caenorhabditis elegans OX=6239 GN=R11F4.1 PE=3 SV=1	1	1	415
gene-SERJ2_LOCUS4602	Malate dehydrogenase, cytoplasmic OS=Taenia solium OX=6204 GN=MDH PE=1 SV=1	gene-SERJ2_LOCUS26240	Probable glycerol kinase OS=Caenorhabditis elegans OX=6239 GN=R11F4.1 PE=3 SV=1	-1	1	415
gene-SERJ2_LOCUS9530	Malate dehydrogenase, cytoplasmic OS=Taenia solium OX=6204 GN=MDH PE=1 SV=1	gene-SERJ2_LOCUS10860	--	1	-1	824
gene-SERJ2_LOCUS4602	Malate dehydrogenase, cytoplasmic OS=Taenia solium OX=6204 GN=MDH PE=1 SV=1	gene-SERJ2_LOCUS10860	--	-1	-1	824
gene-SERJ2_LOCUS9530	Malate dehydrogenase, cytoplasmic OS=Taenia solium OX=6204 GN=MDH PE=1 SV=1	gene-SERJ2_LOCUS19719	Aspartate aminotransferase, cytoplasmic OS=Caenorhabditis elegans OX=6239 GN=got-1.2 PE=1 SV=1	1	-1	977
gene-SERJ2_LOCUS4602	Malate dehydrogenase, cytoplasmic OS=Taenia solium OX=6204 GN=MDH PE=1 SV=1	gene-SERJ2_LOCUS19719	Aspartate aminotransferase, cytoplasmic OS=Caenorhabditis elegans OX=6239 GN=got-1.2 PE=1 SV=1	-1	-1	977
gene-SERJ2_LOCUS9530	Malate dehydrogenase, cytoplasmic OS=Taenia solium OX=6204 GN=MDH PE=1 SV=1	ONT.4344	--	1	-1	833
gene-SERJ2_LOCUS4602	Malate dehydrogenase, cytoplasmic OS=Taenia solium OX=6204 GN=MDH PE=1 SV=1	ONT.4344	--	-1	-1	833
gene-SERJ2_LOCUS9530	Malate dehydrogenase, cytoplasmic OS=Taenia solium OX=6204 GN=MDH PE=1 SV=1	gene-SERJ2_LOCUS24164	Pyruvate kinase OS=Drosophila melanogaster OX=7227 GN=PyK PE=2 SV=2	1	1	837
gene-SERJ2_LOCUS4602	Malate dehydrogenase, cytoplasmic OS=Taenia solium OX=6204 GN=MDH PE=1 SV=1	gene-SERJ2_LOCUS24164	Pyruvate kinase OS=Drosophila melanogaster OX=7227 GN=PyK PE=2 SV=2	-1	1	837
gene-SERJ2_LOCUS9530	Malate dehydrogenase, cytoplasmic OS=Taenia solium OX=6204 GN=MDH PE=1 SV=1	gene-SERJ2_LOCUS18945	2-oxoglutarate dehydrogenase, mitochondrial OS=Caenorhabditis briggsae OX=6238 GN=ogdh-1 PE=3 SV=1	1	-1	686
gene-SERJ2_LOCUS4602	Malate dehydrogenase, cytoplasmic OS=Taenia solium OX=6204 GN=MDH PE=1 SV=1	gene-SERJ2_LOCUS18945	2-oxoglutarate dehydrogenase, mitochondrial OS=Caenorhabditis briggsae OX=6238 GN=ogdh-1 PE=3 SV=1	-1	-1	686
gene-SERJ2_LOCUS9530	Malate dehydrogenase, cytoplasmic OS=Taenia solium OX=6204 GN=MDH PE=1 SV=1	ONT.8322	--	1	-1	195
gene-SERJ2_LOCUS4602	Malate dehydrogenase, cytoplasmic OS=Taenia solium OX=6204 GN=MDH PE=1 SV=1	ONT.8322	--	-1	-1	195
gene-SERJ2_LOCUS9530	Malate dehydrogenase, cytoplasmic OS=Taenia solium OX=6204 GN=MDH PE=1 SV=1	gene-SERJ2_LOCUS16018	Ribonucleoside-diphosphate reductase small chain OS=Spisula solidissima OX=6584 PE=2 SV=2	1	-1	239
gene-SERJ2_LOCUS4602	Malate dehydrogenase, cytoplasmic OS=Taenia solium OX=6204 GN=MDH PE=1 SV=1	gene-SERJ2_LOCUS16018	Ribonucleoside-diphosphate reductase small chain OS=Spisula solidissima OX=6584 PE=2 SV=2	-1	-1	239
gene-SERJ2_LOCUS9530	Malate dehydrogenase, cytoplasmic OS=Taenia solium OX=6204 GN=MDH PE=1 SV=1	ONT.5863	Glycogen phosphorylase OS=Drosophila melanogaster OX=7227 GN=GlyP PE=2 SV=2	1	1	258
gene-SERJ2_LOCUS4602	Malate dehydrogenase, cytoplasmic OS=Taenia solium OX=6204 GN=MDH PE=1 SV=1	ONT.5863	Glycogen phosphorylase OS=Drosophila melanogaster OX=7227 GN=GlyP PE=2 SV=2	-1	1	258
gene-SERJ2_LOCUS9530	Malate dehydrogenase, cytoplasmic OS=Taenia solium OX=6204 GN=MDH PE=1 SV=1	gene-SERJ2_LOCUS21573	Uridine-cytidine kinase A OS=Dictyostelium discoideum OX=44689 GN=udkA PE=3 SV=1	1	-1	179
gene-SERJ2_LOCUS4602	Malate dehydrogenase, cytoplasmic OS=Taenia solium OX=6204 GN=MDH PE=1 SV=1	gene-SERJ2_LOCUS21573	Uridine-cytidine kinase A OS=Dictyostelium discoideum OX=44689 GN=udkA PE=3 SV=1	-1	-1	179
gene-SERJ2_LOCUS9530	Malate dehydrogenase, cytoplasmic OS=Taenia solium OX=6204 GN=MDH PE=1 SV=1	gene-SERJ2_LOCUS23747	L-lactate dehydrogenase OS=Drosophila melanogaster OX=7227 GN=Ldh PE=2 SV=1	1	1	539
gene-SERJ2_LOCUS9530	Malate dehydrogenase, cytoplasmic OS=Taenia solium OX=6204 GN=MDH PE=1 SV=1	ONT.6970	L-lactate dehydrogenase OS=Drosophila melanogaster OX=7227 GN=Ldh PE=2 SV=1	1	1	539
gene-SERJ2_LOCUS4602	Malate dehydrogenase, cytoplasmic OS=Taenia solium OX=6204 GN=MDH PE=1 SV=1	gene-SERJ2_LOCUS23747	L-lactate dehydrogenase OS=Drosophila melanogaster OX=7227 GN=Ldh PE=2 SV=1	-1	1	539
gene-SERJ2_LOCUS4602	Malate dehydrogenase, cytoplasmic OS=Taenia solium OX=6204 GN=MDH PE=1 SV=1	ONT.6970	L-lactate dehydrogenase OS=Drosophila melanogaster OX=7227 GN=Ldh PE=2 SV=1	-1	1	539
gene-SERJ2_LOCUS9530	Malate dehydrogenase, cytoplasmic OS=Taenia solium OX=6204 GN=MDH PE=1 SV=1	gene-SERJ2_LOCUS15735	--	1	1	195
gene-SERJ2_LOCUS4602	Malate dehydrogenase, cytoplasmic OS=Taenia solium OX=6204 GN=MDH PE=1 SV=1	gene-SERJ2_LOCUS15735	--	-1	1	195
gene-SERJ2_LOCUS9530	Malate dehydrogenase, cytoplasmic OS=Taenia solium OX=6204 GN=MDH PE=1 SV=1	gene-SERJ2_LOCUS20779	--	1	-1	195
gene-SERJ2_LOCUS4602	Malate dehydrogenase, cytoplasmic OS=Taenia solium OX=6204 GN=MDH PE=1 SV=1	gene-SERJ2_LOCUS20779	--	-1	-1	195
gene-SERJ2_LOCUS9530	Malate dehydrogenase, cytoplasmic OS=Taenia solium OX=6204 GN=MDH PE=1 SV=1	ONT.2601	Glutamate dehydrogenase, mitochondrial OS=Drosophila melanogaster OX=7227 GN=Gdh PE=1 SV=2	1	-1	926
gene-SERJ2_LOCUS4602	Malate dehydrogenase, cytoplasmic OS=Taenia solium OX=6204 GN=MDH PE=1 SV=1	ONT.2601	Glutamate dehydrogenase, mitochondrial OS=Drosophila melanogaster OX=7227 GN=Gdh PE=1 SV=2	-1	-1	926
gene-SERJ2_LOCUS9530	Malate dehydrogenase, cytoplasmic OS=Taenia solium OX=6204 GN=MDH PE=1 SV=1	gene-SERJ2_LOCUS49	Thymidylate synthase OS=Drosophila melanogaster OX=7227 GN=Ts PE=1 SV=2	1	-1	152
gene-SERJ2_LOCUS4602	Malate dehydrogenase, cytoplasmic OS=Taenia solium OX=6204 GN=MDH PE=1 SV=1	gene-SERJ2_LOCUS49	Thymidylate synthase OS=Drosophila melanogaster OX=7227 GN=Ts PE=1 SV=2	-1	-1	152
gene-SERJ2_LOCUS9530	Malate dehydrogenase, cytoplasmic OS=Taenia solium OX=6204 GN=MDH PE=1 SV=1	gene-SERJ2_LOCUS13210	Hexokinase OS=Schistosoma mansoni OX=6183 PE=1 SV=2	1	-1	847
gene-SERJ2_LOCUS4602	Malate dehydrogenase, cytoplasmic OS=Taenia solium OX=6204 GN=MDH PE=1 SV=1	gene-SERJ2_LOCUS13210	Hexokinase OS=Schistosoma mansoni OX=6183 PE=1 SV=2	-1	-1	847
gene-SERJ2_LOCUS16001	--	gene-SERJ2_LOCUS10860	--	-1	-1	177
gene-SERJ2_LOCUS16001	--	gene-SERJ2_LOCUS24164	Pyruvate kinase OS=Drosophila melanogaster OX=7227 GN=PyK PE=2 SV=2	-1	1	177
gene-SERJ2_LOCUS16001	--	gene-SERJ2_LOCUS16018	Ribonucleoside-diphosphate reductase small chain OS=Spisula solidissima OX=6584 PE=2 SV=2	-1	-1	192
gene-SERJ2_LOCUS16001	--	gene-SERJ2_LOCUS21573	Uridine-cytidine kinase A OS=Dictyostelium discoideum OX=44689 GN=udkA PE=3 SV=1	-1	-1	629
gene-SERJ2_LOCUS16001	--	gene-SERJ2_LOCUS23747	L-lactate dehydrogenase OS=Drosophila melanogaster OX=7227 GN=Ldh PE=2 SV=1	-1	1	154
gene-SERJ2_LOCUS16001	--	ONT.6970	L-lactate dehydrogenase OS=Drosophila melanogaster OX=7227 GN=Ldh PE=2 SV=1	-1	1	154
gene-SERJ2_LOCUS16001	--	gene-SERJ2_LOCUS49	Thymidylate synthase OS=Drosophila melanogaster OX=7227 GN=Ts PE=1 SV=2	-1	-1	193
gene-SERJ2_LOCUS16001	--	gene-SERJ2_LOCUS19332	--	-1	1	463
gene-SERJ2_LOCUS16001	--	gene-SERJ2_LOCUS10686	Glyceraldehyde-3-phosphate dehydrogenase OS=Echinococcus multilocularis OX=6211 PE=2 SV=1	-1	1	474
gene-SERJ2_LOCUS16001	--	gene-SERJ2_LOCUS1693	--	-1	1	441
gene-SERJ2_LOCUS23747	L-lactate dehydrogenase OS=Drosophila melanogaster OX=7227 GN=Ldh PE=2 SV=1	ONT.4344	--	1	-1	221
ONT.6970	L-lactate dehydrogenase OS=Drosophila melanogaster OX=7227 GN=Ldh PE=2 SV=1	ONT.4344	--	1	-1	221
gene-SERJ2_LOCUS23747	L-lactate dehydrogenase OS=Drosophila melanogaster OX=7227 GN=Ldh PE=2 SV=1	gene-SERJ2_LOCUS24164	Pyruvate kinase OS=Drosophila melanogaster OX=7227 GN=PyK PE=2 SV=2	1	1	981
ONT.6970	L-lactate dehydrogenase OS=Drosophila melanogaster OX=7227 GN=Ldh PE=2 SV=1	gene-SERJ2_LOCUS24164	Pyruvate kinase OS=Drosophila melanogaster OX=7227 GN=PyK PE=2 SV=2	1	1	981
gene-SERJ2_LOCUS23747	L-lactate dehydrogenase OS=Drosophila melanogaster OX=7227 GN=Ldh PE=2 SV=1	gene-SERJ2_LOCUS18945	2-oxoglutarate dehydrogenase, mitochondrial OS=Caenorhabditis briggsae OX=6238 GN=ogdh-1 PE=3 SV=1	1	-1	686
ONT.6970	L-lactate dehydrogenase OS=Drosophila melanogaster OX=7227 GN=Ldh PE=2 SV=1	gene-SERJ2_LOCUS18945	2-oxoglutarate dehydrogenase, mitochondrial OS=Caenorhabditis briggsae OX=6238 GN=ogdh-1 PE=3 SV=1	1	-1	686
gene-SERJ2_LOCUS23747	L-lactate dehydrogenase OS=Drosophila melanogaster OX=7227 GN=Ldh PE=2 SV=1	gene-SERJ2_LOCUS21573	Uridine-cytidine kinase A OS=Dictyostelium discoideum OX=44689 GN=udkA PE=3 SV=1	1	-1	187
ONT.6970	L-lactate dehydrogenase OS=Drosophila melanogaster OX=7227 GN=Ldh PE=2 SV=1	gene-SERJ2_LOCUS21573	Uridine-cytidine kinase A OS=Dictyostelium discoideum OX=44689 GN=udkA PE=3 SV=1	1	-1	187
gene-SERJ2_LOCUS23747	L-lactate dehydrogenase OS=Drosophila melanogaster OX=7227 GN=Ldh PE=2 SV=1	gene-SERJ2_LOCUS20779	--	1	-1	221
ONT.6970	L-lactate dehydrogenase OS=Drosophila melanogaster OX=7227 GN=Ldh PE=2 SV=1	gene-SERJ2_LOCUS20779	--	1	-1	221
gene-SERJ2_LOCUS23747	L-lactate dehydrogenase OS=Drosophila melanogaster OX=7227 GN=Ldh PE=2 SV=1	gene-SERJ2_LOCUS15735	--	1	1	221
ONT.6970	L-lactate dehydrogenase OS=Drosophila melanogaster OX=7227 GN=Ldh PE=2 SV=1	gene-SERJ2_LOCUS15735	--	1	1	221
gene-SERJ2_LOCUS23747	L-lactate dehydrogenase OS=Drosophila melanogaster OX=7227 GN=Ldh PE=2 SV=1	gene-SERJ2_LOCUS49	Thymidylate synthase OS=Drosophila melanogaster OX=7227 GN=Ts PE=1 SV=2	1	-1	152
ONT.6970	L-lactate dehydrogenase OS=Drosophila melanogaster OX=7227 GN=Ldh PE=2 SV=1	gene-SERJ2_LOCUS49	Thymidylate synthase OS=Drosophila melanogaster OX=7227 GN=Ts PE=1 SV=2	1	-1	152
gene-SERJ2_LOCUS23747	L-lactate dehydrogenase OS=Drosophila melanogaster OX=7227 GN=Ldh PE=2 SV=1	gene-SERJ2_LOCUS17921	Aldose reductase C OS=Dictyostelium discoideum OX=44689 GN=alrC PE=3 SV=1	1	-1	195
gene-SERJ2_LOCUS23747	L-lactate dehydrogenase OS=Drosophila melanogaster OX=7227 GN=Ldh PE=2 SV=1	gene-SERJ2_LOCUS4475	Aldo-keto reductase AKR2E4 OS=Bombyx mori OX=7091 GN=akr2e PE=1 SV=1	1	-1	195
ONT.6970	L-lactate dehydrogenase OS=Drosophila melanogaster OX=7227 GN=Ldh PE=2 SV=1	gene-SERJ2_LOCUS17921	Aldose reductase C OS=Dictyostelium discoideum OX=44689 GN=alrC PE=3 SV=1	1	-1	195
ONT.6970	L-lactate dehydrogenase OS=Drosophila melanogaster OX=7227 GN=Ldh PE=2 SV=1	gene-SERJ2_LOCUS4475	Aldo-keto reductase AKR2E4 OS=Bombyx mori OX=7091 GN=akr2e PE=1 SV=1	1	-1	195
gene-SERJ2_LOCUS23747	L-lactate dehydrogenase OS=Drosophila melanogaster OX=7227 GN=Ldh PE=2 SV=1	gene-SERJ2_LOCUS5628	Succinate dehydrogenase [ubiquinone] iron-sulfur subunit, mitochondrial OS=Drosophila melanogaster OX=7227 GN=SdhB PE=2 SV=2	1	1	743
ONT.6970	L-lactate dehydrogenase OS=Drosophila melanogaster OX=7227 GN=Ldh PE=2 SV=1	gene-SERJ2_LOCUS5628	Succinate dehydrogenase [ubiquinone] iron-sulfur subunit, mitochondrial OS=Drosophila melanogaster OX=7227 GN=SdhB PE=2 SV=2	1	1	743
gene-SERJ2_LOCUS23747	L-lactate dehydrogenase OS=Drosophila melanogaster OX=7227 GN=Ldh PE=2 SV=1	gene-SERJ2_LOCUS19997	Taurocyamine kinase OS=Schistosoma mansoni OX=6183 GN=Smp_194770 PE=1 SV=3	1	-1	610
ONT.6970	L-lactate dehydrogenase OS=Drosophila melanogaster OX=7227 GN=Ldh PE=2 SV=1	gene-SERJ2_LOCUS19997	Taurocyamine kinase OS=Schistosoma mansoni OX=6183 GN=Smp_194770 PE=1 SV=3	1	-1	610
gene-SERJ2_LOCUS23747	L-lactate dehydrogenase OS=Drosophila melanogaster OX=7227 GN=Ldh PE=2 SV=1	gene-SERJ2_LOCUS19332	--	1	1	439
ONT.6970	L-lactate dehydrogenase OS=Drosophila melanogaster OX=7227 GN=Ldh PE=2 SV=1	gene-SERJ2_LOCUS19332	--	1	1	439
gene-SERJ2_LOCUS23747	L-lactate dehydrogenase OS=Drosophila melanogaster OX=7227 GN=Ldh PE=2 SV=1	gene-SERJ2_LOCUS281	Probable phosphoglycerate mutase OS=Dictyostelium discoideum OX=44689 GN=gpmA PE=1 SV=1	1	1	290
ONT.6970	L-lactate dehydrogenase OS=Drosophila melanogaster OX=7227 GN=Ldh PE=2 SV=1	gene-SERJ2_LOCUS281	Probable phosphoglycerate mutase OS=Dictyostelium discoideum OX=44689 GN=gpmA PE=1 SV=1	1	1	290
gene-SERJ2_LOCUS23747	L-lactate dehydrogenase OS=Drosophila melanogaster OX=7227 GN=Ldh PE=2 SV=1	gene-SERJ2_LOCUS20690	--	1	1	172
ONT.6970	L-lactate dehydrogenase OS=Drosophila melanogaster OX=7227 GN=Ldh PE=2 SV=1	gene-SERJ2_LOCUS20690	--	1	1	172
gene-SERJ2_LOCUS23747	L-lactate dehydrogenase OS=Drosophila melanogaster OX=7227 GN=Ldh PE=2 SV=1	gene-SERJ2_LOCUS10860	--	1	-1	822
ONT.6970	L-lactate dehydrogenase OS=Drosophila melanogaster OX=7227 GN=Ldh PE=2 SV=1	gene-SERJ2_LOCUS10860	--	1	-1	822
gene-SERJ2_LOCUS23747	L-lactate dehydrogenase OS=Drosophila melanogaster OX=7227 GN=Ldh PE=2 SV=1	gene-SERJ2_LOCUS19719	Aspartate aminotransferase, cytoplasmic OS=Caenorhabditis elegans OX=6239 GN=got-1.2 PE=1 SV=1	1	-1	974
ONT.6970	L-lactate dehydrogenase OS=Drosophila melanogaster OX=7227 GN=Ldh PE=2 SV=1	gene-SERJ2_LOCUS19719	Aspartate aminotransferase, cytoplasmic OS=Caenorhabditis elegans OX=6239 GN=got-1.2 PE=1 SV=1	1	-1	974
gene-SERJ2_LOCUS23747	L-lactate dehydrogenase OS=Drosophila melanogaster OX=7227 GN=Ldh PE=2 SV=1	ONT.8322	--	1	-1	195
ONT.6970	L-lactate dehydrogenase OS=Drosophila melanogaster OX=7227 GN=Ldh PE=2 SV=1	ONT.8322	--	1	-1	195
gene-SERJ2_LOCUS23747	L-lactate dehydrogenase OS=Drosophila melanogaster OX=7227 GN=Ldh PE=2 SV=1	gene-SERJ2_LOCUS16018	Ribonucleoside-diphosphate reductase small chain OS=Spisula solidissima OX=6584 PE=2 SV=2	1	-1	239
ONT.6970	L-lactate dehydrogenase OS=Drosophila melanogaster OX=7227 GN=Ldh PE=2 SV=1	gene-SERJ2_LOCUS16018	Ribonucleoside-diphosphate reductase small chain OS=Spisula solidissima OX=6584 PE=2 SV=2	1	-1	239
gene-SERJ2_LOCUS23747	L-lactate dehydrogenase OS=Drosophila melanogaster OX=7227 GN=Ldh PE=2 SV=1	ONT.5863	Glycogen phosphorylase OS=Drosophila melanogaster OX=7227 GN=GlyP PE=2 SV=2	1	1	245
ONT.6970	L-lactate dehydrogenase OS=Drosophila melanogaster OX=7227 GN=Ldh PE=2 SV=1	ONT.5863	Glycogen phosphorylase OS=Drosophila melanogaster OX=7227 GN=GlyP PE=2 SV=2	1	1	245
gene-SERJ2_LOCUS23747	L-lactate dehydrogenase OS=Drosophila melanogaster OX=7227 GN=Ldh PE=2 SV=1	gene-SERJ2_LOCUS13210	Hexokinase OS=Schistosoma mansoni OX=6183 PE=1 SV=2	1	-1	658
ONT.6970	L-lactate dehydrogenase OS=Drosophila melanogaster OX=7227 GN=Ldh PE=2 SV=1	gene-SERJ2_LOCUS13210	Hexokinase OS=Schistosoma mansoni OX=6183 PE=1 SV=2	1	-1	658
gene-SERJ2_LOCUS23747	L-lactate dehydrogenase OS=Drosophila melanogaster OX=7227 GN=Ldh PE=2 SV=1	gene-SERJ2_LOCUS5142	--	1	1	580
ONT.6970	L-lactate dehydrogenase OS=Drosophila melanogaster OX=7227 GN=Ldh PE=2 SV=1	gene-SERJ2_LOCUS5142	--	1	1	580
gene-SERJ2_LOCUS23747	L-lactate dehydrogenase OS=Drosophila melanogaster OX=7227 GN=Ldh PE=2 SV=1	gene-SERJ2_LOCUS11904	Fructose-bisphosphate aldolase OS=Echinococcus multilocularis OX=6211 GN=FBPA PE=2 SV=1	1	1	927
gene-SERJ2_LOCUS23747	L-lactate dehydrogenase OS=Drosophila melanogaster OX=7227 GN=Ldh PE=2 SV=1	ONT.4944	Fructose-bisphosphate aldolase OS=Echinococcus multilocularis OX=6211 GN=FBPA PE=2 SV=1	1	1	927
gene-SERJ2_LOCUS23747	L-lactate dehydrogenase OS=Drosophila melanogaster OX=7227 GN=Ldh PE=2 SV=1	gene-SERJ2_LOCUS27273	Fructose-bisphosphate aldolase OS=Echinococcus multilocularis OX=6211 GN=FBPA PE=2 SV=1	1	1	927
ONT.6970	L-lactate dehydrogenase OS=Drosophila melanogaster OX=7227 GN=Ldh PE=2 SV=1	gene-SERJ2_LOCUS11904	Fructose-bisphosphate aldolase OS=Echinococcus multilocularis OX=6211 GN=FBPA PE=2 SV=1	1	1	927
ONT.6970	L-lactate dehydrogenase OS=Drosophila melanogaster OX=7227 GN=Ldh PE=2 SV=1	ONT.4944	Fructose-bisphosphate aldolase OS=Echinococcus multilocularis OX=6211 GN=FBPA PE=2 SV=1	1	1	927
ONT.6970	L-lactate dehydrogenase OS=Drosophila melanogaster OX=7227 GN=Ldh PE=2 SV=1	gene-SERJ2_LOCUS27273	Fructose-bisphosphate aldolase OS=Echinococcus multilocularis OX=6211 GN=FBPA PE=2 SV=1	1	1	927
gene-SERJ2_LOCUS23747	L-lactate dehydrogenase OS=Drosophila melanogaster OX=7227 GN=Ldh PE=2 SV=1	gene-SERJ2_LOCUS10686	Glyceraldehyde-3-phosphate dehydrogenase OS=Echinococcus multilocularis OX=6211 PE=2 SV=1	1	1	687
ONT.6970	L-lactate dehydrogenase OS=Drosophila melanogaster OX=7227 GN=Ldh PE=2 SV=1	gene-SERJ2_LOCUS10686	Glyceraldehyde-3-phosphate dehydrogenase OS=Echinococcus multilocularis OX=6211 PE=2 SV=1	1	1	687
gene-SERJ2_LOCUS23747	L-lactate dehydrogenase OS=Drosophila melanogaster OX=7227 GN=Ldh PE=2 SV=1	gene-SERJ2_LOCUS1693	--	1	1	439
ONT.6970	L-lactate dehydrogenase OS=Drosophila melanogaster OX=7227 GN=Ldh PE=2 SV=1	gene-SERJ2_LOCUS1693	--	1	1	439
gene-SERJ2_LOCUS23747	L-lactate dehydrogenase OS=Drosophila melanogaster OX=7227 GN=Ldh PE=2 SV=1	gene-SERJ2_LOCUS26240	Probable glycerol kinase OS=Caenorhabditis elegans OX=6239 GN=R11F4.1 PE=3 SV=1	1	1	402
ONT.6970	L-lactate dehydrogenase OS=Drosophila melanogaster OX=7227 GN=Ldh PE=2 SV=1	gene-SERJ2_LOCUS26240	Probable glycerol kinase OS=Caenorhabditis elegans OX=6239 GN=R11F4.1 PE=3 SV=1	1	1	402
gene-SERJ2_LOCUS23747	L-lactate dehydrogenase OS=Drosophila melanogaster OX=7227 GN=Ldh PE=2 SV=1	ONT.2601	Glutamate dehydrogenase, mitochondrial OS=Drosophila melanogaster OX=7227 GN=Gdh PE=1 SV=2	1	-1	501
ONT.6970	L-lactate dehydrogenase OS=Drosophila melanogaster OX=7227 GN=Ldh PE=2 SV=1	ONT.2601	Glutamate dehydrogenase, mitochondrial OS=Drosophila melanogaster OX=7227 GN=Gdh PE=1 SV=2	1	-1	501
gene-SERJ2_LOCUS11904	Fructose-bisphosphate aldolase OS=Echinococcus multilocularis OX=6211 GN=FBPA PE=2 SV=1	gene-SERJ2_LOCUS10860	--	1	-1	703
ONT.4944	Fructose-bisphosphate aldolase OS=Echinococcus multilocularis OX=6211 GN=FBPA PE=2 SV=1	gene-SERJ2_LOCUS10860	--	1	-1	703
gene-SERJ2_LOCUS27273	Fructose-bisphosphate aldolase OS=Echinococcus multilocularis OX=6211 GN=FBPA PE=2 SV=1	gene-SERJ2_LOCUS10860	--	1	-1	703
gene-SERJ2_LOCUS11904	Fructose-bisphosphate aldolase OS=Echinococcus multilocularis OX=6211 GN=FBPA PE=2 SV=1	gene-SERJ2_LOCUS19719	Aspartate aminotransferase, cytoplasmic OS=Caenorhabditis elegans OX=6239 GN=got-1.2 PE=1 SV=1	1	-1	203
ONT.4944	Fructose-bisphosphate aldolase OS=Echinococcus multilocularis OX=6211 GN=FBPA PE=2 SV=1	gene-SERJ2_LOCUS19719	Aspartate aminotransferase, cytoplasmic OS=Caenorhabditis elegans OX=6239 GN=got-1.2 PE=1 SV=1	1	-1	203
gene-SERJ2_LOCUS27273	Fructose-bisphosphate aldolase OS=Echinococcus multilocularis OX=6211 GN=FBPA PE=2 SV=1	gene-SERJ2_LOCUS19719	Aspartate aminotransferase, cytoplasmic OS=Caenorhabditis elegans OX=6239 GN=got-1.2 PE=1 SV=1	1	-1	203
gene-SERJ2_LOCUS11904	Fructose-bisphosphate aldolase OS=Echinococcus multilocularis OX=6211 GN=FBPA PE=2 SV=1	gene-SERJ2_LOCUS24164	Pyruvate kinase OS=Drosophila melanogaster OX=7227 GN=PyK PE=2 SV=2	1	1	978
ONT.4944	Fructose-bisphosphate aldolase OS=Echinococcus multilocularis OX=6211 GN=FBPA PE=2 SV=1	gene-SERJ2_LOCUS24164	Pyruvate kinase OS=Drosophila melanogaster OX=7227 GN=PyK PE=2 SV=2	1	1	978
gene-SERJ2_LOCUS27273	Fructose-bisphosphate aldolase OS=Echinococcus multilocularis OX=6211 GN=FBPA PE=2 SV=1	gene-SERJ2_LOCUS24164	Pyruvate kinase OS=Drosophila melanogaster OX=7227 GN=PyK PE=2 SV=2	1	1	978
gene-SERJ2_LOCUS11904	Fructose-bisphosphate aldolase OS=Echinococcus multilocularis OX=6211 GN=FBPA PE=2 SV=1	gene-SERJ2_LOCUS18945	2-oxoglutarate dehydrogenase, mitochondrial OS=Caenorhabditis briggsae OX=6238 GN=ogdh-1 PE=3 SV=1	1	-1	270
ONT.4944	Fructose-bisphosphate aldolase OS=Echinococcus multilocularis OX=6211 GN=FBPA PE=2 SV=1	gene-SERJ2_LOCUS18945	2-oxoglutarate dehydrogenase, mitochondrial OS=Caenorhabditis briggsae OX=6238 GN=ogdh-1 PE=3 SV=1	1	-1	270
gene-SERJ2_LOCUS27273	Fructose-bisphosphate aldolase OS=Echinococcus multilocularis OX=6211 GN=FBPA PE=2 SV=1	gene-SERJ2_LOCUS18945	2-oxoglutarate dehydrogenase, mitochondrial OS=Caenorhabditis briggsae OX=6238 GN=ogdh-1 PE=3 SV=1	1	-1	270
gene-SERJ2_LOCUS11904	Fructose-bisphosphate aldolase OS=Echinococcus multilocularis OX=6211 GN=FBPA PE=2 SV=1	ONT.5863	Glycogen phosphorylase OS=Drosophila melanogaster OX=7227 GN=GlyP PE=2 SV=2	1	1	256
ONT.4944	Fructose-bisphosphate aldolase OS=Echinococcus multilocularis OX=6211 GN=FBPA PE=2 SV=1	ONT.5863	Glycogen phosphorylase OS=Drosophila melanogaster OX=7227 GN=GlyP PE=2 SV=2	1	1	256
gene-SERJ2_LOCUS27273	Fructose-bisphosphate aldolase OS=Echinococcus multilocularis OX=6211 GN=FBPA PE=2 SV=1	ONT.5863	Glycogen phosphorylase OS=Drosophila melanogaster OX=7227 GN=GlyP PE=2 SV=2	1	1	256
gene-SERJ2_LOCUS11904	Fructose-bisphosphate aldolase OS=Echinococcus multilocularis OX=6211 GN=FBPA PE=2 SV=1	ONT.2601	Glutamate dehydrogenase, mitochondrial OS=Drosophila melanogaster OX=7227 GN=Gdh PE=1 SV=2	1	-1	171
ONT.4944	Fructose-bisphosphate aldolase OS=Echinococcus multilocularis OX=6211 GN=FBPA PE=2 SV=1	ONT.2601	Glutamate dehydrogenase, mitochondrial OS=Drosophila melanogaster OX=7227 GN=Gdh PE=1 SV=2	1	-1	171
gene-SERJ2_LOCUS27273	Fructose-bisphosphate aldolase OS=Echinococcus multilocularis OX=6211 GN=FBPA PE=2 SV=1	ONT.2601	Glutamate dehydrogenase, mitochondrial OS=Drosophila melanogaster OX=7227 GN=Gdh PE=1 SV=2	1	-1	171
gene-SERJ2_LOCUS11904	Fructose-bisphosphate aldolase OS=Echinococcus multilocularis OX=6211 GN=FBPA PE=2 SV=1	gene-SERJ2_LOCUS13210	Hexokinase OS=Schistosoma mansoni OX=6183 PE=1 SV=2	1	-1	917
ONT.4944	Fructose-bisphosphate aldolase OS=Echinococcus multilocularis OX=6211 GN=FBPA PE=2 SV=1	gene-SERJ2_LOCUS13210	Hexokinase OS=Schistosoma mansoni OX=6183 PE=1 SV=2	1	-1	917
gene-SERJ2_LOCUS27273	Fructose-bisphosphate aldolase OS=Echinococcus multilocularis OX=6211 GN=FBPA PE=2 SV=1	gene-SERJ2_LOCUS13210	Hexokinase OS=Schistosoma mansoni OX=6183 PE=1 SV=2	1	-1	917
gene-SERJ2_LOCUS11904	Fructose-bisphosphate aldolase OS=Echinococcus multilocularis OX=6211 GN=FBPA PE=2 SV=1	gene-SERJ2_LOCUS5628	Succinate dehydrogenase [ubiquinone] iron-sulfur subunit, mitochondrial OS=Drosophila melanogaster OX=7227 GN=SdhB PE=2 SV=2	1	1	211
ONT.4944	Fructose-bisphosphate aldolase OS=Echinococcus multilocularis OX=6211 GN=FBPA PE=2 SV=1	gene-SERJ2_LOCUS5628	Succinate dehydrogenase [ubiquinone] iron-sulfur subunit, mitochondrial OS=Drosophila melanogaster OX=7227 GN=SdhB PE=2 SV=2	1	1	211
gene-SERJ2_LOCUS27273	Fructose-bisphosphate aldolase OS=Echinococcus multilocularis OX=6211 GN=FBPA PE=2 SV=1	gene-SERJ2_LOCUS5628	Succinate dehydrogenase [ubiquinone] iron-sulfur subunit, mitochondrial OS=Drosophila melanogaster OX=7227 GN=SdhB PE=2 SV=2	1	1	211
gene-SERJ2_LOCUS11904	Fructose-bisphosphate aldolase OS=Echinococcus multilocularis OX=6211 GN=FBPA PE=2 SV=1	gene-SERJ2_LOCUS19997	Taurocyamine kinase OS=Schistosoma mansoni OX=6183 GN=Smp_194770 PE=1 SV=3	1	-1	884
ONT.4944	Fructose-bisphosphate aldolase OS=Echinococcus multilocularis OX=6211 GN=FBPA PE=2 SV=1	gene-SERJ2_LOCUS19997	Taurocyamine kinase OS=Schistosoma mansoni OX=6183 GN=Smp_194770 PE=1 SV=3	1	-1	884
gene-SERJ2_LOCUS27273	Fructose-bisphosphate aldolase OS=Echinococcus multilocularis OX=6211 GN=FBPA PE=2 SV=1	gene-SERJ2_LOCUS19997	Taurocyamine kinase OS=Schistosoma mansoni OX=6183 GN=Smp_194770 PE=1 SV=3	1	-1	884
gene-SERJ2_LOCUS11904	Fructose-bisphosphate aldolase OS=Echinococcus multilocularis OX=6211 GN=FBPA PE=2 SV=1	gene-SERJ2_LOCUS10686	Glyceraldehyde-3-phosphate dehydrogenase OS=Echinococcus multilocularis OX=6211 PE=2 SV=1	1	1	990
ONT.4944	Fructose-bisphosphate aldolase OS=Echinococcus multilocularis OX=6211 GN=FBPA PE=2 SV=1	gene-SERJ2_LOCUS10686	Glyceraldehyde-3-phosphate dehydrogenase OS=Echinococcus multilocularis OX=6211 PE=2 SV=1	1	1	990
gene-SERJ2_LOCUS27273	Fructose-bisphosphate aldolase OS=Echinococcus multilocularis OX=6211 GN=FBPA PE=2 SV=1	gene-SERJ2_LOCUS10686	Glyceraldehyde-3-phosphate dehydrogenase OS=Echinococcus multilocularis OX=6211 PE=2 SV=1	1	1	990
gene-SERJ2_LOCUS11904	Fructose-bisphosphate aldolase OS=Echinococcus multilocularis OX=6211 GN=FBPA PE=2 SV=1	gene-SERJ2_LOCUS281	Probable phosphoglycerate mutase OS=Dictyostelium discoideum OX=44689 GN=gpmA PE=1 SV=1	1	1	939
ONT.4944	Fructose-bisphosphate aldolase OS=Echinococcus multilocularis OX=6211 GN=FBPA PE=2 SV=1	gene-SERJ2_LOCUS281	Probable phosphoglycerate mutase OS=Dictyostelium discoideum OX=44689 GN=gpmA PE=1 SV=1	1	1	939
gene-SERJ2_LOCUS27273	Fructose-bisphosphate aldolase OS=Echinococcus multilocularis OX=6211 GN=FBPA PE=2 SV=1	gene-SERJ2_LOCUS281	Probable phosphoglycerate mutase OS=Dictyostelium discoideum OX=44689 GN=gpmA PE=1 SV=1	1	1	939
gene-SERJ2_LOCUS13210	Hexokinase OS=Schistosoma mansoni OX=6183 PE=1 SV=2	gene-SERJ2_LOCUS18945	2-oxoglutarate dehydrogenase, mitochondrial OS=Caenorhabditis briggsae OX=6238 GN=ogdh-1 PE=3 SV=1	-1	-1	434
gene-SERJ2_LOCUS13210	Hexokinase OS=Schistosoma mansoni OX=6183 PE=1 SV=2	ONT.5863	Glycogen phosphorylase OS=Drosophila melanogaster OX=7227 GN=GlyP PE=2 SV=2	-1	1	531
gene-SERJ2_LOCUS13210	Hexokinase OS=Schistosoma mansoni OX=6183 PE=1 SV=2	ONT.2601	Glutamate dehydrogenase, mitochondrial OS=Drosophila melanogaster OX=7227 GN=Gdh PE=1 SV=2	-1	-1	514
gene-SERJ2_LOCUS13210	Hexokinase OS=Schistosoma mansoni OX=6183 PE=1 SV=2	gene-SERJ2_LOCUS17921	Aldose reductase C OS=Dictyostelium discoideum OX=44689 GN=alrC PE=3 SV=1	-1	-1	159
gene-SERJ2_LOCUS13210	Hexokinase OS=Schistosoma mansoni OX=6183 PE=1 SV=2	gene-SERJ2_LOCUS4475	Aldo-keto reductase AKR2E4 OS=Bombyx mori OX=7091 GN=akr2e PE=1 SV=1	-1	-1	159
gene-SERJ2_LOCUS13210	Hexokinase OS=Schistosoma mansoni OX=6183 PE=1 SV=2	gene-SERJ2_LOCUS10860	--	-1	-1	674
gene-SERJ2_LOCUS13210	Hexokinase OS=Schistosoma mansoni OX=6183 PE=1 SV=2	gene-SERJ2_LOCUS24164	Pyruvate kinase OS=Drosophila melanogaster OX=7227 GN=PyK PE=2 SV=2	-1	1	671
gene-SERJ2_LOCUS13210	Hexokinase OS=Schistosoma mansoni OX=6183 PE=1 SV=2	gene-SERJ2_LOCUS19997	Taurocyamine kinase OS=Schistosoma mansoni OX=6183 GN=Smp_194770 PE=1 SV=3	-1	-1	743
gene-SERJ2_LOCUS13210	Hexokinase OS=Schistosoma mansoni OX=6183 PE=1 SV=2	gene-SERJ2_LOCUS19332	--	-1	1	630
gene-SERJ2_LOCUS13210	Hexokinase OS=Schistosoma mansoni OX=6183 PE=1 SV=2	gene-SERJ2_LOCUS10686	Glyceraldehyde-3-phosphate dehydrogenase OS=Echinococcus multilocularis OX=6211 PE=2 SV=1	-1	1	624
gene-SERJ2_LOCUS13210	Hexokinase OS=Schistosoma mansoni OX=6183 PE=1 SV=2	gene-SERJ2_LOCUS281	Probable phosphoglycerate mutase OS=Dictyostelium discoideum OX=44689 GN=gpmA PE=1 SV=1	-1	1	582
gene-SERJ2_LOCUS13210	Hexokinase OS=Schistosoma mansoni OX=6183 PE=1 SV=2	gene-SERJ2_LOCUS1693	--	-1	1	608
gene-SERJ2_LOCUS13210	Hexokinase OS=Schistosoma mansoni OX=6183 PE=1 SV=2	gene-SERJ2_LOCUS26240	Probable glycerol kinase OS=Caenorhabditis elegans OX=6239 GN=R11F4.1 PE=3 SV=1	-1	1	573
gene-SERJ2_LOCUS13210	Hexokinase OS=Schistosoma mansoni OX=6183 PE=1 SV=2	gene-SERJ2_LOCUS21053	--	-1	1	453
gene-SERJ2_LOCUS18945	2-oxoglutarate dehydrogenase, mitochondrial OS=Caenorhabditis briggsae OX=6238 GN=ogdh-1 PE=3 SV=1	ONT.4344	--	-1	-1	817
gene-SERJ2_LOCUS18945	2-oxoglutarate dehydrogenase, mitochondrial OS=Caenorhabditis briggsae OX=6238 GN=ogdh-1 PE=3 SV=1	gene-SERJ2_LOCUS24164	Pyruvate kinase OS=Drosophila melanogaster OX=7227 GN=PyK PE=2 SV=2	-1	1	565
gene-SERJ2_LOCUS18945	2-oxoglutarate dehydrogenase, mitochondrial OS=Caenorhabditis briggsae OX=6238 GN=ogdh-1 PE=3 SV=1	gene-SERJ2_LOCUS20779	--	-1	-1	237
gene-SERJ2_LOCUS18945	2-oxoglutarate dehydrogenase, mitochondrial OS=Caenorhabditis briggsae OX=6238 GN=ogdh-1 PE=3 SV=1	gene-SERJ2_LOCUS15735	--	-1	1	346
gene-SERJ2_LOCUS18945	2-oxoglutarate dehydrogenase, mitochondrial OS=Caenorhabditis briggsae OX=6238 GN=ogdh-1 PE=3 SV=1	gene-SERJ2_LOCUS49	Thymidylate synthase OS=Drosophila melanogaster OX=7227 GN=Ts PE=1 SV=2	-1	-1	171
gene-SERJ2_LOCUS18945	2-oxoglutarate dehydrogenase, mitochondrial OS=Caenorhabditis briggsae OX=6238 GN=ogdh-1 PE=3 SV=1	gene-SERJ2_LOCUS5628	Succinate dehydrogenase [ubiquinone] iron-sulfur subunit, mitochondrial OS=Drosophila melanogaster OX=7227 GN=SdhB PE=2 SV=2	-1	1	857
gene-SERJ2_LOCUS18945	2-oxoglutarate dehydrogenase, mitochondrial OS=Caenorhabditis briggsae OX=6238 GN=ogdh-1 PE=3 SV=1	gene-SERJ2_LOCUS19997	Taurocyamine kinase OS=Schistosoma mansoni OX=6183 GN=Smp_194770 PE=1 SV=3	-1	-1	332
gene-SERJ2_LOCUS18945	2-oxoglutarate dehydrogenase, mitochondrial OS=Caenorhabditis briggsae OX=6238 GN=ogdh-1 PE=3 SV=1	gene-SERJ2_LOCUS19332	--	-1	1	164
gene-SERJ2_LOCUS18945	2-oxoglutarate dehydrogenase, mitochondrial OS=Caenorhabditis briggsae OX=6238 GN=ogdh-1 PE=3 SV=1	gene-SERJ2_LOCUS10686	Glyceraldehyde-3-phosphate dehydrogenase OS=Echinococcus multilocularis OX=6211 PE=2 SV=1	-1	1	434
gene-SERJ2_LOCUS18945	2-oxoglutarate dehydrogenase, mitochondrial OS=Caenorhabditis briggsae OX=6238 GN=ogdh-1 PE=3 SV=1	gene-SERJ2_LOCUS281	Probable phosphoglycerate mutase OS=Dictyostelium discoideum OX=44689 GN=gpmA PE=1 SV=1	-1	1	531
gene-SERJ2_LOCUS18945	2-oxoglutarate dehydrogenase, mitochondrial OS=Caenorhabditis briggsae OX=6238 GN=ogdh-1 PE=3 SV=1	gene-SERJ2_LOCUS20690	--	-1	1	216
gene-SERJ2_LOCUS18945	2-oxoglutarate dehydrogenase, mitochondrial OS=Caenorhabditis briggsae OX=6238 GN=ogdh-1 PE=3 SV=1	gene-SERJ2_LOCUS10860	--	-1	-1	428
gene-SERJ2_LOCUS18945	2-oxoglutarate dehydrogenase, mitochondrial OS=Caenorhabditis briggsae OX=6238 GN=ogdh-1 PE=3 SV=1	gene-SERJ2_LOCUS10840	Putative glutaminase 3 OS=Caenorhabditis elegans OX=6239 GN=glna-3 PE=3 SV=2	-1	1	173
gene-SERJ2_LOCUS18945	2-oxoglutarate dehydrogenase, mitochondrial OS=Caenorhabditis briggsae OX=6238 GN=ogdh-1 PE=3 SV=1	gene-SERJ2_LOCUS19719	Aspartate aminotransferase, cytoplasmic OS=Caenorhabditis elegans OX=6239 GN=got-1.2 PE=1 SV=1	-1	-1	812
gene-SERJ2_LOCUS18945	2-oxoglutarate dehydrogenase, mitochondrial OS=Caenorhabditis briggsae OX=6238 GN=ogdh-1 PE=3 SV=1	ONT.8322	--	-1	-1	177
gene-SERJ2_LOCUS18945	2-oxoglutarate dehydrogenase, mitochondrial OS=Caenorhabditis briggsae OX=6238 GN=ogdh-1 PE=3 SV=1	gene-SERJ2_LOCUS16018	Ribonucleoside-diphosphate reductase small chain OS=Spisula solidissima OX=6584 PE=2 SV=2	-1	-1	187
gene-SERJ2_LOCUS18945	2-oxoglutarate dehydrogenase, mitochondrial OS=Caenorhabditis briggsae OX=6238 GN=ogdh-1 PE=3 SV=1	gene-SERJ2_LOCUS15975	Acetylcholinesterase OS=Anopheles gambiae OX=7165 GN=Ace PE=1 SV=3	-1	-1	190
gene-SERJ2_LOCUS18945	2-oxoglutarate dehydrogenase, mitochondrial OS=Caenorhabditis briggsae OX=6238 GN=ogdh-1 PE=3 SV=1	ONT.2601	Glutamate dehydrogenase, mitochondrial OS=Drosophila melanogaster OX=7227 GN=Gdh PE=1 SV=2	-1	-1	896
gene-SERJ2_LOCUS18945	2-oxoglutarate dehydrogenase, mitochondrial OS=Caenorhabditis briggsae OX=6238 GN=ogdh-1 PE=3 SV=1	gene-SERJ2_LOCUS1693	--	-1	1	179
gene-SERJ2_LOCUS19719	Aspartate aminotransferase, cytoplasmic OS=Caenorhabditis elegans OX=6239 GN=got-1.2 PE=1 SV=1	gene-SERJ2_LOCUS10840	Putative glutaminase 3 OS=Caenorhabditis elegans OX=6239 GN=glna-3 PE=3 SV=2	-1	1	246
gene-SERJ2_LOCUS19719	Aspartate aminotransferase, cytoplasmic OS=Caenorhabditis elegans OX=6239 GN=got-1.2 PE=1 SV=1	gene-SERJ2_LOCUS10860	--	-1	-1	197
gene-SERJ2_LOCUS19719	Aspartate aminotransferase, cytoplasmic OS=Caenorhabditis elegans OX=6239 GN=got-1.2 PE=1 SV=1	ONT.4344	--	-1	-1	904
gene-SERJ2_LOCUS19719	Aspartate aminotransferase, cytoplasmic OS=Caenorhabditis elegans OX=6239 GN=got-1.2 PE=1 SV=1	gene-SERJ2_LOCUS24164	Pyruvate kinase OS=Drosophila melanogaster OX=7227 GN=PyK PE=2 SV=2	-1	1	271
gene-SERJ2_LOCUS19719	Aspartate aminotransferase, cytoplasmic OS=Caenorhabditis elegans OX=6239 GN=got-1.2 PE=1 SV=1	gene-SERJ2_LOCUS18384	--	-1	1	925
gene-SERJ2_LOCUS19719	Aspartate aminotransferase, cytoplasmic OS=Caenorhabditis elegans OX=6239 GN=got-1.2 PE=1 SV=1	ONT.2601	Glutamate dehydrogenase, mitochondrial OS=Drosophila melanogaster OX=7227 GN=Gdh PE=1 SV=2	-1	-1	975
gene-SERJ2_LOCUS19719	Aspartate aminotransferase, cytoplasmic OS=Caenorhabditis elegans OX=6239 GN=got-1.2 PE=1 SV=1	gene-SERJ2_LOCUS5142	--	-1	1	499
gene-SERJ2_LOCUS19719	Aspartate aminotransferase, cytoplasmic OS=Caenorhabditis elegans OX=6239 GN=got-1.2 PE=1 SV=1	gene-SERJ2_LOCUS17921	Aldose reductase C OS=Dictyostelium discoideum OX=44689 GN=alrC PE=3 SV=1	-1	-1	160
gene-SERJ2_LOCUS19719	Aspartate aminotransferase, cytoplasmic OS=Caenorhabditis elegans OX=6239 GN=got-1.2 PE=1 SV=1	gene-SERJ2_LOCUS4475	Aldo-keto reductase AKR2E4 OS=Bombyx mori OX=7091 GN=akr2e PE=1 SV=1	-1	-1	160
gene-SERJ2_LOCUS19719	Aspartate aminotransferase, cytoplasmic OS=Caenorhabditis elegans OX=6239 GN=got-1.2 PE=1 SV=1	gene-SERJ2_LOCUS5628	Succinate dehydrogenase [ubiquinone] iron-sulfur subunit, mitochondrial OS=Drosophila melanogaster OX=7227 GN=SdhB PE=2 SV=2	-1	1	811
gene-SERJ2_LOCUS19719	Aspartate aminotransferase, cytoplasmic OS=Caenorhabditis elegans OX=6239 GN=got-1.2 PE=1 SV=1	gene-SERJ2_LOCUS19997	Taurocyamine kinase OS=Schistosoma mansoni OX=6183 GN=Smp_194770 PE=1 SV=3	-1	-1	467
gene-SERJ2_LOCUS19719	Aspartate aminotransferase, cytoplasmic OS=Caenorhabditis elegans OX=6239 GN=got-1.2 PE=1 SV=1	gene-SERJ2_LOCUS19332	--	-1	1	164
gene-SERJ2_LOCUS19719	Aspartate aminotransferase, cytoplasmic OS=Caenorhabditis elegans OX=6239 GN=got-1.2 PE=1 SV=1	gene-SERJ2_LOCUS10686	Glyceraldehyde-3-phosphate dehydrogenase OS=Echinococcus multilocularis OX=6211 PE=2 SV=1	-1	1	288
gene-SERJ2_LOCUS19719	Aspartate aminotransferase, cytoplasmic OS=Caenorhabditis elegans OX=6239 GN=got-1.2 PE=1 SV=1	gene-SERJ2_LOCUS1693	--	-1	1	163
gene-SERJ2_LOCUS19719	Aspartate aminotransferase, cytoplasmic OS=Caenorhabditis elegans OX=6239 GN=got-1.2 PE=1 SV=1	gene-SERJ2_LOCUS281	Probable phosphoglycerate mutase OS=Dictyostelium discoideum OX=44689 GN=gpmA PE=1 SV=1	-1	1	180
gene-SERJ2_LOCUS16018	Ribonucleoside-diphosphate reductase small chain OS=Spisula solidissima OX=6584 PE=2 SV=2	gene-SERJ2_LOCUS10860	--	-1	-1	177
gene-SERJ2_LOCUS16018	Ribonucleoside-diphosphate reductase small chain OS=Spisula solidissima OX=6584 PE=2 SV=2	gene-SERJ2_LOCUS21756	--	-1	-1	179
gene-SERJ2_LOCUS16018	Ribonucleoside-diphosphate reductase small chain OS=Spisula solidissima OX=6584 PE=2 SV=2	ONT.4344	--	-1	-1	240
gene-SERJ2_LOCUS16018	Ribonucleoside-diphosphate reductase small chain OS=Spisula solidissima OX=6584 PE=2 SV=2	gene-SERJ2_LOCUS24164	Pyruvate kinase OS=Drosophila melanogaster OX=7227 GN=PyK PE=2 SV=2	-1	1	911
gene-SERJ2_LOCUS16018	Ribonucleoside-diphosphate reductase small chain OS=Spisula solidissima OX=6584 PE=2 SV=2	ONT.8322	--	-1	-1	192
gene-SERJ2_LOCUS16018	Ribonucleoside-diphosphate reductase small chain OS=Spisula solidissima OX=6584 PE=2 SV=2	gene-SERJ2_LOCUS20779	--	-1	-1	229
gene-SERJ2_LOCUS16018	Ribonucleoside-diphosphate reductase small chain OS=Spisula solidissima OX=6584 PE=2 SV=2	gene-SERJ2_LOCUS15735	--	-1	1	229
gene-SERJ2_LOCUS16018	Ribonucleoside-diphosphate reductase small chain OS=Spisula solidissima OX=6584 PE=2 SV=2	gene-SERJ2_LOCUS49	Thymidylate synthase OS=Drosophila melanogaster OX=7227 GN=Ts PE=1 SV=2	-1	-1	908
gene-SERJ2_LOCUS16018	Ribonucleoside-diphosphate reductase small chain OS=Spisula solidissima OX=6584 PE=2 SV=2	gene-SERJ2_LOCUS10686	Glyceraldehyde-3-phosphate dehydrogenase OS=Echinococcus multilocularis OX=6211 PE=2 SV=1	-1	1	182
gene-SERJ2_LOCUS16018	Ribonucleoside-diphosphate reductase small chain OS=Spisula solidissima OX=6584 PE=2 SV=2	gene-SERJ2_LOCUS19332	--	-1	1	946
gene-SERJ2_LOCUS16018	Ribonucleoside-diphosphate reductase small chain OS=Spisula solidissima OX=6584 PE=2 SV=2	gene-SERJ2_LOCUS1693	--	-1	1	936
gene-SERJ2_LOCUS16018	Ribonucleoside-diphosphate reductase small chain OS=Spisula solidissima OX=6584 PE=2 SV=2	gene-SERJ2_LOCUS20690	--	-1	1	161
gene-SERJ2_LOCUS16018	Ribonucleoside-diphosphate reductase small chain OS=Spisula solidissima OX=6584 PE=2 SV=2	gene-SERJ2_LOCUS4077	--	-1	-1	282
ONT.4344	--	ONT.2601	Glutamate dehydrogenase, mitochondrial OS=Drosophila melanogaster OX=7227 GN=Gdh PE=1 SV=2	-1	-1	911
ONT.4344	--	gene-SERJ2_LOCUS5142	--	-1	1	619
ONT.4344	--	gene-SERJ2_LOCUS1693	--	-1	1	283
ONT.4344	--	gene-SERJ2_LOCUS19332	--	-1	1	283
gene-SERJ2_LOCUS10686	Glyceraldehyde-3-phosphate dehydrogenase OS=Echinococcus multilocularis OX=6211 PE=2 SV=1	gene-SERJ2_LOCUS5142	--	1	1	176
gene-SERJ2_LOCUS10686	Glyceraldehyde-3-phosphate dehydrogenase OS=Echinococcus multilocularis OX=6211 PE=2 SV=1	gene-SERJ2_LOCUS24164	Pyruvate kinase OS=Drosophila melanogaster OX=7227 GN=PyK PE=2 SV=2	1	1	922
gene-SERJ2_LOCUS10686	Glyceraldehyde-3-phosphate dehydrogenase OS=Echinococcus multilocularis OX=6211 PE=2 SV=1	gene-SERJ2_LOCUS1693	--	1	1	635
gene-SERJ2_LOCUS10686	Glyceraldehyde-3-phosphate dehydrogenase OS=Echinococcus multilocularis OX=6211 PE=2 SV=1	gene-SERJ2_LOCUS26240	Probable glycerol kinase OS=Caenorhabditis elegans OX=6239 GN=R11F4.1 PE=3 SV=1	1	1	592
gene-SERJ2_LOCUS10686	Glyceraldehyde-3-phosphate dehydrogenase OS=Echinococcus multilocularis OX=6211 PE=2 SV=1	gene-SERJ2_LOCUS4077	--	1	-1	510
gene-SERJ2_LOCUS10686	Glyceraldehyde-3-phosphate dehydrogenase OS=Echinococcus multilocularis OX=6211 PE=2 SV=1	gene-SERJ2_LOCUS10860	--	1	-1	906
gene-SERJ2_LOCUS10686	Glyceraldehyde-3-phosphate dehydrogenase OS=Echinococcus multilocularis OX=6211 PE=2 SV=1	ONT.8322	--	1	-1	274
gene-SERJ2_LOCUS10686	Glyceraldehyde-3-phosphate dehydrogenase OS=Echinococcus multilocularis OX=6211 PE=2 SV=1	gene-SERJ2_LOCUS18173	--	1	1	151
gene-SERJ2_LOCUS10686	Glyceraldehyde-3-phosphate dehydrogenase OS=Echinococcus multilocularis OX=6211 PE=2 SV=1	gene-SERJ2_LOCUS21573	Uridine-cytidine kinase A OS=Dictyostelium discoideum OX=44689 GN=udkA PE=3 SV=1	1	-1	161
gene-SERJ2_LOCUS10686	Glyceraldehyde-3-phosphate dehydrogenase OS=Echinococcus multilocularis OX=6211 PE=2 SV=1	gene-SERJ2_LOCUS9554	--	1	-1	159
gene-SERJ2_LOCUS10686	Glyceraldehyde-3-phosphate dehydrogenase OS=Echinococcus multilocularis OX=6211 PE=2 SV=1	gene-SERJ2_LOCUS20779	--	1	-1	271
gene-SERJ2_LOCUS10686	Glyceraldehyde-3-phosphate dehydrogenase OS=Echinococcus multilocularis OX=6211 PE=2 SV=1	gene-SERJ2_LOCUS15735	--	1	1	271
gene-SERJ2_LOCUS10686	Glyceraldehyde-3-phosphate dehydrogenase OS=Echinococcus multilocularis OX=6211 PE=2 SV=1	gene-SERJ2_LOCUS49	Thymidylate synthase OS=Drosophila melanogaster OX=7227 GN=Ts PE=1 SV=2	1	-1	410
gene-SERJ2_LOCUS10686	Glyceraldehyde-3-phosphate dehydrogenase OS=Echinococcus multilocularis OX=6211 PE=2 SV=1	gene-SERJ2_LOCUS17921	Aldose reductase C OS=Dictyostelium discoideum OX=44689 GN=alrC PE=3 SV=1	1	-1	528
gene-SERJ2_LOCUS10686	Glyceraldehyde-3-phosphate dehydrogenase OS=Echinococcus multilocularis OX=6211 PE=2 SV=1	gene-SERJ2_LOCUS4475	Aldo-keto reductase AKR2E4 OS=Bombyx mori OX=7091 GN=akr2e PE=1 SV=1	1	-1	528
gene-SERJ2_LOCUS10686	Glyceraldehyde-3-phosphate dehydrogenase OS=Echinococcus multilocularis OX=6211 PE=2 SV=1	gene-SERJ2_LOCUS5628	Succinate dehydrogenase [ubiquinone] iron-sulfur subunit, mitochondrial OS=Drosophila melanogaster OX=7227 GN=SdhB PE=2 SV=2	1	1	530
gene-SERJ2_LOCUS10686	Glyceraldehyde-3-phosphate dehydrogenase OS=Echinococcus multilocularis OX=6211 PE=2 SV=1	gene-SERJ2_LOCUS19997	Taurocyamine kinase OS=Schistosoma mansoni OX=6183 GN=Smp_194770 PE=1 SV=3	1	-1	746
gene-SERJ2_LOCUS10686	Glyceraldehyde-3-phosphate dehydrogenase OS=Echinococcus multilocularis OX=6211 PE=2 SV=1	gene-SERJ2_LOCUS19332	--	1	1	651
gene-SERJ2_LOCUS10686	Glyceraldehyde-3-phosphate dehydrogenase OS=Echinococcus multilocularis OX=6211 PE=2 SV=1	gene-SERJ2_LOCUS20690	--	1	1	150
gene-SERJ2_LOCUS10686	Glyceraldehyde-3-phosphate dehydrogenase OS=Echinococcus multilocularis OX=6211 PE=2 SV=1	gene-SERJ2_LOCUS281	Probable phosphoglycerate mutase OS=Dictyostelium discoideum OX=44689 GN=gpmA PE=1 SV=1	1	1	966
gene-SERJ2_LOCUS10686	Glyceraldehyde-3-phosphate dehydrogenase OS=Echinococcus multilocularis OX=6211 PE=2 SV=1	ONT.5863	Glycogen phosphorylase OS=Drosophila melanogaster OX=7227 GN=GlyP PE=2 SV=2	1	1	483
gene-SERJ2_LOCUS10686	Glyceraldehyde-3-phosphate dehydrogenase OS=Echinococcus multilocularis OX=6211 PE=2 SV=1	ONT.2601	Glutamate dehydrogenase, mitochondrial OS=Drosophila melanogaster OX=7227 GN=Gdh PE=1 SV=2	1	-1	655
gene-SERJ2_LOCUS21053	--	gene-SERJ2_LOCUS9554	--	1	-1	217
gene-SERJ2_LOCUS21053	--	gene-SERJ2_LOCUS10860	--	1	-1	151
gene-SERJ2_LOCUS21053	--	gene-SERJ2_LOCUS18173	--	1	1	203
gene-SERJ2_LOCUS21053	--	gene-SERJ2_LOCUS24164	Pyruvate kinase OS=Drosophila melanogaster OX=7227 GN=PyK PE=2 SV=2	1	1	223
gene-SERJ2_LOCUS21053	--	gene-SERJ2_LOCUS4077	--	1	-1	963
gene-SERJ2_LOCUS17490	Tafazzin homolog OS=Drosophila melanogaster OX=7227 GN=Taz PE=2 SV=2	gene-SERJ2_LOCUS9997	--	-1	-1	435
gene-SERJ2_LOCUS17490	Tafazzin homolog OS=Drosophila melanogaster OX=7227 GN=Taz PE=2 SV=2	ONT.8322	--	-1	-1	157
gene-SERJ2_LOCUS24164	Pyruvate kinase OS=Drosophila melanogaster OX=7227 GN=PyK PE=2 SV=2	ONT.2601	Glutamate dehydrogenase, mitochondrial OS=Drosophila melanogaster OX=7227 GN=Gdh PE=1 SV=2	1	-1	725
gene-SERJ2_LOCUS24164	Pyruvate kinase OS=Drosophila melanogaster OX=7227 GN=PyK PE=2 SV=2	gene-SERJ2_LOCUS49	Thymidylate synthase OS=Drosophila melanogaster OX=7227 GN=Ts PE=1 SV=2	1	-1	222
gene-SERJ2_LOCUS24164	Pyruvate kinase OS=Drosophila melanogaster OX=7227 GN=PyK PE=2 SV=2	gene-SERJ2_LOCUS17921	Aldose reductase C OS=Dictyostelium discoideum OX=44689 GN=alrC PE=3 SV=1	1	-1	226
gene-SERJ2_LOCUS24164	Pyruvate kinase OS=Drosophila melanogaster OX=7227 GN=PyK PE=2 SV=2	gene-SERJ2_LOCUS4475	Aldo-keto reductase AKR2E4 OS=Bombyx mori OX=7091 GN=akr2e PE=1 SV=1	1	-1	226
gene-SERJ2_LOCUS24164	Pyruvate kinase OS=Drosophila melanogaster OX=7227 GN=PyK PE=2 SV=2	gene-SERJ2_LOCUS5142	--	1	1	203
gene-SERJ2_LOCUS24164	Pyruvate kinase OS=Drosophila melanogaster OX=7227 GN=PyK PE=2 SV=2	gene-SERJ2_LOCUS5628	Succinate dehydrogenase [ubiquinone] iron-sulfur subunit, mitochondrial OS=Drosophila melanogaster OX=7227 GN=SdhB PE=2 SV=2	1	1	244
gene-SERJ2_LOCUS24164	Pyruvate kinase OS=Drosophila melanogaster OX=7227 GN=PyK PE=2 SV=2	gene-SERJ2_LOCUS19997	Taurocyamine kinase OS=Schistosoma mansoni OX=6183 GN=Smp_194770 PE=1 SV=3	1	-1	687
gene-SERJ2_LOCUS24164	Pyruvate kinase OS=Drosophila melanogaster OX=7227 GN=PyK PE=2 SV=2	gene-SERJ2_LOCUS19332	--	1	1	962
gene-SERJ2_LOCUS24164	Pyruvate kinase OS=Drosophila melanogaster OX=7227 GN=PyK PE=2 SV=2	gene-SERJ2_LOCUS4077	--	1	-1	507
gene-SERJ2_LOCUS24164	Pyruvate kinase OS=Drosophila melanogaster OX=7227 GN=PyK PE=2 SV=2	gene-SERJ2_LOCUS1693	--	1	1	961
gene-SERJ2_LOCUS24164	Pyruvate kinase OS=Drosophila melanogaster OX=7227 GN=PyK PE=2 SV=2	gene-SERJ2_LOCUS281	Probable phosphoglycerate mutase OS=Dictyostelium discoideum OX=44689 GN=gpmA PE=1 SV=1	1	1	937
gene-SERJ2_LOCUS24164	Pyruvate kinase OS=Drosophila melanogaster OX=7227 GN=PyK PE=2 SV=2	gene-SERJ2_LOCUS20690	--	1	1	212
gene-SERJ2_LOCUS24164	Pyruvate kinase OS=Drosophila melanogaster OX=7227 GN=PyK PE=2 SV=2	gene-SERJ2_LOCUS26240	Probable glycerol kinase OS=Caenorhabditis elegans OX=6239 GN=R11F4.1 PE=3 SV=1	1	1	499
gene-SERJ2_LOCUS24164	Pyruvate kinase OS=Drosophila melanogaster OX=7227 GN=PyK PE=2 SV=2	gene-SERJ2_LOCUS6972	Receptor-type guanylate cyclase gcy-15 OS=Caenorhabditis elegans OX=6239 GN=gcy-15 PE=2 SV=3	1	1	909
gene-SERJ2_LOCUS24164	Pyruvate kinase OS=Drosophila melanogaster OX=7227 GN=PyK PE=2 SV=2	ONT.5863	Glycogen phosphorylase OS=Drosophila melanogaster OX=7227 GN=GlyP PE=2 SV=2	1	1	460
gene-SERJ2_LOCUS24164	Pyruvate kinase OS=Drosophila melanogaster OX=7227 GN=PyK PE=2 SV=2	gene-SERJ2_LOCUS21573	Uridine-cytidine kinase A OS=Dictyostelium discoideum OX=44689 GN=udkA PE=3 SV=1	1	-1	429
gene-SERJ2_LOCUS24164	Pyruvate kinase OS=Drosophila melanogaster OX=7227 GN=PyK PE=2 SV=2	gene-SERJ2_LOCUS15735	--	1	1	191
gene-SERJ2_LOCUS20690	--	gene-SERJ2_LOCUS15735	--	1	1	203
gene-SERJ2_LOCUS20690	--	gene-SERJ2_LOCUS10860	--	1	-1	212
gene-SERJ2_LOCUS20690	--	ONT.8322	--	1	-1	203
gene-SERJ2_LOCUS20690	--	gene-SERJ2_LOCUS20779	--	1	-1	203
gene-SERJ2_LOCUS20690	--	gene-SERJ2_LOCUS19332	--	1	1	181
gene-SERJ2_LOCUS20690	--	gene-SERJ2_LOCUS1693	--	1	1	181
gene-SERJ2_LOCUS20690	--	gene-SERJ2_LOCUS4077	--	1	-1	252
gene-SERJ2_LOCUS20779	--	gene-SERJ2_LOCUS4077	--	-1	-1	165
gene-SERJ2_LOCUS20779	--	gene-SERJ2_LOCUS19997	Taurocyamine kinase OS=Schistosoma mansoni OX=6183 GN=Smp_194770 PE=1 SV=3	-1	-1	294
gene-SERJ2_LOCUS20779	--	gene-SERJ2_LOCUS18647	Very-long-chain 3-oxooacyl-coA reductase let-767 OS=Caenorhabditis briggsae OX=6238 GN=let-767 PE=3 SV=1	-1	1	153
gene-SERJ2_LOCUS21097	Galactosylgalactosylxylosylprotein 3-beta-glucuronosyltransferase I OS=Drosophila melanogaster OX=7227 GN=GlcAT-I PE=2 SV=2	gene-SERJ2_LOCUS15975	Acetylcholinesterase OS=Anopheles gambiae OX=7165 GN=Ace PE=1 SV=3	1	-1	306
gene-SERJ2_LOCUS21097	Galactosylgalactosylxylosylprotein 3-beta-glucuronosyltransferase I OS=Drosophila melanogaster OX=7227 GN=GlcAT-I PE=2 SV=2	gene-SERJ2_LOCUS16493	Polypeptide N-acetylgalactosaminyltransferase 3 OS=Caenorhabditis elegans OX=6239 GN=gly-3 PE=2 SV=2	1	-1	230
gene-SERJ2_LOCUS21097	Galactosylgalactosylxylosylprotein 3-beta-glucuronosyltransferase I OS=Drosophila melanogaster OX=7227 GN=GlcAT-I PE=2 SV=2	gene-SERJ2_LOCUS15673	--	1	-1	422
gene-SERJ2_LOCUS21097	Galactosylgalactosylxylosylprotein 3-beta-glucuronosyltransferase I OS=Drosophila melanogaster OX=7227 GN=GlcAT-I PE=2 SV=2	ONT.2305	--	1	-1	422
gene-SERJ2_LOCUS21097	Galactosylgalactosylxylosylprotein 3-beta-glucuronosyltransferase I OS=Drosophila melanogaster OX=7227 GN=GlcAT-I PE=2 SV=2	gene-SERJ2_LOCUS15680	--	1	1	422
gene-SERJ2_LOCUS21097	Galactosylgalactosylxylosylprotein 3-beta-glucuronosyltransferase I OS=Drosophila melanogaster OX=7227 GN=GlcAT-I PE=2 SV=2	gene-SERJ2_LOCUS17692	--	1	-1	422
gene-SERJ2_LOCUS21097	Galactosylgalactosylxylosylprotein 3-beta-glucuronosyltransferase I OS=Drosophila melanogaster OX=7227 GN=GlcAT-I PE=2 SV=2	gene-SERJ2_LOCUS5405	--	1	1	422
gene-SERJ2_LOCUS21097	Galactosylgalactosylxylosylprotein 3-beta-glucuronosyltransferase I OS=Drosophila melanogaster OX=7227 GN=GlcAT-I PE=2 SV=2	gene-SERJ2_LOCUS5410	--	1	-1	422
gene-SERJ2_LOCUS21097	Galactosylgalactosylxylosylprotein 3-beta-glucuronosyltransferase I OS=Drosophila melanogaster OX=7227 GN=GlcAT-I PE=2 SV=2	gene-SERJ2_LOCUS5142	--	1	1	185
gene-SERJ2_LOCUS21097	Galactosylgalactosylxylosylprotein 3-beta-glucuronosyltransferase I OS=Drosophila melanogaster OX=7227 GN=GlcAT-I PE=2 SV=2	gene-SERJ2_LOCUS21627	Bifunctional heparan sulfate N-deacetylase/N-sulfotransferase 1 OS=Caenorhabditis briggsae OX=6238 GN=hst-1 PE=3 SV=3	1	1	518
ONT.5143	--	gene-SERJ2_LOCUS6948	Glycoprotein 3-alpha-L-fucosyltransferase A OS=Drosophila melanogaster OX=7227 GN=FucTA PE=2 SV=2	1	1	177
gene-SERJ2_LOCUS5628	Succinate dehydrogenase [ubiquinone] iron-sulfur subunit, mitochondrial OS=Drosophila melanogaster OX=7227 GN=SdhB PE=2 SV=2	gene-SERJ2_LOCUS10860	--	1	-1	165
gene-SERJ2_LOCUS5628	Succinate dehydrogenase [ubiquinone] iron-sulfur subunit, mitochondrial OS=Drosophila melanogaster OX=7227 GN=SdhB PE=2 SV=2	ONT.5863	Glycogen phosphorylase OS=Drosophila melanogaster OX=7227 GN=GlyP PE=2 SV=2	1	1	153
gene-SERJ2_LOCUS5628	Succinate dehydrogenase [ubiquinone] iron-sulfur subunit, mitochondrial OS=Drosophila melanogaster OX=7227 GN=SdhB PE=2 SV=2	ONT.2601	Glutamate dehydrogenase, mitochondrial OS=Drosophila melanogaster OX=7227 GN=Gdh PE=1 SV=2	1	-1	257
gene-SERJ2_LOCUS5628	Succinate dehydrogenase [ubiquinone] iron-sulfur subunit, mitochondrial OS=Drosophila melanogaster OX=7227 GN=SdhB PE=2 SV=2	gene-SERJ2_LOCUS19997	Taurocyamine kinase OS=Schistosoma mansoni OX=6183 GN=Smp_194770 PE=1 SV=3	1	-1	554
gene-SERJ2_LOCUS5628	Succinate dehydrogenase [ubiquinone] iron-sulfur subunit, mitochondrial OS=Drosophila melanogaster OX=7227 GN=SdhB PE=2 SV=2	gene-SERJ2_LOCUS19332	--	1	1	206
gene-SERJ2_LOCUS5628	Succinate dehydrogenase [ubiquinone] iron-sulfur subunit, mitochondrial OS=Drosophila melanogaster OX=7227 GN=SdhB PE=2 SV=2	gene-SERJ2_LOCUS26240	Probable glycerol kinase OS=Caenorhabditis elegans OX=6239 GN=R11F4.1 PE=3 SV=1	1	1	177
gene-SERJ2_LOCUS5628	Succinate dehydrogenase [ubiquinone] iron-sulfur subunit, mitochondrial OS=Drosophila melanogaster OX=7227 GN=SdhB PE=2 SV=2	gene-SERJ2_LOCUS1693	--	1	1	222
ONT.2601	Glutamate dehydrogenase, mitochondrial OS=Drosophila melanogaster OX=7227 GN=Gdh PE=1 SV=2	gene-SERJ2_LOCUS19997	Taurocyamine kinase OS=Schistosoma mansoni OX=6183 GN=Smp_194770 PE=1 SV=3	-1	-1	707
ONT.2601	Glutamate dehydrogenase, mitochondrial OS=Drosophila melanogaster OX=7227 GN=Gdh PE=1 SV=2	gene-SERJ2_LOCUS19332	--	-1	1	512
ONT.2601	Glutamate dehydrogenase, mitochondrial OS=Drosophila melanogaster OX=7227 GN=Gdh PE=1 SV=2	gene-SERJ2_LOCUS1693	--	-1	1	452
ONT.2601	Glutamate dehydrogenase, mitochondrial OS=Drosophila melanogaster OX=7227 GN=Gdh PE=1 SV=2	gene-SERJ2_LOCUS281	Probable phosphoglycerate mutase OS=Dictyostelium discoideum OX=44689 GN=gpmA PE=1 SV=1	-1	1	161
ONT.2601	Glutamate dehydrogenase, mitochondrial OS=Drosophila melanogaster OX=7227 GN=Gdh PE=1 SV=2	gene-SERJ2_LOCUS26240	Probable glycerol kinase OS=Caenorhabditis elegans OX=6239 GN=R11F4.1 PE=3 SV=1	-1	1	617
ONT.2601	Glutamate dehydrogenase, mitochondrial OS=Drosophila melanogaster OX=7227 GN=Gdh PE=1 SV=2	gene-SERJ2_LOCUS5142	--	-1	1	570
ONT.2601	Glutamate dehydrogenase, mitochondrial OS=Drosophila melanogaster OX=7227 GN=Gdh PE=1 SV=2	gene-SERJ2_LOCUS10860	--	-1	-1	697
ONT.2601	Glutamate dehydrogenase, mitochondrial OS=Drosophila melanogaster OX=7227 GN=Gdh PE=1 SV=2	gene-SERJ2_LOCUS10840	Putative glutaminase 3 OS=Caenorhabditis elegans OX=6239 GN=glna-3 PE=3 SV=2	-1	1	937
ONT.2601	Glutamate dehydrogenase, mitochondrial OS=Drosophila melanogaster OX=7227 GN=Gdh PE=1 SV=2	ONT.5863	Glycogen phosphorylase OS=Drosophila melanogaster OX=7227 GN=GlyP PE=2 SV=2	-1	1	199
ONT.2601	Glutamate dehydrogenase, mitochondrial OS=Drosophila melanogaster OX=7227 GN=Gdh PE=1 SV=2	gene-SERJ2_LOCUS21573	Uridine-cytidine kinase A OS=Dictyostelium discoideum OX=44689 GN=udkA PE=3 SV=1	-1	-1	173
gene-SERJ2_LOCUS281	Probable phosphoglycerate mutase OS=Dictyostelium discoideum OX=44689 GN=gpmA PE=1 SV=1	gene-SERJ2_LOCUS10860	--	1	-1	799
gene-SERJ2_LOCUS281	Probable phosphoglycerate mutase OS=Dictyostelium discoideum OX=44689 GN=gpmA PE=1 SV=1	ONT.5863	Glycogen phosphorylase OS=Drosophila melanogaster OX=7227 GN=GlyP PE=2 SV=2	1	1	315
gene-SERJ2_LOCUS281	Probable phosphoglycerate mutase OS=Dictyostelium discoideum OX=44689 GN=gpmA PE=1 SV=1	gene-SERJ2_LOCUS49	Thymidylate synthase OS=Drosophila melanogaster OX=7227 GN=Ts PE=1 SV=2	1	-1	199
gene-SERJ2_LOCUS281	Probable phosphoglycerate mutase OS=Dictyostelium discoideum OX=44689 GN=gpmA PE=1 SV=1	gene-SERJ2_LOCUS17921	Aldose reductase C OS=Dictyostelium discoideum OX=44689 GN=alrC PE=3 SV=1	1	-1	205
gene-SERJ2_LOCUS281	Probable phosphoglycerate mutase OS=Dictyostelium discoideum OX=44689 GN=gpmA PE=1 SV=1	gene-SERJ2_LOCUS4475	Aldo-keto reductase AKR2E4 OS=Bombyx mori OX=7091 GN=akr2e PE=1 SV=1	1	-1	205
gene-SERJ2_LOCUS281	Probable phosphoglycerate mutase OS=Dictyostelium discoideum OX=44689 GN=gpmA PE=1 SV=1	gene-SERJ2_LOCUS19997	Taurocyamine kinase OS=Schistosoma mansoni OX=6183 GN=Smp_194770 PE=1 SV=3	1	-1	526
gene-SERJ2_LOCUS281	Probable phosphoglycerate mutase OS=Dictyostelium discoideum OX=44689 GN=gpmA PE=1 SV=1	gene-SERJ2_LOCUS26240	Probable glycerol kinase OS=Caenorhabditis elegans OX=6239 GN=R11F4.1 PE=3 SV=1	1	1	368
gene-SERJ2_LOCUS9554	--	gene-SERJ2_LOCUS4077	--	-1	-1	246
gene-SERJ2_LOCUS9554	--	gene-SERJ2_LOCUS18173	--	-1	1	185
gene-SERJ2_LOCUS5142	--	ONT.5863	Glycogen phosphorylase OS=Drosophila melanogaster OX=7227 GN=GlyP PE=2 SV=2	1	1	176
gene-SERJ2_LOCUS5142	--	gene-SERJ2_LOCUS1693	--	1	1	266
gene-SERJ2_LOCUS5142	--	gene-SERJ2_LOCUS26240	Probable glycerol kinase OS=Caenorhabditis elegans OX=6239 GN=R11F4.1 PE=3 SV=1	1	1	158
gene-SERJ2_LOCUS5142	--	gene-SERJ2_LOCUS4077	--	1	-1	161
gene-SERJ2_LOCUS5142	--	gene-SERJ2_LOCUS49	Thymidylate synthase OS=Drosophila melanogaster OX=7227 GN=Ts PE=1 SV=2	1	-1	162
gene-SERJ2_LOCUS5142	--	gene-SERJ2_LOCUS19332	--	1	1	266
gene-SERJ2_LOCUS5142	--	gene-SERJ2_LOCUS10860	--	1	-1	178
gene-SERJ2_LOCUS5142	--	gene-SERJ2_LOCUS10840	Putative glutaminase 3 OS=Caenorhabditis elegans OX=6239 GN=glna-3 PE=3 SV=2	1	1	365
gene-SERJ2_LOCUS6972	Receptor-type guanylate cyclase gcy-15 OS=Caenorhabditis elegans OX=6239 GN=gcy-15 PE=2 SV=3	gene-SERJ2_LOCUS19997	Taurocyamine kinase OS=Schistosoma mansoni OX=6183 GN=Smp_194770 PE=1 SV=3	1	-1	180
gene-SERJ2_LOCUS15673	--	gene-SERJ2_LOCUS6948	Glycoprotein 3-alpha-L-fucosyltransferase A OS=Drosophila melanogaster OX=7227 GN=FucTA PE=2 SV=2	-1	1	535
ONT.2305	--	gene-SERJ2_LOCUS6948	Glycoprotein 3-alpha-L-fucosyltransferase A OS=Drosophila melanogaster OX=7227 GN=FucTA PE=2 SV=2	-1	1	535
gene-SERJ2_LOCUS18647	Very-long-chain 3-oxooacyl-coA reductase let-767 OS=Caenorhabditis briggsae OX=6238 GN=let-767 PE=3 SV=1	gene-SERJ2_LOCUS19997	Taurocyamine kinase OS=Schistosoma mansoni OX=6183 GN=Smp_194770 PE=1 SV=3	1	-1	152
gene-SERJ2_LOCUS18647	Very-long-chain 3-oxooacyl-coA reductase let-767 OS=Caenorhabditis briggsae OX=6238 GN=let-767 PE=3 SV=1	gene-SERJ2_LOCUS15735	--	1	1	153
gene-SERJ2_LOCUS21627	Bifunctional heparan sulfate N-deacetylase/N-sulfotransferase 1 OS=Caenorhabditis briggsae OX=6238 GN=hst-1 PE=3 SV=3	gene-SERJ2_LOCUS16493	Polypeptide N-acetylgalactosaminyltransferase 3 OS=Caenorhabditis elegans OX=6239 GN=gly-3 PE=2 SV=2	1	-1	191
gene-SERJ2_LOCUS21627	Bifunctional heparan sulfate N-deacetylase/N-sulfotransferase 1 OS=Caenorhabditis briggsae OX=6238 GN=hst-1 PE=3 SV=3	gene-SERJ2_LOCUS15975	Acetylcholinesterase OS=Anopheles gambiae OX=7165 GN=Ace PE=1 SV=3	1	-1	284
gene-SERJ2_LOCUS21627	Bifunctional heparan sulfate N-deacetylase/N-sulfotransferase 1 OS=Caenorhabditis briggsae OX=6238 GN=hst-1 PE=3 SV=3	gene-SERJ2_LOCUS7298	--	1	-1	264
ONT.8322	--	gene-SERJ2_LOCUS19997	Taurocyamine kinase OS=Schistosoma mansoni OX=6183 GN=Smp_194770 PE=1 SV=3	-1	-1	210
ONT.8322	--	gene-SERJ2_LOCUS4077	--	-1	-1	163
gene-SERJ2_LOCUS49	Thymidylate synthase OS=Drosophila melanogaster OX=7227 GN=Ts PE=1 SV=2	gene-SERJ2_LOCUS10860	--	-1	-1	222
gene-SERJ2_LOCUS49	Thymidylate synthase OS=Drosophila melanogaster OX=7227 GN=Ts PE=1 SV=2	gene-SERJ2_LOCUS21573	Uridine-cytidine kinase A OS=Dictyostelium discoideum OX=44689 GN=udkA PE=3 SV=1	-1	-1	585
gene-SERJ2_LOCUS49	Thymidylate synthase OS=Drosophila melanogaster OX=7227 GN=Ts PE=1 SV=2	gene-SERJ2_LOCUS19332	--	-1	1	456
gene-SERJ2_LOCUS49	Thymidylate synthase OS=Drosophila melanogaster OX=7227 GN=Ts PE=1 SV=2	gene-SERJ2_LOCUS19997	Taurocyamine kinase OS=Schistosoma mansoni OX=6183 GN=Smp_194770 PE=1 SV=3	-1	-1	159
gene-SERJ2_LOCUS49	Thymidylate synthase OS=Drosophila melanogaster OX=7227 GN=Ts PE=1 SV=2	gene-SERJ2_LOCUS1693	--	-1	1	429
gene-SERJ2_LOCUS49	Thymidylate synthase OS=Drosophila melanogaster OX=7227 GN=Ts PE=1 SV=2	gene-SERJ2_LOCUS26240	Probable glycerol kinase OS=Caenorhabditis elegans OX=6239 GN=R11F4.1 PE=3 SV=1	-1	1	167
gene-SERJ2_LOCUS16493	Polypeptide N-acetylgalactosaminyltransferase 3 OS=Caenorhabditis elegans OX=6239 GN=gly-3 PE=2 SV=2	gene-SERJ2_LOCUS15975	Acetylcholinesterase OS=Anopheles gambiae OX=7165 GN=Ace PE=1 SV=3	-1	-1	284
gene-SERJ2_LOCUS26240	Probable glycerol kinase OS=Caenorhabditis elegans OX=6239 GN=R11F4.1 PE=3 SV=1	gene-SERJ2_LOCUS10860	--	1	-1	498
gene-SERJ2_LOCUS26240	Probable glycerol kinase OS=Caenorhabditis elegans OX=6239 GN=R11F4.1 PE=3 SV=1	ONT.5863	Glycogen phosphorylase OS=Drosophila melanogaster OX=7227 GN=GlyP PE=2 SV=2	1	1	151
gene-SERJ2_LOCUS26240	Probable glycerol kinase OS=Caenorhabditis elegans OX=6239 GN=R11F4.1 PE=3 SV=1	gene-SERJ2_LOCUS21573	Uridine-cytidine kinase A OS=Dictyostelium discoideum OX=44689 GN=udkA PE=3 SV=1	1	-1	275
gene-SERJ2_LOCUS26240	Probable glycerol kinase OS=Caenorhabditis elegans OX=6239 GN=R11F4.1 PE=3 SV=1	gene-SERJ2_LOCUS19997	Taurocyamine kinase OS=Schistosoma mansoni OX=6183 GN=Smp_194770 PE=1 SV=3	1	-1	899
gene-SERJ2_LOCUS26240	Probable glycerol kinase OS=Caenorhabditis elegans OX=6239 GN=R11F4.1 PE=3 SV=1	gene-SERJ2_LOCUS19332	--	1	1	183
gene-SERJ2_LOCUS26240	Probable glycerol kinase OS=Caenorhabditis elegans OX=6239 GN=R11F4.1 PE=3 SV=1	gene-SERJ2_LOCUS4077	--	1	-1	186
ONT.5863	Glycogen phosphorylase OS=Drosophila melanogaster OX=7227 GN=GlyP PE=2 SV=2	gene-SERJ2_LOCUS10860	--	1	-1	477
ONT.5863	Glycogen phosphorylase OS=Drosophila melanogaster OX=7227 GN=GlyP PE=2 SV=2	gene-SERJ2_LOCUS19997	Taurocyamine kinase OS=Schistosoma mansoni OX=6183 GN=Smp_194770 PE=1 SV=3	1	-1	268
gene-SERJ2_LOCUS10840	Putative glutaminase 3 OS=Caenorhabditis elegans OX=6239 GN=glna-3 PE=3 SV=2	gene-SERJ2_LOCUS19332	--	1	1	179
gene-SERJ2_LOCUS10840	Putative glutaminase 3 OS=Caenorhabditis elegans OX=6239 GN=glna-3 PE=3 SV=2	gene-SERJ2_LOCUS1693	--	1	1	164
gene-SERJ2_LOCUS4077	--	gene-SERJ2_LOCUS10860	--	-1	-1	507
gene-SERJ2_LOCUS4077	--	gene-SERJ2_LOCUS18173	--	-1	1	246
gene-SERJ2_LOCUS4077	--	gene-SERJ2_LOCUS15735	--	-1	1	165
gene-SERJ2_LOCUS17921	Aldose reductase C OS=Dictyostelium discoideum OX=44689 GN=alrC PE=3 SV=1	gene-SERJ2_LOCUS19997	Taurocyamine kinase OS=Schistosoma mansoni OX=6183 GN=Smp_194770 PE=1 SV=3	-1	-1	476
gene-SERJ2_LOCUS4475	Aldo-keto reductase AKR2E4 OS=Bombyx mori OX=7091 GN=akr2e PE=1 SV=1	gene-SERJ2_LOCUS19997	Taurocyamine kinase OS=Schistosoma mansoni OX=6183 GN=Smp_194770 PE=1 SV=3	-1	-1	476
gene-SERJ2_LOCUS17921	Aldose reductase C OS=Dictyostelium discoideum OX=44689 GN=alrC PE=3 SV=1	gene-SERJ2_LOCUS10860	--	-1	-1	174
gene-SERJ2_LOCUS4475	Aldo-keto reductase AKR2E4 OS=Bombyx mori OX=7091 GN=akr2e PE=1 SV=1	gene-SERJ2_LOCUS10860	--	-1	-1	174
gene-SERJ2_LOCUS19332	--	gene-SERJ2_LOCUS15735	--	1	1	155
gene-SERJ2_LOCUS19332	--	gene-SERJ2_LOCUS21573	Uridine-cytidine kinase A OS=Dictyostelium discoideum OX=44689 GN=udkA PE=3 SV=1	1	-1	653
gene-SERJ2_LOCUS19332	--	gene-SERJ2_LOCUS19997	Taurocyamine kinase OS=Schistosoma mansoni OX=6183 GN=Smp_194770 PE=1 SV=3	1	-1	577
gene-SERJ2_LOCUS19332	--	gene-SERJ2_LOCUS10860	--	1	-1	651
gene-SERJ2_LOCUS19332	--	gene-SERJ2_LOCUS1693	--	1	1	909
gene-SERJ2_LOCUS15975	Acetylcholinesterase OS=Anopheles gambiae OX=7165 GN=Ace PE=1 SV=3	gene-SERJ2_LOCUS15735	--	-1	1	284
gene-SERJ2_LOCUS15975	Acetylcholinesterase OS=Anopheles gambiae OX=7165 GN=Ace PE=1 SV=3	gene-SERJ2_LOCUS1693	--	-1	1	201
gene-SERJ2_LOCUS15975	Acetylcholinesterase OS=Anopheles gambiae OX=7165 GN=Ace PE=1 SV=3	gene-SERJ2_LOCUS9997	--	-1	-1	180
gene-SERJ2_LOCUS15680	--	gene-SERJ2_LOCUS6948	Glycoprotein 3-alpha-L-fucosyltransferase A OS=Drosophila melanogaster OX=7227 GN=FucTA PE=2 SV=2	1	1	535
gene-SERJ2_LOCUS17692	--	gene-SERJ2_LOCUS6948	Glycoprotein 3-alpha-L-fucosyltransferase A OS=Drosophila melanogaster OX=7227 GN=FucTA PE=2 SV=2	-1	1	535
gene-SERJ2_LOCUS5405	--	gene-SERJ2_LOCUS6948	Glycoprotein 3-alpha-L-fucosyltransferase A OS=Drosophila melanogaster OX=7227 GN=FucTA PE=2 SV=2	1	1	535
gene-SERJ2_LOCUS5410	--	gene-SERJ2_LOCUS6948	Glycoprotein 3-alpha-L-fucosyltransferase A OS=Drosophila melanogaster OX=7227 GN=FucTA PE=2 SV=2	-1	1	535
gene-SERJ2_LOCUS10860	--	gene-SERJ2_LOCUS19997	Taurocyamine kinase OS=Schistosoma mansoni OX=6183 GN=Smp_194770 PE=1 SV=3	-1	-1	679
gene-SERJ2_LOCUS10860	--	gene-SERJ2_LOCUS21573	Uridine-cytidine kinase A OS=Dictyostelium discoideum OX=44689 GN=udkA PE=3 SV=1	-1	-1	449
gene-SERJ2_LOCUS10860	--	gene-SERJ2_LOCUS1693	--	-1	1	647
gene-SERJ2_LOCUS15735	--	gene-SERJ2_LOCUS18173	--	1	1	180
gene-SERJ2_LOCUS15735	--	gene-SERJ2_LOCUS1693	--	1	1	177
gene-SERJ2_LOCUS15735	--	gene-SERJ2_LOCUS19997	Taurocyamine kinase OS=Schistosoma mansoni OX=6183 GN=Smp_194770 PE=1 SV=3	1	-1	294
gene-SERJ2_LOCUS15735	--	gene-SERJ2_LOCUS9997	--	1	-1	176
gene-SERJ2_LOCUS15640	--	gene-SERJ2_LOCUS9997	--	-1	-1	900
gene-SERJ2_LOCUS1693	--	gene-SERJ2_LOCUS19997	Taurocyamine kinase OS=Schistosoma mansoni OX=6183 GN=Smp_194770 PE=1 SV=3	1	-1	574
gene-SERJ2_LOCUS1693	--	gene-SERJ2_LOCUS21573	Uridine-cytidine kinase A OS=Dictyostelium discoideum OX=44689 GN=udkA PE=3 SV=1	1	-1	601
gene-SERJ2_LOCUS17979	Uroporphyrinogen decarboxylase OS=Drosophila virilis OX=7244 GN=Urod PE=3 SV=1	gene-SERJ2_LOCUS22216	--	-1	1	229
gene-SERJ2_LOCUS834	--	gene-SERJ2_LOCUS11401	Phosphoglycerate kinase OS=Schistosoma mansoni OX=6183 GN=PGK PE=1 SV=1	-1	1	319
gene-SERJ2_LOCUS834	--	gene-SERJ2_LOCUS5317	Alpha-L-fucosidase OS=Branchiostoma floridae OX=7739 GN=BRAFLDRAFT_56888 PE=3 SV=2	-1	-1	262
gene-SERJ2_LOCUS8966	Probable phosphoglycerate mutase OS=Dictyostelium discoideum OX=44689 GN=gpmA PE=1 SV=1	gene-SERJ2_LOCUS9637	Inosine-5'-monophosphate dehydrogenase OS=Caenorhabditis elegans OX=6239 GN=T22D1.3 PE=3 SV=2	1	-1	181
gene-SERJ2_LOCUS5944	NAD-dependent malic enzyme, mitochondrial (Fragment) OS=Ascaris suum OX=6253 PE=1 SV=1	gene-SERJ2_LOCUS25868	Probable medium-chain specific acyl-CoA dehydrogenase 1, mitochondrial OS=Caenorhabditis briggsae OX=6238 GN=CBG15946 PE=3 SV=1	1	1	161
gene-SERJ2_LOCUS5944	NAD-dependent malic enzyme, mitochondrial (Fragment) OS=Ascaris suum OX=6253 PE=1 SV=1	gene-SERJ2_LOCUS4331	Isobutyryl-CoA dehydrogenase, mitochondrial OS=Dictyostelium discoideum OX=44689 GN=acad8 PE=3 SV=1	1	1	161
gene-SERJ2_LOCUS5937	NAD-dependent malic enzyme, mitochondrial (Fragment) OS=Ascaris suum OX=6253 PE=1 SV=1	gene-SERJ2_LOCUS25868	Probable medium-chain specific acyl-CoA dehydrogenase 1, mitochondrial OS=Caenorhabditis briggsae OX=6238 GN=CBG15946 PE=3 SV=1	1	1	161
gene-SERJ2_LOCUS5937	NAD-dependent malic enzyme, mitochondrial (Fragment) OS=Ascaris suum OX=6253 PE=1 SV=1	gene-SERJ2_LOCUS4331	Isobutyryl-CoA dehydrogenase, mitochondrial OS=Dictyostelium discoideum OX=44689 GN=acad8 PE=3 SV=1	1	1	161
gene-SERJ2_LOCUS1506	--	gene-SERJ2_LOCUS15948	--	-1	1	181
gene-SERJ2_LOCUS26577	Glutamate dehydrogenase, mitochondrial OS=Dictyostelium discoideum OX=44689 GN=gluD PE=1 SV=1	gene-SERJ2_LOCUS11807	Dihydropyrimidine dehydrogenase [NADP(+)] OS=Dictyostelium discoideum OX=44689 GN=pyd1 PE=2 SV=1	-1	-1	878
gene-SERJ2_LOCUS21506	Glutamate dehydrogenase, mitochondrial OS=Drosophila melanogaster OX=7227 GN=Gdh PE=1 SV=2	gene-SERJ2_LOCUS11807	Dihydropyrimidine dehydrogenase [NADP(+)] OS=Dictyostelium discoideum OX=44689 GN=pyd1 PE=2 SV=1	-1	-1	878
gene-SERJ2_LOCUS26911	Glutamate dehydrogenase, mitochondrial OS=Dictyostelium discoideum OX=44689 GN=gluD PE=1 SV=1	gene-SERJ2_LOCUS11807	Dihydropyrimidine dehydrogenase [NADP(+)] OS=Dictyostelium discoideum OX=44689 GN=pyd1 PE=2 SV=1	-1	-1	878
gene-SERJ2_LOCUS10510	--	gene-SERJ2_LOCUS10690	Glyceraldehyde-3-phosphate dehydrogenase OS=Echinococcus multilocularis OX=6211 PE=2 SV=1	1	-1	586
Note: A value of 1 indicates upregulated genes, while -1 indicates downregulated genes. The Score represents the binding strength.
