# Supplementary material for: Transcriptomic analysis reveals that pyruvate kinase potentially plays a key role in the differentiation of Spirometra mansoni proglottids by regulating the glycolysis pathway
Source: PLoS Negl Trop Dis. 2025 Oct 9;19(10):e0013570. doi: 10.1371/journal.pntd.0013570 (PMC12510601; doi:10.1371/journal.pntd.0013570)
Supplement: S13 Table — (XLSX) [file pntd.0013570.s013.xlsx]

## Sheet: S13_Table
S13 Table. PK sequences identified in medically important Cestoda and Trematoda.
Class	Family	Genus	SPECIES	SS	SEQUENCE ID
Cestoda	Diphyllobothriidea	Dibothriocephalus	D. latus	3	DILT_0000657401, DILT_0000969401, DILT_0000341201
		Spirometra	S. mansoni	4	SmPK1_SERJ2_LOCUS24164, SmPK2_SERJ2_LOCUS10860, SmPK3_SERJ2_LOCUS27030, SmPK4_SERJ2_LOCUS10243
		Schistocephalus	S. solidus	3	SSLN_0001143801, SSLN_0001072001, SSLN_0001373601
	Taeniidae	Echinococcus	E. canadensis	4	EcG7_00146, EcG7_00148, EcG7_00553, EcG7_09356
			E. granulosus	14	ECG_03578, ECG_04130, ECG_04128, EGR_04256, EGR_04448, EGR_02894, EGR_02895, EGR_00892, EGR_04255, EGR_04254, EgrG_000715400, EgrG_001035200, EgrG_001035400, EgrG_001078100
			E. oligarthrus	1	Eoli_001078100
			E. multilocularis	6	EmuJ_001035400, EmuJ_001035200, EmuJ_000715400, EmuJ_001001900, EmuJ_001078100, EmuJ_001078000
		Taenia	T. asiatica	9	TASs00050g05507, TASs00026g03951, TASs00039g04843, TASs00008g02110, TASs00008g02108 , TASK_0000452501, TASK_0000644801, TASK_0000038101, TASK_0000647301
			T. multiceps	5	Tm1G003193, Tm1G003662, Tm1G003194, Tm1G005648, Tm1G003488
			T. saginata	5	TSAs00002g00798, TSAs00062g07152, TSAs00002g00799, TSAs00018g03537, TSAs00015g03240
			T. solium	5	TSm_000825200,TSm_001016000,TSm_000733400,TSm_000180300,TSm_000469600
		Hydatigera	H. taeniaeformis	5	TTAC_0000530601, TTAC_0000578801, TTAC_0000477401, TTAC_0000609101, TTAC_0000677201
	Hymenolepididae	Hymenolepis	H. diminuta	11	HDID_0000506101, HDID_0000594801, HDID_0000158001, HDID_0000396101, HDID_0000257201, HDID_0000646601, WMSIL1_LOCUS13946, WMSIL1_LOCUS11237, WMSIL1_LOCUS1584, WMSIL1_LOCUS1743, WMSIL1_LOCUS2599
			H. nana	6	HNAJ_0000540301, HNAJ_0001261801, HNAJ_0000973101, HNAJ_0001302801, HNAJ_0001278301, HNAJ_0000557801
			H. microstoma	5	HmN_003035580, HmN_003035710, HmN_003033220, HmN_003034310, HmN_003034930
	Mesocestoididae	Mesocestoides	M. corti	4	MCU_002000, MCU_004713, MCU_008366, MCU_003237
Trematoda	Schistosomatidae	Schistosoma	S. japonicum	7	Sjp_0110140, Sjp_0008390, Sjp_0045670, GWHGBJUN003622, GWHTBJUN002024, EWB00_000932, EWB00_008759
			S.haematobium	6	MS3_00005558, MS3_00002141, SHAE2_69510, SHAE1_66880, SHAE2_44660, SHAE1_42830
			S. mansoni	2	Smp_241400, Smp_065610
			S.margrebowiei	2	SmRG1_65830, SmRG1_42030
			S. mattheei	2	SmTH1_72540, SmTH1_46610
			S. rodhaini	4	SRDH2_42090, SRDH1_26160, SRDH1_62610, SRDH2_65730
			S.bovis	7	DC041_0005496, DC041_0012062, DC041_0005495, SBOV2_64780, SBOV1_64020, SBOV1_26070,SBOV2_26090
			S. guineensis	2	SGUI1_65630, SGUI1_41770
			S. spindale	2	SSPN1_59390, SSPN1_40510
			S. turkestanicum	2	STRK1_62380, STRK1_41870
			S.intercalatum	4	SINT1_64780, SINT2_63870, SINT2_40470, SINT1_41790
		Trichobilharzia	T. regenti	2	TREG1_43260, TREG1_86130
			T. szidati	2	TSZD1_89000, TSZD1_44060
		Heterobilharzia	H. americana	5	HAMR1_76460, HAMR1_47400, HAMR1_47410, HAMR2_67460, HAMR2_40820
	Opisthorchiidae	Clonorchis	C. sinensis	7	CSKR_114368, CSKR_105428, csin113525, csin105340, csin103630, csin103472, csin105341
		Opisthorchis	O. felineus	2	CRM22_000780, CRM22_007306
			O. viverrini	3	T265_16097, T265_15233, T265_09878
	Fasciolidae	Fasciolopsis	F. buski	3	FBUS_10530, FBUS_03941, FBUS_00529
		Fasciola	F. gigantica	2	FGIG_07475, FGIG_07077
			F. hepatica	4	FhHiC23_g7703, FhHiC23_g14486, D915_001514, D915_009289
	Paragonimidae	Paragonimus	P. westermani	4	P879_08808, P879_03365, DEA37_0004627, DEA37_0002311
			P. heterotremus	2	PHET_04313, PHET_02901
			P.skrjabinimiyazakii	2	EG68_06496, EG68_04560
			P. kellicotti	2	AHF37_08162, AHF37_03887
	Echinostomatidae	Echinostoma	E. caproni	2	ECPE_0001141401, ECPE_0001087101
